# Supplementary material for: Crystal structure and Hirshfeld-surface analysis of an etoxazole metabolite designated R13
Source: Acta Crystallogr E Crystallogr Commun. 2024 Nov 8;80(Pt 12):1270–3. doi: 10.1107/S2056989024010600 (PMC11789179; doi:10.1107/S2056989024010600)
Supplement: Supplementary file 1 [file e-80-01270-sup1.cif]

##############################################################################
#                                                                            #
# This CIF contains the data in a paper accepted for publication in          #
# Acta Crystallographica Section E. It conforms to the requirements of       #
# Notes for Authors for Acta Crystallographica Section E, and has been       #
# peer reviewed under the auspices of the IUCr Commission on Journals.       #
#                                                                            #
# Full details of the Crystallographic Information File format               #
# are given in the paper "The Crystallographic Information File (CIF):       #
# a New Standard Archive File for Crystallography" by S. R. Hall, F. H.      #
# Allen and I. D. Brown [Acta Cryst. (1991), A47, 655-685].                  #
#                                                                            #
# The current version of the core CIF dictionary is obtainable from          #
# ftp://ftp.iucr.org/pub/cif_core.dic.                                       #
#                                                                            #
# Software is freely available for graphical display of the structure(s)     #
# in this CIF. For information consult the CIF software page                 #
# http://www.iucr.org/resources/cif/software.                                #
#                                                                            #
# This file may be used for bona fide research purposes within the           #
# scientific community so long as proper attribution is given to the journal # 
# article from which it was obtained.                                        #
#                                                                            #
##############################################################################
data_I
_audit_creation_method     'SHELXL-2019/3'
_chemical_name_systematic
;
4-(4-<i>tert</i>-Butyl-2-ethoxyphenyl)-2-(2,6-difluorophenyl)oxazole
;
_chemical_name_common     ?
_chemical_formula_moiety     'C21 H21 F2 N O2'
_chemical_formula_sum     'C21 H21 F2 N O2'
_chemical_formula_iupac     'C21 H21 F2 N O2'
_chemical_formula_weight     357.39
_chemical_melting_point     ?
_space_group_crystal_system     monoclinic
_space_group_name_H-M_alt     'C 2/c'
_space_group_name_Hall     '-C 2yc'
loop_
    _space_group_symop_operation_xyz
    'x, y, z'
    '-x, y, -z+1/2'
    'x+1/2, y+1/2, z'
    '-x+1/2, y+1/2, -z+1/2'
    '-x, -y, -z'
    'x, -y, z-1/2'
    '-x+1/2, -y+1/2, -z'
    'x+1/2, -y+1/2, z-1/2'
_cell_length_a     18.4793(6)
_cell_length_b     10.4036(3)
_cell_length_c     18.5669(7)
_cell_angle_alpha     90
_cell_angle_beta     93.0350(10)
_cell_angle_gamma     90
_cell_volume     3564.5(2)
_cell_formula_units_Z     8
_cell_measurement_reflns_used     9910
_cell_measurement_theta_min     2.25
_cell_measurement_theta_max     27.53
_cell_measurement_temperature     100.0(2)
_exptl_crystal_description     'cut block'
_exptl_crystal_colour     colourless
_exptl_crystal_size_max     0.200
_exptl_crystal_size_mid     0.190
_exptl_crystal_size_min     0.110
_exptl_crystal_density_diffrn     1.332
_exptl_crystal_density_meas     ?
_exptl_crystal_density_method     ?
_exptl_crystal_F_000     1504
_exptl_absorpt_coefficient_mu     0.099
_exptl_absorpt_correction_type     multi-scan
_exptl_absorpt_process_details
;
(<i>SADABS</i>; Krause <i>et al</i>., 2015)
;
_exptl_absorpt_correction_T_min     0.904
_exptl_absorpt_correction_T_max     0.959
_exptl_special_details
;
The crystal was mounted using polyisobutene oil on the tip of a fine glass
fibre, which was fastened in a copper mounting pin with electrical solder.
It was placed directly into the cold gas stream of a liquid-nitrogen based
cryostat (Hope, 1994; Parkin & Hope, 1998).
Diffraction data were collected with the crystal at 100K.
;
_diffrn_ambient_temperature     100.0(2)
_diffrn_source     'microsource'
_diffrn_radiation_type     MoK\a
_diffrn_radiation_wavelength     0.71073
_diffrn_measurement_device_type     'Bruker D8 Venture dual source'
_diffrn_measurement_method     '\f and \w scans'
_diffrn_detector_area_resol_mean     7.41
_diffrn_reflns_number     41370
_diffrn_reflns_av_R_equivalents     0.0607
_diffrn_reflns_av_unetI/netI     0.0351
_diffrn_reflns_theta_min     2.197
_diffrn_reflns_theta_max     27.525
_diffrn_reflns_theta_full     25.242
_diffrn_measured_fraction_theta_max     0.995
_diffrn_measured_fraction_theta_full     0.998
_diffrn_reflns_limit_h_min     -23
_diffrn_reflns_limit_h_max     23
_diffrn_reflns_limit_k_min     -13
_diffrn_reflns_limit_k_max     13
_diffrn_reflns_limit_l_min     -24
_diffrn_reflns_limit_l_max     24
_refine_special_details
;
Refinement progress was checked using <i>Platon</i> (Spek, 2020) and by
an <i>R</i>-tensor (Parkin, 2000). The final model was further checked
with the IUCr utility <i>checkCIF</i>.
;
_reflns_number_total     4095
_reflns_number_gt     3558
_reflns_threshold_expression     'I > 2\s(I)'
_refine_ls_structure_factor_coef     Fsqd
_refine_ls_matrix_type     full
_refine_ls_R_factor_all     0.0388
_refine_ls_R_factor_gt     0.0325
_refine_ls_wR_factor_gt     0.0798
_refine_ls_wR_factor_ref     0.0849
_refine_ls_goodness_of_fit_ref     1.069
_refine_ls_restrained_S_all     1.069
_refine_ls_number_reflns     4095
_refine_ls_number_parameters     239
_refine_ls_number_restraints     0
_refine_ls_hydrogen_treatment     constr
_refine_ls_weighting_scheme     calc
_refine_ls_weighting_details
              'w=1/[\s^2^(Fo^2^)+(0.0317P)^2^+1.7737P] where P=(Fo^2^+2Fc^2^)/3'
_atom_sites_solution_hydrogens     difmap
_atom_sites_solution_primary     direct
_atom_sites_solution_secondary     difmap
_refine_ls_shift/su_max     0.000
_refine_ls_shift/su_mean     0.000
_refine_diff_density_max     0.258
_refine_diff_density_min     -0.218
_refine_ls_extinction_method     none
_refine_ls_extinction_coef     .
loop_
    _atom_type_symbol
    _atom_type_description
    _atom_type_scat_dispersion_real
    _atom_type_scat_dispersion_imag
    _atom_type_scat_source
    'C' 'C' 0.0033 0.0016
                         'International Tables Vol C Tables 4.2.6.8 and 6.1.1.4'
    'H' 'H' 0.0000 0.0000
                         'International Tables Vol C Tables 4.2.6.8 and 6.1.1.4'
    'F' 'F' 0.0171 0.0103
                         'International Tables Vol C Tables 4.2.6.8 and 6.1.1.4'
    'N' 'N' 0.0061 0.0033
                         'International Tables Vol C Tables 4.2.6.8 and 6.1.1.4'
    'O' 'O' 0.0106 0.0060
                         'International Tables Vol C Tables 4.2.6.8 and 6.1.1.4'
_computing_data_collection
;
<i>APEX5</i> (Bruker, 2023)
;
_computing_cell_refinement
;
<i>APEX5</i> (Bruker, 2023)
;
_computing_data_reduction
;
<i>APEX5</i> (Bruker, 2023)
;
_computing_structure_solution
;
<i>SHELXT</i> (Sheldrick, 2015a)
;
_computing_structure_refinement
;
<i>SHELXL2019/2</i> (Sheldrick, 2015b)
;
_computing_molecular_graphics
;
<i>XP</i> in <i>SHELXTL</i> (Sheldrick, 2008)
;
_computing_publication_material
;
<i>SHELX</i> (Sheldrick, 2008) and <i>publCIF</i> (Westrip,
2010)
;
loop_
    _atom_site_type_symbol
    _atom_site_label
    _atom_site_fract_x
    _atom_site_fract_y
    _atom_site_fract_z
    _atom_site_U_iso_or_equiv
    _atom_site_adp_type
    _atom_site_calc_flag
    _atom_site_occupancy
    _atom_site_disorder_assembly
    _atom_site_disorder_group
    F F1 0.31274(3) 0.82135(6) 0.32509(3) 0.02734(16) Uani d 1 . .
    F F2 0.05890(3) 0.81737(7) 0.34205(4) 0.03608(19) Uani d 1 . .
    O O1 0.14316(4) 0.71474(7) 0.44635(4) 0.02199(17) Uani d 1 . .
    O O2 0.19533(4) 0.41164(7) 0.58364(4) 0.02220(17) Uani d 1 . .
    N N1 0.24848(5) 0.64149(8) 0.41010(5) 0.02001(18) Uani d 1 . .
    C C1 0.19516(5) 0.72003(9) 0.39718(5) 0.0190(2) Uani d 1 . .
    C C2 0.16811(6) 0.62314(10) 0.49472(6) 0.0216(2) Uani d 1 . .
    H H2 0.144270 0.596124 0.536213 0.026 Uiso calc 1 . .
    C C3 0.23218(5) 0.57765(9) 0.47364(5) 0.0189(2) Uani d 1 . .
    C C4 0.28343(5) 0.48460(9) 0.50675(5) 0.0190(2) Uani d 1 . .
    C C5 0.35428(6) 0.47979(10) 0.48489(6) 0.0216(2) Uani d 1 . .
    H H5 0.368284 0.535977 0.447771 0.026 Uiso calc 1 . .
    C C6 0.40484(6) 0.39551(10) 0.51568(6) 0.0229(2) Uani d 1 . .
    H H6 0.452820 0.395248 0.499675 0.028 Uiso calc 1 . .
    C C7 0.38619(5) 0.31068(9) 0.57009(5) 0.0196(2) Uani d 1 . .
    C C8 0.31520(5) 0.31386(9) 0.59192(5) 0.0197(2) Uani d 1 . .
    H H8 0.301032 0.255850 0.628094 0.024 Uiso calc 1 . .
    C C9 0.26455(5) 0.40030(9) 0.56181(5) 0.0190(2) Uani d 1 . .
    C C10 0.17146(6) 0.32330(10)
                               0.63687(6) 0.0222(2) Uani d 1 . .
    H H10A 0.205099 0.324699 0.680171 0.027 Uiso calc 1 . .
    H H10B 0.169803 0.234787 0.617268 0.027 Uiso calc 1 . .
    C C11 0.09681(6) 0.36551(12) 0.65605(6) 0.0294(3) Uani d 1 . .
    H H11A 0.063603 0.360211 0.613215 0.044 Uiso calc 1 . .
    H H11B 0.098855 0.454391 0.673527 0.044 Uiso calc 1 . .
    H H11C 0.079477 0.309378 0.693857 0.044 Uiso calc 1 . .
    C C12 0.44366(5) 0.22003(10) 0.60412(6) 0.0216(2) Uani d 1 . .
    C C13 0.41297(6) 0.12946(11) 0.65984(6) 0.0283(2) Uani d 1 . .
    H H13A 0.373991 0.077640 0.636764 0.043 Uiso calc 1 . .
    H H13B 0.393756 0.180052 0.699046 0.043 Uiso calc 1 . .
    H H13C 0.451514 0.072699 0.679385 0.043 Uiso calc 1 . .
    C C14 0.50460(6) 0.30006(12) 0.64139(7) 0.0315(3) Uani d 1 . .
    H H14A 0.525169 0.357895 0.606173 0.047 Uiso calc 1 . .
    H H14B 0.542537 0.242579 0.661459 0.047 Uiso calc 1 . .
    H H14C 0.484974 0.350789 0.680327 0.047 Uiso calc 1 . .
    C C15 0.47507(6) 0.13723(11) 0.54504(6) 0.0282(2) Uani d 1 . .
    H H15A 0.435806 0.090190 0.519134 0.042 Uiso calc 1 . .
    H H15B 0.509964 0.075983 0.567013 0.042 Uiso calc 1 . .
    H H15C 0.499521 0.192584 0.511211 0.042 Uiso calc 1 . .
    C C16 0.18637(5) 0.81374(9) 0.33852(5) 0.0192(2) Uani d 1 . .
    C C17 0.24577(5) 0.86239(10) 0.30370(5) 0.0203(2) Uani d 1 . .
    C C18 0.23993(6) 0.95121(10) 0.24873(6) 0.0227(2) Uani d 1 . .
    H H18 0.281992 0.981741 0.226916 0.027 Uiso calc 1 . .
    C C19 0.17194(6) 0.99543(10) 0.22567(6) 0.0241(2) Uani d 1 . .
    H H19 0.167056 1.057008 0.187945 0.029 Uiso calc 1 . .
    C C20 0.11108(6) 0.94965(11) 0.25776(6) 0.0264(2) Uani d 1 . .
    H H20 0.064166 0.978656 0.241898 0.032 Uiso calc 1 . .
    C C21 0.11937(6) 0.86175(10) 0.31282(6) 0.0237(2) Uani d 1 . .
loop_
    _atom_site_aniso_label
    _atom_site_aniso_U_11
    _atom_site_aniso_U_22
    _atom_site_aniso_U_33
    _atom_site_aniso_U_12
    _atom_site_aniso_U_13
    _atom_site_aniso_U_23
    F1 0.0184(3) 0.0327(3) 0.0312(3) 0.0040(3) 0.0041(2) 0.0080(3)
    F2 0.0179(3) 0.0475(4) 0.0429(4) -0.0016(3) 0.0019(3) 0.0198(3)
    O1 0.0204(4) 0.0240(4) 0.0219(4) 0.0021(3) 0.0036(3) 0.0044(3)
    O2 0.0174(3) 0.0247(4) 0.0250(4) 0.0020(3) 0.0051(3) 0.0068(3)
    N1 0.0217(4) 0.0190(4) 0.0194(4) 0.0001(3) 0.0017(3) 0.0007(3)
    C1 0.0186(5) 0.0191(5) 0.0193(5) -0.0016(4) 0.0020(4) -0.0013(4)
    C2 0.0225(5) 0.0223(5) 0.0199(5) 0.0006(4) 0.0020(4) 0.0042(4)
    C3 0.0208(5) 0.0178(4) 0.0181(5) -0.0025(4) 0.0009(4) -0.0005(4)
    C4 0.0202(5) 0.0176(4) 0.0191(5) 0.0000(4) 0.0008(4) -0.0013(4)
    C5 0.0235(5) 0.0208(5) 0.0209(5) -0.0008(4) 0.0040(4) 0.0020(4)
    C6 0.0184(5) 0.0252(5) 0.0254(5) 0.0005(4) 0.0036(4) 0.0005(4)
    C7 0.0197(5) 0.0195(5) 0.0195(5) 0.0009(4) 0.0004(4) -0.0028(4)
    C8 0.0211(5) 0.0190(5) 0.0190(5) -0.0004(4) 0.0018(4) 0.0001(4)
    C9 0.0178(5) 0.0201(5) 0.0193(5) -0.0010(4) 0.0019(4) -0.0019(4)
    C10 0.0217(5) 0.0223(5) 0.0227(5) -0.0011(4) 0.0026(4) 0.0056(4)
    C11 0.0224(5) 0.0364(6) 0.0297(6) 0.0012(5) 0.0049(4) 0.0118(5)
    C12 0.0193(5) 0.0239(5) 0.0216(5) 0.0028(4) 0.0008(4) 0.0000(4)
    C13 0.0254(5) 0.0316(6) 0.0282(6) 0.0072(5) 0.0031(4) 0.0078(5)
    C14 0.0239(6) 0.0360(6) 0.0337(6) 0.0001(5) -0.0053(5) -0.0009(5)
    C15 0.0284(6) 0.0287(6) 0.0277(6) 0.0084(5) 0.0048(4) 0.0001(4)
    C16 0.0218(5) 0.0180(5) 0.0179(5) 0.0001(4) 0.0008(4) -0.0011(4)
    C17 0.0188(5) 0.0212(5) 0.0210(5) 0.0023(4) 0.0014(4) -0.0025(4)
    C18 0.0249(5) 0.0224(5) 0.0212(5) -0.0011(4) 0.0055(4) -0.0005(4)
    C19 0.0305(6) 0.0210(5) 0.0209(5) 0.0011(4) 0.0010(4) 0.0021(4)
    C20 0.0233(5) 0.0281(5) 0.0276(6) 0.0037(4) -0.0017(4) 0.0041(4)
    C21 0.0195(5) 0.0255(5) 0.0265(5) -0.0020(4) 0.0032(4) 0.0023(4)
_geom_special_details
;
 All esds (except the esd in the dihedral angle between two l.s. planes)
 are estimated using the full covariance matrix.  The cell esds are taken
 into account individually in the estimation of esds in distances, angles
 and torsion angles; correlations between esds in cell parameters are only
 used when they are defined by crystal symmetry.  An approximate (isotropic)
 treatment of cell esds is used for estimating esds involving l.s. planes.
;
loop_
    _geom_bond_atom_site_label_1
    _geom_bond_atom_site_label_2
    _geom_bond_site_symmetry_2
    _geom_bond_distance
    _geom_bond_publ_flag
    F1 C17 . 1.3489(12) ?
    F2 C21 . 1.3495(12) ?
    O1 C1 . 1.3611(12) ?
    O1 C2 . 1.3725(12) ?
    O2 C9 . 1.3671(12) ?
    O2 C10 . 1.4361(12) ?
    N1 C1 . 1.2927(13) ?
    N1 C3 . 1.4004(13) ?
    C1 C16 . 1.4644(14) ?
    C2 C3 . 1.3521(14) ?
    C2 H2 . 0.9500 ?
    C3 C4 . 1.4664(14) ?
    C4 C5 . 1.3919(14) ?
    C4 C9 . 1.4049(14) ?
    C5 C6 . 1.3827(15) ?
    C5 H5 . 0.9500 ?
    C6 C7 . 1.3983(14) ?
    C6 H6 . 0.9500 ?
    C7 C8 . 1.3938(14) ?
    C7 C12 . 1.5314(14) ?
    C8 C9 . 1.3934(14) ?
    C8 H8 . 0.9500 ?
    C10 C11 . 1.5081(15) ?
    C10 H10A . 0.9900 ?
    C10 H10B . 0.9900 ?
    C11 H11A . 0.9800 ?
    C11 H11B . 0.9800 ?
    C11 H11C . 0.9800 ?
    C12 C13 . 1.5303(15) ?
    C12 C15 . 1.5328(15) ?
    C12 C14 . 1.5355(15) ?
    C13 H13A . 0.9800 ?
    C13 H13B . 0.9800 ?
    C13 H13C . 0.9800 ?
    C14 H14A . 0.9800 ?
    C14 H14B . 0.9800 ?
    C14 H14C . 0.9800 ?
    C15 H15A . 0.9800 ?
    C15 H15B . 0.9800 ?
    C15 H15C . 0.9800 ?
    C16 C21 . 1.3955(15) ?
    C16 C17 . 1.3978(14) ?
    C17 C18 . 1.3768(14) ?
    C18 C19 . 1.3843(15) ?
    C18 H18 . 0.9500 ?
    C19 C20 . 1.3848(16) ?
    C19 H19 . 0.9500 ?
    C20 C21 . 1.3741(15) ?
    C20 H20 . 0.9500 ?
loop_
    _geom_angle_atom_site_label_1
    _geom_angle_atom_site_label_2
    _geom_angle_atom_site_label_3
    _geom_angle_site_symmetry_1
    _geom_angle_site_symmetry_3
    _geom_angle
    _geom_angle_publ_flag
    C1 O1 C2 . . 104.02(8) ?
    C9 O2 C10 . . 118.37(8) ?
    C1 N1 C3 . . 105.08(8) ?
    N1 C1 O1 . . 114.10(9) ?
    N1 C1 C16 . . 127.75(9) ?
    O1 C1 C16 . . 118.12(9) ?
    C3 C2 O1 . . 108.82(9) ?
    C3 C2 H2 . . 125.6 ?
    O1 C2 H2 . . 125.6 ?
    C2 C3 N1 . . 107.97(9) ?
    C2 C3 C4 . . 131.74(9) ?
    N1 C3 C4 . . 120.22(9) ?
    C5 C4 C9 . . 117.61(9) ?
    C5 C4 C3 . . 119.87(9) ?
    C9 C4 C3 . . 122.51(9) ?
    C6 C5 C4 . . 121.84(10) ?
    C6 C5 H5 . . 119.1 ?
    C4 C5 H5 . . 119.1 ?
    C5 C6 C7 . . 120.80(10)
                          ?
    C5 C6 H6 . . 119.6 ?
    C7 C6 H6 . . 119.6 ?
    C8 C7 C6 . . 117.83(9) ?
    C8 C7 C12 . . 122.52(9) ?
    C6 C7 C12 . . 119.65(9) ?
    C9 C8 C7 . . 121.41(9) ?
    C9 C8 H8 . . 119.3 ?
    C7 C8 H8 . . 119.3 ?
    O2 C9 C8 . . 123.77(9) ?
    O2 C9 C4 . . 115.73(9) ?
    C8 C9 C4 . . 120.49(9) ?
    O2 C10 C11 . . 107.11(8) ?
    O2 C10 H10A . . 110.3 ?
    C11 C10 H10A . . 110.3 ?
    O2 C10 H10B . . 110.3 ?
    C11 C10 H10B . . 110.3 ?
    H10A C10 H10B . . 108.5 ?
    C10 C11 H11A . . 109.5 ?
    C10 C11 H11B . . 109.5 ?
    H11A C11 H11B . . 109.5 ?
    C10 C11 H11C . . 109.5 ?
    H11A C11 H11C . . 109.5 ?
    H11B C11 H11C . . 109.5 ?
    C13 C12 C7 . . 112.60(8) ?
    C13 C12 C15 . . 107.80(9) ?
    C7 C12 C15 . . 109.36(8) ?
    C13 C12 C14 . . 108.56(9) ?
    C7 C12 C14 . . 109.15(9) ?
    C15 C12 C14 . . 109.32(9) ?
    C12 C13 H13A . . 109.5 ?
    C12 C13 H13B . . 109.5 ?
    H13A C13 H13B . . 109.5 ?
    C12 C13 H13C . . 109.5 ?
    H13A C13 H13C . . 109.5 ?
    H13B C13 H13C . . 109.5 ?
    C12 C14 H14A . . 109.5 ?
    C12 C14 H14B . . 109.5 ?
    H14A C14 H14B . . 109.5 ?
    C12 C14 H14C . . 109.5 ?
    H14A C14 H14C . . 109.5 ?
    H14B C14 H14C . . 109.5 ?
    C12 C15 H15A . . 109.5 ?
    C12 C15 H15B . . 109.5 ?
    H15A C15 H15B . . 109.5 ?
    C12 C15 H15C . . 109.5 ?
    H15A C15 H15C . . 109.5 ?
    H15B C15 H15C . . 109.5 ?
    C21 C16 C17 . . 114.61(9) ?
    C21 C16 C1 . . 123.64(9) ?
    C17 C16 C1 . . 121.75(9) ?
    F1 C17 C18 . . 117.73(9) ?
    F1 C17 C16 . . 118.68(9) ?
    C18 C17 C16 . . 123.59(10) ?
    C17 C18 C19 . . 119.12(10) ?
    C17 C18 H18 . . 120.4 ?
    C19 C18 H18 . . 120.4 ?
    C18 C19 C20 . . 119.80(10)
                             ?
    C18 C19 H19 . . 120.1 ?
    C20 C19 H19 . . 120.1 ?
    C21 C20 C19 . . 119.20(10)
                             ?
    C21 C20 H20 . . 120.4 ?
    C19 C20 H20 . . 120.4 ?
    F2 C21 C20 . . 117.70(9) ?
    F2 C21 C16 . . 118.60(9) ?
    C20 C21 C16 . . 123.68(10) ?
loop_
    _geom_torsion_atom_site_label_1
    _geom_torsion_atom_site_label_2
    _geom_torsion_atom_site_label_3
    _geom_torsion_atom_site_label_4
    _geom_torsion_site_symmetry_1
    _geom_torsion_site_symmetry_2
    _geom_torsion_site_symmetry_3
    _geom_torsion_site_symmetry_4
    _geom_torsion
    _geom_torsion_publ_flag
    C3 N1 C1 O1 . . . . -0.50(11) ?
    C3 N1 C1 C16 . . . . 177.39(9) ?
    C2 O1 C1 N1 . . . . 0.39(11) ?
    C2 O1 C1 C16 . . . . -177.71(9) ?
    C1 O1 C2 C3 . . . . -0.11(11) ?
    O1 C2 C3 N1 . . . . -0.18(11) ?
    O1 C2 C3 C4 . . . . 176.69(10) ?
    C1 N1 C3 C2 . . . . 0.40(11) ?
    C1 N1 C3 C4 . . . . -176.89(9) ?
    C2 C3 C4 C5 . . . . -162.47(11) ?
    N1 C3 C4 C5 . . . . 14.08(14) ?
    C2 C3 C4 C9 . . . . 15.99(17) ?
    N1 C3 C4 C9 . . . . -167.46(9) ?
    C9 C4 C5 C6 . . . . 0.07(15) ?
    C3 C4 C5 C6 . . . . 178.60(9) ?
    C4 C5 C6 C7 . . . . 0.45(16) ?
    C5 C6 C7 C8 . . . . 0.16(15) ?
    C5 C6 C7 C12 . . . . -178.95(9) ?
    C6 C7 C8 C9 . . . . -1.30(15) ?
    C12 C7 C8 C9 . . . . 177.78(9) ?
    C10 O2 C9 C8 . . . . -4.80(14) ?
    C10 O2 C9 C4 . . . . 176.53(9) ?
    C7 C8 C9 O2 . . . . -176.75(9) ?
    C7 C8 C9 C4 . . . . 1.86(15) ?
    C5 C4 C9 O2 . . . . 177.51(9) ?
    C3 C4 C9 O2 . . . . -0.98(14) ?
    C5 C4 C9 C8 . . . . -1.20(14) ?
    C3 C4 C9 C8 . . . . -179.69(9) ?
    C9 O2 C10 C11 . . . . 174.49(9) ?
    C8 C7 C12 C13 . . . . 3.86(14) ?
    C6 C7 C12 C13 . . . . -177.08(9) ?
    C8 C7 C12 C15 . . . . 123.67(10) ?
    C6 C7 C12 C15 . . . . -57.26(12) ?
    C8 C7 C12 C14 . . . . -116.78(11) ?
    C6 C7 C12 C14 . . . . 62.29(12) ?
    N1 C1 C16 C21 . . . . 156.63(11) ?
    O1 C1 C16 C21 . . . . -25.56(14) ?
    N1 C1 C16 C17 . . . . -23.42(16) ?
    O1 C1 C16 C17 . . . . 154.39(9) ?
    C21 C16 C17 F1 . . . . 179.95(9) ?
    C1 C16 C17 F1 . . . . -0.01(14) ?
    C21 C16 C17 C18 . . . . 0.45(15) ?
    C1 C16 C17 C18 . . . . -179.51(9) ?
    F1 C17 C18 C19 . . . . -179.85(9) ?
    C16 C17 C18 C19 . . . . -0.35(16) ?
    C17 C18 C19 C20 . . . . -0.28(16) ?
    C18 C19 C20 C21 . . . . 0.77(16) ?
    C19 C20 C21 F2 . . . . -178.85(10) ?
    C19 C20 C21 C16 . . . . -0.67(17) ?
    C17 C16 C21 F2 . . . . 178.24(9) ?
    C1 C16 C21 F2 . . . . -1.81(16) ?
    C17 C16 C21 C20 . . . . 0.07(16) ?
    C1 C16 C21 C20 . . . . -179.98(10) ?
loop_
    _geom_hbond_atom_site_label_D
    _geom_hbond_atom_site_label_H
    _geom_hbond_atom_site_label_A
    _geom_hbond_site_symmetry_A
    _geom_hbond_distance_DH
    _geom_hbond_distance_HA
    _geom_hbond_distance_DA
    _geom_hbond_angle_DHA
    _geom_hbond_publ_flag
    C2 H2 O2 . 0.95 2.29 2.7807(12) 111.1 no
_shelx_space_group_comment
;
The symmetry employed for this shelxl refinement is uniquely defined
by the following loop, which should always be used as a source of
symmetry information in preference to the above space-group names.
They are only intended as comments.
;
_shelx_estimated_absorpt_T_min     0.980
_shelx_estimated_absorpt_T_max     0.989
_shelx_hkl_file
;
   4   0   0 2.10600 1.42984   1
   4   0   0 4.77589 1.35998   3
   4   0   0 2.51421 1.11755   4
   4   0   0 4.80149 1.20459   5
  -4   0   0 6.56870 1.40981   3
  -4   0   0 2.82924 1.00548   4
  -4   0   0 2.37764 1.65810   1
   6   0   0 37.2837 5.99056   1
  -6   0   0 47.2540 4.22226   4
  -6   0   0 37.1676 5.78944   1
  -6   0   0 49.0769 4.22180   3
   6   0   0 43.2394 4.01502   5
   8   0   0 383.526 25.2150   3
   8   0   0 366.269 25.2774   4
   8   0   0 368.695 25.0148   5
   8   0   0 391.503 27.3412   1
  -8   0   0 386.146 25.2266   3
  -8   0   0 350.088 27.7527   1
  -8   0   0 390.980 24.7040   4
  10   0   0 72.7448 6.88149   3
  10   0   0 68.0007 10.3730   1
 -10   0   0 70.3955 6.77182   3
  10   0   0 69.6440 6.64038   5
  10   0   0 69.8318 9.49565   4
 -10   0   0 76.0244 11.2434   1
 -10   0   0 78.6417 6.93466   4
  12   0   0 477.989 32.4492   3
 -12   0   0 487.583 39.5083   1
  12   0   0 462.077 32.2784   5
  12   0   0 500.815 32.9551   4
  12   0   0 498.029 36.9155   1
 -12   0   0 456.621 32.1943   4
 -12   0   0 492.340 32.4505   3
  14   0   0 1246.71 81.1235   5
 -14   0   0 1253.19 78.7430   4
  14   0   0 1248.25 86.0755   1
  14   0   0 1247.78 79.2344   3
  14   0   0 1255.69 79.4959   4
 -14   0   0 1279.61 79.0141   3
 -14   0   0 1246.11 80.6710   4
  16   0   0 1379.33 85.9975   4
 -16   0   0 1316.27 84.7473   4
  16   0   0 1351.87 85.8613   3
  16   0   0 1313.98 85.3695   5
  16   0   0 1361.47 91.2495   1
  16   0   0 1289.02 85.5331   3
  18   0   0 22.6040 5.70112   3
  18   0   0 35.4576 9.87419   1
  18   0   0 25.5605 5.71847   5
 -18   0   0 23.8416 5.29392   4
  18   0   0 20.9897 5.79219   3
 -20   0   0 216.147 17.8885   4
  20   0   0 230.569 24.4461   1
  20   0   0 216.800 18.7310   3
  20   0   0 213.924 23.6787   1
  20   0   0 198.917 19.0570   3
  22   0   0 37.8970 10.1956   1
  22   0   0 27.1480 6.60104   3
 -22   0   0 37.9626 7.00030   4
  -1  -1   0 288.631 18.2186   5
  -1  -1   0 277.653 19.3254   1
   1   1   0 290.093 18.6823   1
   1   1   0 282.539 18.6174   4
   1   1   0 284.142 18.2133   5
  -3  -1   0 376.245 24.8098   4
  -3  -1   0 376.234 25.1318   1
   3   1   0 377.064 25.3310   4
   3   1   0 399.784 24.8843   1
   3   1   0 374.637 25.0669   5
   3   1   0 375.474 23.6984   3
  -5  -1   0 702.748 44.0373   1
  -5  -1   0 681.145 41.5776   3
   5   1   0 619.727 41.3805   3
  -5   1   0 636.121 42.3831   1
   7  -1   0 152.562 12.2723   1
   7  -1   0 156.068 10.3936   5
   7  -1   0 152.423 10.8279   3
  -7  -1   0 157.810 11.4202   3
   7  -1   0 142.476 10.9242   4
  -7  -1   0 142.421 14.2549   1
  -7  -1   0 152.815 11.4022   4
   7   1   0 147.500 11.9242   4
  -7   1   0 152.430 12.6089   1
   7   1   0 147.986 11.6223   5
   7   1   0 152.777 14.3760   1
  -7   1   0 155.400 10.8257   3
  -7   1   0 157.948 11.0296   4
   7   1   0 165.729 11.5649   3
   9  -1   0 432.815 27.6220   3
  -9  -1   0 416.169 28.3350   4
   9  -1   0 428.198 27.6480   4
   9  -1   0 429.622 30.0289   1
   9  -1   0 437.132 27.4245   5
  -9  -1   0 414.750 28.3492   3
  -9  -1   0 391.486 31.8175   1
  -9   1   0 456.838 27.5945   3
   9   1   0 379.613 28.6100   3
  -9   1   0 391.946 27.3182   4
   9   1   0 406.851 31.8204   1
   9   1   0 436.267 28.8221   4
   9   1   0 449.793 28.4391   5
  -9   1   0 416.656 30.0065   1
  11  -1   0 632.964 41.0073   3
 -11  -1   0 625.705 41.7689   4
 -11  -1   0 608.495 46.5210   1
  11  -1   0 603.078 45.0143   1
  11  -1   0 644.306 41.1647   4
 -11  -1   0 666.372 41.9777   3
 -11   1   0 644.126 40.9033   4
 -11   1   0 628.110 44.2297   1
  11   1   0 651.855 41.9208   3
  11   1   0 618.181 46.0561   1
  11   1   0 608.506 42.5013   5
 -11   1   0 678.355 41.0300   3
  11   1   0 650.334 42.3669   4
  13  -1   0 65.2329 8.17197   4
 -13  -1   0 77.0121 9.15727   4
 -13  -1   0 72.7789 9.04352   3
  13  -1   0 77.0039 11.6168   1
  13  -1   0 69.4566 7.25803   3
  13  -1   0 67.2802 8.19988   5
 -13  -1   0 71.8950 8.89905   4
 -13   1   0 60.8526 10.4201   1
  13   1   0 71.7597 9.49954   4
  13   1   0 63.1862 8.76963   5
 -13   1   0 83.1038 8.08897   4
  13   1   0 70.6435 13.0925   1
 -13   1   0 80.5883 7.21857   3
  13   1   0 69.8291 9.03079   3
  15  -1   0 15.1892 5.91782   1
  15  -1   0 28.1284 5.56851   4
  15  -1   0 35.9563 5.85972   5
  15  -1   0 30.8999 5.48563   3
  15   1   0 37.2667 7.26739   3
 -15   1   0 30.9096 5.30520   3
  15   1   0 21.8559 5.84970   4
  15   1   0 36.4880 7.11619   3
 -15   1   0 23.3684 4.66779   4
  15   1   0 38.5360 9.83657   1
  17  -1   0 279.043 22.3729   3
  17  -1   0 303.756 22.7666   5
  17  -1   0 280.508 26.2889   1
  17  -1   0 303.698 22.8227   3
  17  -1   0 316.665 22.5671   4
 -17   1   0 285.064 21.8923   4
  17   1   0 281.793 29.0642   1
  17   1   0 295.351 23.5662   3
  17   1   0 332.180 24.1393   3
  17   1   0 290.368 23.5427   5
  17   1   0 281.484 28.5200   1
  19  -1   0 47.2279 8.53488   3
  19  -1   0 44.9385 10.5051   1
 -19  -1   0 68.1528 9.91613   4
  19  -1   0 68.8591 9.22161   3
  19  -1   0 51.9909 8.75287   5
  19   1   0 98.9180 17.7229   1
  19   1   0 61.6146 9.73454   3
  19   1   0 52.5897 9.96016   3
 -19   1   0 55.1152 7.71806   4
  19   1   0 47.9642 13.1449   1
 -21  -1   0 3.43488 2.94550   4
  21  -1   0 2.69101 3.02269   3
  21  -1   0 11.9740 5.97557   1
  21  -1   0 3.95854 3.30573   3
 -21   1   0 4.22018 2.84157   4
  21   1   0 10.5027 4.78655   3
  21   1   0 12.9044 6.70297   1
  21   1   0 10.1744 4.86781   3
  23  -1   0 3.41412 3.03410   1
  23  -1   0 3.10154 2.86770   3
  23   1   0 -1.2420 1.59459   1
  23   1   0 3.83514 3.20870   5
  23   1   0 -0.7825 2.47155   3
   0   2   0 2920.19 180.753   2
   2  -2   0 2024.18 137.720   2
  -2   2   0 2212.71 130.815   2
   2   2   0 2176.69 132.098   2
  -4  -2   0 70.7629 6.72425   4
   4  -2   0 72.8265 5.78288   1
   4  -2   0 77.9016 5.17143   3
  -4  -2   0 79.3664 6.38860   5
  -4  -2   0 82.5967 6.52339   3
   4  -2   0 77.5923 5.13391   4
  -4  -2   0 71.8777 9.98648   1
   4   2   0 71.9061 6.71915   4
   4   2   0 71.0362 6.53604   3
   4   2   0 83.8535 6.51873   5
   4   2   0 76.9669 6.61094   5
  -4   2   0 72.8353 5.11569   3
  -4   2   0 72.2729 5.74111   1
   4   2   0 80.2264 10.3018   1
  -4   2   0 71.8884 5.16505   4
  -6  -2   0 1403.43 87.5400   4
  -8  -2   0 1599.50 112.832   1
  -8  -2   0 1827.20 106.811   4
   8   2   0 1746.60 113.026   1
 -10  -2   0 42.2210 6.23012   4
 -10  -2   0 41.1161 6.32650   3
  10  -2   0 35.4624 6.01473   1
  10  -2   0 39.2951 4.60574   3
 -10  -2   0 39.1005 9.13891   1
  10  -2   0 33.1807 4.25461   5
 -10   2   0 44.7012 6.65109   1
 -10   2   0 38.7042 3.92291   4
  10   2   0 34.7704 5.80080   5
  10   2   0 51.5779 7.14922   4
  10   2   0 53.7583 10.4209   1
 -12  -2   0 4.68717 2.69970   4
 -12  -2   0 1.90355 2.22724   3
  12  -2   0 4.33040 1.83491   4
  12  -2   0 4.44611 1.84718   3
  12  -2   0 1.32124 1.47269   5
 -12  -2   0 1.50179 1.96959   4
  12  -2   0 1.24284 1.94587   1
  12   2   0 1.47023 2.20672   3
 -12   2   0 5.01323 2.58247   1
  12   2   0 6.18938 2.66680   5
  12   2   0 2.25329 3.28124   1
 -12   2   0 4.69726 1.61927   3
 -12   2   0 1.70829 1.32301   4
  12   2   0 4.32256 2.98586   4
  14  -2   0 13.6705 3.24073   3
  14  -2   0 4.63733 3.21281   1
 -14  -2   0 6.60383 3.47118   4
 -14  -2   0 9.81192 3.58638   4
  14  -2   0 6.86412 2.44343   4
  14  -2   0 8.39240 2.80943   5
 -14   2   0 8.73373 2.56598   4
  14   2   0 10.6718 4.15238   4
 -14   2   0 11.0119 2.65674   4
  14   2   0 7.49489 3.62057   3
  14   2   0 13.5175 6.23876   1
  14   2   0 9.37101 3.64924   3
  14   2   0 10.2344 3.87759   5
 -16  -2   0 947.133 62.8175   4
  16  -2   0 910.357 61.4126   3
  16  -2   0 960.381 60.3808   3
  16  -2   0 899.072 61.7167   5
  16  -2   0 946.295 64.9415   1
  16  -2   0 987.330 60.6523   4
  16  -2   0 939.359 65.1294   1
  16   2   0 944.359 71.1846   1
  16   2   0 990.155 69.6068   1
  16   2   0 947.680 63.6122   3
  16   2   0 960.563 63.2763   3
  18  -2   0 18.3258 5.05733   5
 -18  -2   0 18.8384 5.52946   4
  18  -2   0 13.5974 6.50422   1
  18  -2   0 19.8715 6.40808   1
  18  -2   0 21.5766 4.72570   3
  18  -2   0 19.3066 4.57956   3
  18   2   0 13.7247 7.35233   1
  18   2   0 12.7048 4.84370   3
 -18   2   0 18.0315 3.95713   4
  20  -2   0 77.1835 16.1377   1
  20  -2   0 63.0348 12.0951   1
  20  -2   0 60.4411 8.97008   3
  20  -2   0 63.0201 9.26498   5
 -20  -2   0 89.3594 14.8787   4
  20  -2   0 75.1223 9.37262   3
  20   2   0 74.0089 12.1876   5
  20   2   0 77.2364 12.0532   3
  20   2   0 52.3974 14.5766   1
  20   2   0 70.8082 18.1981   1
 -20   2   0 63.1258 8.16355   4
  20   2   0 75.8443 11.6072   3
  22  -2   0 12.6081 4.31318   3
  22  -2   0 9.17090 4.83229   1
  22  -2   0 12.6590 4.16559   3
  22   2   0 9.14243 5.33197   5
  22   2   0 21.9541 11.8290   1
  22   2   0 6.01221 5.09307   3
 -22   2   0 15.1724 4.50601   4
  22   2   0 13.3214 5.40358   3
   1  -3   0 988.716 64.3615   5
   1   3   0 1067.39 65.2812   1
   3  -3   0 4923.32 301.222   2
   3   3   0 4825.64 300.660   2
  -3   3   0 4843.86 301.562   2
   3   3   0 4905.33 301.440   2
  -5  -3   0 673.589 46.5607   3
  -5  -3   0 745.134 45.8581   4
  -5  -3   0 741.645 46.5667   5
   5   3   0 705.452 47.0495   4
   5   3   0 761.114 45.5587   5
   5   3   0 693.274 50.4392   1
   5   3   0 676.420 46.5627   3
  -5   3   0 733.670 46.4606   1
   5   3   0 742.427 46.3777   5
   7  -3   0 24.1127 2.43975   3
   7  -3   0 22.9302 3.43660   1
   7  -3   0 25.7251 2.46921   4
  -7  -3   0 21.1044 4.44971   4
  -7  -3   0 33.2051 5.24265   5
  -7  -3   0 26.4577 4.81993   3
   7  -3   0 26.3901 2.16448   5
   7   3   0 31.3594 5.07742   3
  -7   3   0 26.4184 2.35627   3
   7   3   0 34.1518 5.70399   5
  -7   3   0 25.2709 3.50539   1
   7   3   0 23.3556 6.91143   1
  -7   3   0 24.0376 2.13718   4
   7   3   0 30.0300 5.28073   4
   7   3   0 26.3407 4.74163   5
   9  -3   0 356.291 22.1070   3
   9  -3   0 336.596 23.4397   1
  -9  -3   0 362.155 24.7634   4
  -9  -3   0 357.117 24.7664   3
  -9  -3   0 367.058 25.0260   4
   9  -3   0 345.819 22.0593   4
   9  -3   0 351.405 21.9449   5
   9   3   0 369.515 29.8354   1
  -9   3   0 324.041 22.1094   4
  -9   3   0 335.776 23.1683   1
   9   3   0 333.749 24.9338   5
  -9   3   0 347.500 21.8979   3
   9   3   0 327.828 25.4081   4
   9   3   0 343.428 24.4199   5
   9   3   0 326.286 24.6163   3
  11  -3   0 79.9135 6.94614   3
  11  -3   0 94.0291 7.21485   5
  11  -3   0 82.7665 6.99923   4
  11  -3   0 90.5765 8.67123   1
 -11  -3   0 88.7081 10.9960   3
 -11  -3   0 66.5138 9.67721   4
 -11  -3   0 100.376 9.84934   4
  11   3   0 104.406 9.86703   5
 -11   3   0 100.126 8.69727   1
  11   3   0 105.936 12.3821   5
  11   3   0 91.8733 11.7171   4
  11   3   0 101.171 16.4894   1
  11   3   0 96.8527 9.72645   3
  11   3   0 76.4588 10.9176   3
 -11   3   0 91.2307 6.74020   4
 -11   3   0 89.3357 6.88714   3
  13  -3   0 91.3506 7.81464   3
 -13  -3   0 95.3460 11.4942   4
  13  -3   0 80.3958 9.15213   1
  13  -3   0 91.8498 7.45009   4
 -13  -3   0 74.3265 10.6965   4
  13  -3   0 86.1032 7.66991   5
  13   3   0 82.3864 11.2061   5
 -13   3   0 86.4967 7.11579   3
  13   3   0 76.4172 15.0246   1
 -13   3   0 94.4296 6.85271   4
  13   3   0 107.049 17.7704   1
  13   3   0 83.7227 11.9235   5
  13   3   0 108.837 10.5436   3
 -13   3   0 84.9260 7.02973   4
  13   3   0 73.1065 11.1505   3
  13   3   0 77.2238 11.1902   4
  15  -3   0 195.397 17.6785   1
  15  -3   0 212.357 15.5229   5
 -15  -3   0 190.516 17.7525   4
  15  -3   0 211.066 14.9510   3
  15  -3   0 196.019 17.0856   1
  15  -3   0 205.814 15.1572   4
 -15   3   0 204.273 14.3812   4
  15   3   0 238.253 28.9597   1
  15   3   0 226.235 28.2371   1
  15   3   0 188.959 17.7673   3
 -15   3   0 203.059 14.1829   4
  15   3   0 173.130 18.1529   3
  15   3   0 228.232 19.2574   5
  17  -3   0 439.213 33.0631   5
  17  -3   0 486.681 31.3546   3
  17  -3   0 447.436 35.6685   1
 -17  -3   0 461.833 34.6102   4
  17  -3   0 504.160 34.4215   1
 -17   3   0 486.441 30.4663   4
  17   3   0 461.678 36.0601   3
  17   3   0 463.039 35.5313   5
  17   3   0 475.286 38.4398   3
  17   3   0 461.082 42.6618   1
  17   3   0 487.803 42.3945   1
  19  -3   0 17.6223 5.11198   5
  19  -3   0 22.6982 6.03396   1
  19  -3   0 24.2540 4.55231   3
 -19  -3   0 9.25393 4.88392   4
  19  -3   0 24.0419 4.64110   3
  19  -3   0 23.7234 6.36678   1
  19   3   0 34.7218 11.6186   1
 -19   3   0 23.2647 3.71230   4
  19   3   0 27.1367 7.38916   3
  19   3   0 33.2430 11.7782   1
  19   3   0 24.6419 7.53654   5
  19   3   0 15.2703 5.85334   3
  21  -3   0 2.11352 1.88585   3
  21  -3   0 -0.7444 1.60269   3
  21  -3   0 0.93547 2.06428   1
 -21  -3   0 1.32910 2.87013   4
  21   3   0 -3.3758 2.70650   5
  21   3   0 -1.6656 2.91898   3
  21   3   0 0.31441 3.77119   3
  21   3   0 1.27654 3.36634   1
  23  -3   0 30.2943 4.64712   3
  23   3   0 29.1992 7.55574   5
  23   3   0 23.4107 6.47727   3
   0   4   0 2978.96 189.092   2
   2  -4   0 13.9322 2.57956   4
   2  -4   0 12.0645 2.57072   5
   2  -4   0 11.3373 2.31093   5
  -2  -4   0 9.87601 2.87233   4
  -2  -4   0 14.8230 3.15890   4
  -2  -4   0 18.3602 3.57164   5
   2   4   0 14.5254 4.77578   1
  -2   4   0 13.9205 2.60605   3
   2   4   0 15.6317 3.11401   5
  -2   4   0 17.1705 2.39322   5
   2   4   0 14.0526 4.86448   1
   2   4   0 16.8772 3.50061   5
  -2   4   0 12.4037 2.68478   3
  -2   4   0 14.9728 2.10553   5
   2   4   0 18.8179 3.90531   3
  -2   4   0 7.42235 3.01436   1
   2   4   0 13.5521 3.04067   3
   4  -4   0 334.297 22.5500   4
   4  -4   0 338.250 22.2573   5
  -4  -4   0 360.407 23.8108   5
   4  -4   0 359.349 23.9464   1
   4  -4   0 344.614 22.2884   5
  -4  -4   0 302.113 23.8645   4
  -4  -4   0 347.115 23.8656   4
   4  -4   0 340.454 22.6301   3
   4   4   0 401.811 24.5990   5
   4   4   0 396.973 24.0272   5
   4   4   0 325.105 23.8710   3
  -4   4   0 342.576 24.3973   1
   4   4   0 317.234 27.6692   1
   4   4   0 352.223 27.7254   1
   4   4   0 329.232 24.4443   3
   6   4   0 1936.38 134.114   1
   6   4   0 2129.48 128.297   5
   6   4   0 2116.89 133.386   1
   8  -4   0 340.916 20.5985   5
  -8  -4   0 305.931 23.1415   5
  -8  -4   0 286.955 23.3454   4
   8  -4   0 322.910 21.3814   1
   8  -4   0 348.332 20.5293   3
  -8  -4   0 312.550 23.5373   4
   8  -4   0 304.462 20.5656   4
   8   4   0 362.681 24.5206   5
   8   4   0 296.322 27.8699   1
   8   4   0 327.837 24.3697   3
   8   4   0 322.174 23.5612   3
  -8   4   0 306.607 20.3896   3
   8   4   0 331.640 28.3788   1
  -8   4   0 340.561 21.4118   1
 -10  -4   0 96.0677 11.9078   4
 -10  -4   0 96.9354 11.5296   4
  10  -4   0 88.7328 6.88233   5
  10  -4   0 95.2026 6.54974   3
  10  -4   0 94.0696 7.47686   1
  10  -4   0 95.5594 6.78085   4
  10   4   0 97.1256 16.2459   1
  10   4   0 95.3680 11.3461   5
 -10   4   0 90.6790 6.45141   3
  10   4   0 91.2302 15.8724   1
  10   4   0 103.261 12.3902   3
  10   4   0 92.8682 11.3810   3
 -10   4   0 91.1449 7.26992   1
  10   4   0 93.2237 11.9507   5
  12  -4   0 608.676 37.0036   3
  12  -4   0 559.413 39.1669   1
 -12  -4   0 576.428 41.5242   4
 -12  -4   0 605.523 41.4965   4
  12  -4   0 588.983 37.7007   5
  12  -4   0 614.285 37.3590   4
  12   4   0 567.174 41.2637   3
  12   4   0 575.536 47.9546   1
  12   4   0 598.533 41.3667   5
  12   4   0 553.566 42.0368   3
  12   4   0 623.736 48.3274   1
 -12   4   0 606.524 36.9017   3
  12   4   0 595.185 42.1604   5
  14  -4   0 1096.25 71.2018   1
  14  -4   0 1135.37 70.5765   1
  14  -4   0 1112.06 71.4962   5
  14  -4   0 1113.17 68.7283   3
  14  -4   0 1136.36 69.1898   4
 -14  -4   0 1200.77 73.4820   4
  14  -4   0 1135.99 68.6875   3
  14   4   0 1150.74 74.2136   5
  14   4   0 1027.75 75.0578   3
  14   4   0 1244.17 82.7330   1
  14   4   0 1072.40 74.3527   3
  14   4   0 991.291 81.4070   1
  16  -4   0 1.33835 1.19631   3
 -16  -4   0 8.14089 4.28960   4
  16  -4   0 5.87177 2.28759   1
  16  -4   0 1.90136 2.07474   5
  16  -4   0 1.52276 1.28697   3
  16  -4   0 2.31641 1.74962   1
  16   4   0 7.75105 4.85939   3
  16   4   0 2.86781 4.26863   5
  16   4   0 -1.2254 2.98540   1
  16   4   0 7.31261 6.25387   1
 -18  -4   0 119.867 16.2646   4
  18  -4   0 129.365 11.2508   5
  18  -4   0 136.360 9.43168   3
  18  -4   0 114.687 12.2094   1
  18  -4   0 120.299 11.1503   1
  18  -4   0 128.988 9.63325   3
  18   4   0 137.400 17.6761   5
  18   4   0 128.800 23.3441   1
  18   4   0 119.685 17.3423   3
  18   4   0 105.515 15.2448   3
  20  -4   0 1.19217 1.36427   1
  20  -4   0 0.62084 1.20700   3
  20  -4   0 0.53188 1.40964   1
  20  -4   0 0.62693 1.22857   3
 -20  -4   0 11.2741 4.89299   4
  20   4   0 5.19524 4.96539   5
  20   4   0 -2.8643 2.19227   3
  20   4   0 -0.3327 3.56713   1
 -22  -4   0 10.2698 4.83606   4
  22   4   0 16.1925 8.05907   1
  22   4   0 11.4015 5.62301   5
  22   4   0 19.1104 6.28420   3
   1  -5   0 864.866 53.7104   4
  -1  -5   0 899.634 53.9783   4
   1  -5   0 793.398 53.0499   5
  -1  -5   0 915.348 53.6561   5
  -1  -5   0 820.481 53.9466   4
  -1  -5   0 818.586 53.9379   5
   1  -5   0 825.601 53.3938   4
   1  -5   0 859.376 53.8125   5
   1   5   0 832.300 53.7776   5
   1   5   0 739.311 53.2915   3
  -1   5   0 884.330 53.3903   3
  -1   5   0 745.573 56.1952   1
  -1   5   0 885.819 57.3181   1
   1   5   0 826.344 54.2792   3
  -1   5   0 780.569 52.4827   5
  -1   5   0 831.937 53.0294   5
  -1   5   0 947.775 53.9912   3
   1   5   0 841.402 57.7619   1
  -3  -5   0 64.2500 7.87598   5
  -3  -5   0 58.3662 7.78326   4
   3  -5   0 74.1313 6.41479   5
   3  -5   0 66.2506 5.91593   5
  -3  -5   0 44.7079 7.27060   5
   3  -5   0 79.5671 6.42555   4
  -3  -5   0 72.6162 8.61702   4
   3   5   0 74.3621 8.42546   5
  -3   5   0 61.0184 4.68924   5
  -3   5   0 70.7292 4.88926   5
  -3   5   0 78.3833 9.99371   1
   3   5   0 83.3150 12.8039   1
   3   5   0 51.7370 7.73554   5
   3   5   0 66.7711 11.5312   1
   3   5   0 70.6187 7.03455   3
   3   5   0 63.8311 8.50608   3
  -3   5   0 68.4506 6.36681   3
  -3   5   0 71.3326 9.48408   1
  -3   5   0 56.1588 5.70803   3
  -5  -5   0 513.529 33.2346   4
   5  -5   0 469.036 30.4629   5
  -5  -5   0 491.689 32.6677   5
  -5  -5   0 485.201 32.7780   4
   5  -5   0 493.794 30.8425   4
   5  -5   0 463.583 30.8658   5
   5   5   0 436.061 33.4778   3
   5   5   0 492.460 37.9035   1
   5   5   0 492.434 32.4886   5
  -5   5   0 491.628 33.1080   1
   5   5   0 414.148 37.0256   1
   5   5   0 457.726 32.4472   3
  -7  -5   0 45.9688 7.36771   4
  -7  -5   0 30.8330 6.22910   4
   7  -5   0 36.6958 3.92752   5
   7  -5   0 44.1746 4.33968   4
  -7  -5   0 46.2271 7.15704   5
   7   5   0 51.8035 7.43187   3
   7   5   0 48.5479 7.95676   3
   7   5   0 42.7834 10.4546   1
   7   5   0 56.4569 12.0136   1
  -7   5   0 49.9514 6.13265   1
   7   5   0 40.0140 7.16276   5
   7   5   0 40.9259 6.84255   5
  -7   5   0 35.3366 3.70685   3
   9  -5   0 3.89040 1.13848   4
  -9  -5   0 1.90072 2.49903   4
   9  -5   0 0.86100 0.98098   5
   9   5   0 1.65795 3.12714   1
  -9   5   0 2.09912 0.82342   3
   9   5   0 1.18600 2.29213   3
  -9   5   0 1.91966 1.05755   1
   9   5   0 -1.3524 1.69552   5
   9   5   0 -0.0121 1.53152   3
   9   5   0 6.84860 4.91826   1
 -11  -5   0 86.5351 12.1820   4
  11  -5   0 95.6822 6.58773   4
 -11  -5   0 101.862 12.8068   4
  11  -5   0 89.5339 7.34052   5
  11   5   0 94.9156 12.3284   5
  11   5   0 111.843 13.0493   3
  11   5   0 103.444 13.4066   3
  11   5   0 82.6701 16.8510   1
  11   5   0 92.4416 17.4549   1
  11   5   0 93.0647 12.7190   5
 -13  -5   0 2.62916 3.04507   4
  13  -5   0 -0.6368 0.59010   4
 -13  -5   0 -1.0425 2.08112   4
  13  -5   0 1.54502 1.43787   5
  13   5   0 -2.8586 1.74637   3
  13   5   0 2.88711 3.78806   1
  13   5   0 -2.3861 3.64483   1
  13   5   0 1.17924 3.02801   5
  13   5   0 3.58154 3.74162   3
 -15  -5   0 7.75707 4.17059   4
  15  -5   0 2.91749 2.07324   5
  15   5   0 4.53845 4.17874   3
  15   5   0 8.85713 4.71121   3
  15   5   0 2.26463 4.72419   1
  15   5   0 3.84510 4.81413   1
  15   5   0 3.38613 3.95338   5
 -17  -5   0 49.0139 9.49328   4
  17  -5   0 48.3244 6.67900   5
  17   5   0 26.7030 11.0356   1
  17   5   0 41.2888 13.6370   1
  17   5   0 43.8750 10.3618   3
  17   5   0 68.8803 12.2078   5
  19  -5   0 22.0621 4.82377   5
 -19  -5   0 33.4072 8.20386   4
  19   5   0 24.4890 10.5532   1
  19   5   0 29.0101 8.58495   3
  19   5   0 35.0416 9.25244   5
  19   5   0 30.4579 12.8770   1
 -21  -5   0 38.4746 9.62215   4
  21   5   0 47.7663 10.5075   3
  21   5   0 36.6384 10.3368   5
  21   5   0 40.9943 14.4664   1
   0  -6   0 1735.06 110.214   5
   0   6   0 1728.20 110.896   3
   0   6   0 1944.21 115.614   1
   0   6   0 1687.24 110.648   3
   0   6   0 1797.99 114.812   1
  -2  -6   0 8.46088 3.00525   4
   2  -6   0 7.89063 2.75213   5
   2  -6   0 9.78458 2.63179   5
   2  -6   0 3.37406 2.06224   4
  -2  -6   0 11.2022 3.96144   5
   2  -6   0 11.2203 2.96158   4
  -2  -6   0 6.52175 2.83021   4
  -2  -6   0 8.79121 3.12689   5
   2   6   0 13.9942 3.46353   5
  -2   6   0 6.04579 2.16433   5
   2   6   0 12.8917 3.67878   5
  -2   6   0 7.89067 2.02018   5
  -2   6   0 7.65122 2.77967   3
   2   6   0 11.0006 5.01140   1
   2   6   0 11.0424 3.66954   3
   2   6   0 6.01338 3.98551   1
  -2   6   0 7.14304 3.66636   1
   2   6   0 13.0932 3.43377   3
  -2   6   0 5.29697 2.29241   3
  -2   6   0 9.65165 4.12426   1
   4  -6   0 101.081 9.53992   5
  -4  -6   0 97.5618 11.6689   4
  -4  -6   0 95.7032 9.87930   4
   4  -6   0 105.067 8.68937   4
  -4  -6   0 110.022 10.0835   5
   4  -6   0 93.8973 8.56207   4
   4  -6   0 108.544 8.56832   5
  -4  -6   0 108.085 10.3581   5
   4   6   0 96.6658 10.1059   5
  -4   6   0 121.892 11.6660   1
   4   6   0 108.392 16.6541   1
   4   6   0 89.9426 9.61703   3
   4   6   0 90.0552 9.46585   5
   4   6   0 81.5348 11.3130   3
   4   6   0 99.3575 15.9042   1
  -4   6   0 97.9658 10.7258   1
  -4   6   0 105.633 8.45190   3
  -4   6   0 113.139 9.05375   3
  -6  -6   0 449.231 35.3295   4
   6  -6   0 520.096 32.5180   4
   6  -6   0 511.115 32.8077   5
  -6  -6   0 471.476 35.0727   5
  -6  -6   0 476.016 34.7910   4
   6   6   0 542.939 35.0315   5
  -6   6   0 541.781 35.0137   1
   6   6   0 497.585 35.9184   3
   6   6   0 472.992 41.0903   1
   6   6   0 462.525 40.6648   1
   6   6   0 543.471 35.2614   3
  -6   6   0 500.563 35.1417   1
  -6   6   0 492.280 31.9999   3
   6   6   0 480.657 35.2560   5
   8  -6   0 219.850 14.5930   4
  -8  -6   0 227.395 18.3086   4
  -8  -6   0 167.014 17.3533   4
   8  -6   0 222.999 15.0994   5
   8   6   0 237.705 18.9747   5
  -8   6   0 214.022 14.5832   3
  -8   6   0 203.226 15.9293   1
   8   6   0 213.221 27.3219   1
   8   6   0 220.550 27.7322   1
  -8   6   0 222.877 16.0817   1
   8   6   0 218.217 19.1575   3
  -8   6   0 201.180 14.2777   3
   8   6   0 222.657 17.9004   5
  10  -6   0 1.02471 1.32279   5
  10  -6   0 1.19137 0.87736   4
 -10  -6   0 0.09609 2.38448   4
 -10  -6   0 0.56542 2.49096   4
 -10   6   0 0.63278 0.45641   3
  10   6   0 -2.1267 2.18225   1
  10   6   0 -1.4377 2.87688   1
  10   6   0 -2.4419 2.25185   5
  10   6   0 1.31604 2.46039   5
  10   6   0 -0.1391 2.04887   3
  10   6   0 -0.2826 2.81780   3
 -12  -6   0 77.4737 11.5989   4
 -12  -6   0 76.0312 12.0072   4
  12  -6   0 76.1790 6.68603   5
  12   6   0 93.3742 13.8008   3
  12   6   0 68.9214 11.7651   5
  12   6   0 61.5009 15.4466   1
  12   6   0 80.8241 17.5653   1
  12   6   0 71.6125 11.0990   3
  14  -6   0 101.959 8.38647   5
 -14  -6   0 91.9919 13.9666   4
  14   6   0 89.9868 20.3303   1
  14   6   0 99.9035 16.3653   5
  14   6   0 83.9072 19.4996   1
  14   6   0 78.9250 14.0674   3
  16  -6   0 135.989 11.5125   5
 -16  -6   0 142.299 18.3376   4
  16   6   0 134.467 18.9186   3
  16   6   0 159.874 19.6955   5
  16   6   0 199.393 30.5487   1
  16   6   0 120.857 24.5425   1
  18  -6   0 31.0941 5.40686   5
 -18  -6   0 32.7365 8.49419   4
  18   6   0 29.0132 12.5708   1
  18   6   0 29.8037 9.25491   5
  18   6   0 34.3257 13.0305   1
  18   6   0 12.3697 6.84901   3
 -20  -6   0 59.1890 12.1992   4
  20   6   0 70.3837 17.3988   1
  20   6   0 53.2531 12.2738   3
  20   6   0 63.8002 13.4304   5
  -1  -7   0 1.47023 2.06157   5
   1  -7   0 4.78048 2.49473   5
  -1  -7   0 -0.5249 1.51003   4
  -1  -7   0 0.97264 1.57039   5
  -1  -7   0 -0.5760 1.35664   4
   1  -7   0 -0.6658 1.39344   4
   1  -7   0 0.70960 1.95699   4
   1  -7   0 2.32097 2.13372   5
  -1   7   0 0.55997 1.71314   5
  -1   7   0 -1.7508 1.69430   1
  -1   7   0 0.11607 1.35095   3
   1   7   0 1.66243 2.22190   3
   1   7   0 3.71963 2.59844   3
  -1   7   0 1.71746 1.97565   3
  -1   7   0 0.00265 1.87231   1
   1   7   0 1.32581 1.96483   5
   1   7   0 -0.7928 1.98823   1
   1   7   0 -0.6678 1.60783   5
  -1   7   0 -0.0314 1.31958   5
   3  -7   0 790.811 52.2039   5
   3  -7   0 803.160 51.2908   4
  -3  -7   0 764.316 53.2287   5
  -3  -7   0 783.477 53.0597   4
   3  -7   0 843.446 51.3892   4
  -3  -7   0 794.990 53.0432   4
  -3  -7   0 831.081 52.4455   5
   3   7   0 735.370 53.5908   3
  -3   7   0 806.475 48.8492   5
   3   7   0 842.061 59.0757   1
   3   7   0 720.585 58.2657   1
  -3   7   0 791.399 49.6786   5
  -3   7   0 872.582 56.1887   1
  -3   7   0 797.982 55.3379   1
  -3   7   0 753.869 51.3121   3
   3   7   0 721.360 52.7057   5
  -3   7   0 806.462 51.5763   3
   3   7   0 801.170 51.7013   5
   5  -7   0 239.334 16.7559   4
  -5  -7   0 250.595 19.1988   4
   5  -7   0 237.035 16.7860   4
  -5  -7   0 214.451 18.4800   5
   5  -7   0 228.312 17.2635   5
  -5   7   0 203.481 16.2107   3
   5   7   0 276.262 25.7759   1
  -5   7   0 232.769 17.0588   3
   5   7   0 200.217 19.1534   3
   5   7   0 209.540 18.4003   3
   5   7   0 234.086 24.2685   1
  -5   7   0 220.480 19.5169   1
  -5   7   0 216.190 19.6323   1
   5   7   0 235.764 18.3349   5
   5   7   0 238.587 19.1993   5
   7  -7   0 8.39616 3.01645   5
  -7  -7   0 9.44630 3.97370   4
  -7  -7   0 9.43510 4.12722   4
   7  -7   0 10.6647 2.67769   4
   7  -7   0 8.72962 2.45110   4
  -7   7   0 7.34442 3.09089   1
  -7   7   0 13.2330 2.67134   3
  -7   7   0 8.73628 3.26359   1
  -7   7   0 12.7147 2.93591   3
   7   7   0 11.9020 6.60279   1
   7   7   0 10.2337 4.65014   3
   7   7   0 13.7441 4.92710   5
   7   7   0 8.38848 3.88212   5
   7   7   0 3.33572 2.87592   3
   7   7   0 9.33426 5.75486   1
  -9  -7   0 37.8539 8.23629   4
  -9  -7   0 41.6651 8.22600   4
   9  -7   0 37.4824 5.52118   5
   9  -7   0 41.5894 4.24908   4
   9  -7   0 44.8871 4.35447   4
  -9   7   0 44.3028 5.86781   1
   9   7   0 49.8047 13.7165   1
   9   7   0 45.8966 9.06408   5
  -9   7   0 47.3654 4.17084   3
   9   7   0 23.2188 7.19037   3
  -9   7   0 37.9710 3.74838   3
  -9   7   0 32.6594 5.41410   1
   9   7   0 44.9743 12.5150   1
  11  -7   0 515.889 35.3604   5
 -11  -7   0 541.034 39.8010   4
 -11  -7   0 593.184 40.1290   4
  11  -7   0 541.155 33.1988   4
  11  -7   0 567.087 33.2115   4
  11   7   0 484.400 46.9608   1
  11   7   0 484.257 47.0924   1
  11   7   0 510.775 40.4993   5
  11   7   0 508.320 40.9738   3
  13  -7   0 2.91922 1.87589   5
 -13  -7   0 0.05759 3.84911   4
  13   7   0 -2.3480 2.15385   1
  13   7   0 2.32564 3.94137   5
  13   7   0 2.69245 3.06242   3
  13   7   0 9.42393 7.68243   1
 -15  -7   0 295.820 24.1172   4
  15  -7   0 235.109 18.8065   5
  15   7   0 273.746 24.5733   5
  15   7   0 260.402 24.5787   3
  15   7   0 259.722 36.5599   1
  15   7   0 257.907 36.4198   1
 -17  -7   0 2.68148 3.58562   4
  17  -7   0 2.19460 1.58583   5
  17   7   0 5.69942 5.43480   3
  17   7   0 -0.1027 3.01525   1
  17   7   0 4.70058 4.86002   5
 -19  -7   0 -2.6096 2.09649   4
  19   7   0 2.97925 3.98408   3
  19   7   0 7.88829 7.34540   1
  19   7   0 0.17768 4.22909   5
   0  -8   0 73.7758 10.2802   4
   0  -8   0 75.9159 10.8213   5
   0  -8   0 81.9678 10.5207   4
   0   8   0 91.5529 15.5392   1
   0   8   0 117.315 17.8237   1
   0   8   0 83.6102 8.35915   5
   0   8   0 91.8888 9.01738   5
   0   8   0 77.5995 10.9656   3
   0   8   0 92.9131 9.26274   3
   2  -8   0 9.27568 3.68280   5
   2  -8   0 6.63139 3.10439   4
   2  -8   0 2.10907 2.41173   4
  -2  -8   0 2.52758 2.80162   5
  -2  -8   0 4.54126 3.16831   4
  -2  -8   0 8.89186 3.68839   4
  -2   8   0 3.89135 3.88430   1
  -2   8   0 2.60347 3.64858   1
   2   8   0 5.81184 3.01376   3
   2   8   0 3.87320 3.85883   1
   2   8   0 1.71721 2.62784   5
  -2   8   0 7.13787 2.20793   5
  -2   8   0 2.94990 1.85360   5
   2   8   0 2.76232 3.24182   3
  -2   8   0 7.45883 3.60728   3
  -2   8   0 0.54894 1.89457   3
   2   8   0 3.91642 4.44394   1
   2   8   0 9.30809 3.39213   5
  -4  -8   0 3.16269 2.95976   4
   4  -8   0 -1.0397 1.31414   4
  -4  -8   0 0.33234 2.15472   4
   4  -8   0 5.38068 2.63336   5
   4  -8   0 2.31610 2.04069   4
   4   8   0 0.81325 2.76734   3
  -4   8   0 4.76905 2.73210   3
  -4   8   0 0.81671 2.39196   1
  -4   8   0 3.92032 4.74234   1
   4   8   0 -1.4771 1.60965   5
   4   8   0 0.36578 2.41597   5
   4   8   0 1.31804 3.13857   1
   4   8   0 -0.4544 3.07025   1
   6  -8   0 220.453 15.8714   4
   6  -8   0 209.573 15.8077   4
  -6  -8   0 206.277 18.4767   4
   6  -8   0 207.559 16.4263   5
  -6  -8   0 200.848 18.3513   4
   6   8   0 170.441 25.9156   1
   6   8   0 194.321 19.0193   3
  -6   8   0 192.410 18.6202   1
   6   8   0 208.486 17.7149   5
   6   8   0 203.697 18.5854   5
  -6   8   0 194.322 15.1530   3
  -6   8   0 219.778 18.8437   1
   6   8   0 203.453 28.4171   1
   8  -8   0 244.257 18.0334   4
  -8  -8   0 225.061 21.5973   4
  -8  -8   0 309.179 22.8208   4
   8  -8   0 229.182 18.7078   5
   8  -8   0 277.735 18.1272   4
  -8   8   0 291.935 20.5773   1
   8   8   0 218.743 32.5739   1
  -8   8   0 241.218 17.4181   3
  -8   8   0 238.608 20.2996   1
   8   8   0 238.954 22.1592   5
  -8   8   0 241.181 17.8669   3
   8   8   0 255.614 32.6610   1
   8   8   0 275.062 23.3162   3
  10  -8   0 128.160 11.2414   5
  10  -8   0 130.548 9.66423   4
 -10  -8   0 128.180 16.3930   4
  10  -8   0 131.357 9.55987   4
  10   8   0 133.262 24.3301   1
 -10   8   0 128.094 9.13762   3
  10   8   0 130.839 17.6705   3
 -10   8   0 121.071 8.93110   3
  10   8   0 130.312 17.1696   5
 -10   8   0 130.956 10.0854   1
  10   8   0 145.054 24.7793   1
 -10   8   0 127.332 10.0356   1
 -12  -8   0 73.8430 12.7365   4
  12  -8   0 92.5675 8.69609   5
  12   8   0 99.4416 21.1348   1
  12   8   0 89.0765 19.8034   1
  12   8   0 96.9805 14.8809   5
 -14  -8   0 5.92536 4.66155   4
  14  -8   0 7.03170 2.89260   5
  14   8   0 -0.9241 3.66006   3
  14   8   0 11.8504 5.92168   5
  14   8   0 17.8655 9.61166   1
  14   8   0 13.9621 8.36850   1
 -16  -8   0 530.548 43.2490   4
  16  -8   0 544.827 39.0441   5
  16   8   0 558.171 53.5031   1
  16   8   0 593.403 60.9901   1
  16   8   0 683.129 46.7308   5
  16   8   0 620.603 46.2674   3
 -18  -8   0 39.7159 9.21293   4
  18   8   0 30.9828 8.60995   5
  18   8   0 31.7708 12.2394   1
  18   8   0 33.2806 9.49726   3
   1  -9   0 114.994 13.3062   5
   1  -9   0 101.229 12.3167   4
  -1  -9   0 105.073 13.1345   4
  -1  -9   0 115.122 11.5066   4
   1  -9   0 108.668 12.5434   4
  -1  -9   0 99.1693 12.9036   5
  -1   9   0 109.986 9.69790   5
   1   9   0 101.959 11.9209   5
   1   9   0 107.289 18.4131   1
  -1   9   0 79.8520 8.58743   5
  -1   9   0 69.3031 14.1044   1
   1   9   0 98.0856 12.9464   3
   1   9   0 108.190 10.0858   5
  -1   9   0 78.8512 11.6843   3
   1   9   0 102.550 17.9402   1
  -1   9   0 82.0470 15.4866   1
  -3  -9   0 -1.3069 2.65654   4
   3  -9   0 -2.8119 1.57095   4
   3  -9   0 -0.8284 2.09681   4
   3  -9   0 0.93519 2.40122   5
  -3  -9   0 -0.5868 2.46001   4
  -3   9   0 -1.2770 1.85119   3
  -3   9   0 -0.3308 1.24555   5
   3   9   0 6.37316 3.80433   5
  -3   9   0 -0.2368 2.51184   1
  -3   9   0 -1.5874 2.82717   1
  -3   9   0 -2.0743 2.25310   3
   3   9   0 -3.2885 3.28280   1
   3   9   0 5.15643 5.52145   1
   3   9   0 -1.7633 3.06305   3
  -3   9   0 -0.2059 1.02061   5
   5  -9   0 84.0630 8.38003   4
  -5  -9   0 73.0542 11.4453   4
  -5  -9   0 69.4961 11.2365   4
   5  -9   0 66.6410 8.91703   4
   5  -9   0 75.6073 9.89531   5
   5   9   0 76.0262 10.6498   5
   5   9   0 76.3486 12.0743   3
  -5   9   0 79.2504 7.80120   3
   5   9   0 73.0771 11.1529   5
  -5   9   0 67.9033 11.5656   1
  -5   9   0 62.6321 8.76560   3
  -5   9   0 59.1359 11.4522   1
   5   9   0 54.6219 13.9382   1
   5   9   0 64.6906 15.3773   1
   7  -9   0 1.39143 2.51061   5
  -7  -9   0 2.74271 3.47622   4
   7  -9   0 1.33391 1.97887   4
  -7  -9   0 0.42986 3.26191   4
   7  -9   0 2.06897 2.32796   4
   7   9   0 -3.3425 2.56894   5
  -7   9   0 6.28934 3.30552   1
   7   9   0 3.72236 6.18312   1
   7   9   0 -3.1495 2.62193   3
  -7   9   0 1.13816 2.41564   1
   7   9   0 2.24873 6.15705   1
  -7   9   0 4.69069 2.06533   3
  -9  -9   0 40.2396 9.01058   4
   9  -9   0 17.9157 4.85202   5
   9  -9   0 34.1931 6.50311   4
  -9  -9   0 24.5373 7.51241   4
   9  -9   0 36.6759 5.17512   4
   9   9   0 26.8073 7.85241   3
  -9   9   0 25.8281 5.76235   1
   9   9   0 22.9931 10.3568   1
  -9   9   0 34.9796 6.05741   1
   9   9   0 32.5328 9.33060   5
   9   9   0 25.3213 11.3708   1
  -9   9   0 26.8053 4.35069   3
 -11  -9   0 48.5846 10.1178   4
  11  -9   0 40.5624 4.17771   4
  11  -9   0 44.2577 4.18179   4
  11  -9   0 45.8235 7.08064   5
 -11  -9   0 43.9759 9.70653   4
  11   9   0 29.9810 12.3481   1
  11   9   0 59.2229 16.4830   1
  11   9   0 32.5032 9.24989   5
  11   9   0 44.4699 10.8950   3
 -13  -9   0 81.0268 13.6683   4
  13  -9   0 84.0268 9.95641   5
  13   9   0 103.489 16.4841   3
  13   9   0 77.4047 20.2508   1
  13   9   0 85.1779 20.6524   1
  13   9   0 80.9512 14.5223   5
 -15  -9   0 96.5879 15.6323   4
  15  -9   0 91.7531 9.19120   5
  15   9   0 84.4259 22.1293   1
  15   9   0 78.8641 20.4026   1
  15   9   0 96.3935 16.8285   3
  15   9   0 78.1929 15.0669   5
 -17  -9   0 3.22573 3.68850   4
  17   9   0 -0.5935 3.89696   1
  17   9   0 16.6893 8.99806   1
  17   9   0 2.92551 4.19681   3
   0 -10   0 338.411 27.2040   4
   0  10   0 327.131 25.0010   5
   0  10   0 317.777 32.4730   1
   0  10   0 397.312 34.4993   1
   0  10   0 363.189 25.6462   5
   0  10   0 356.460 27.9713   3
   2 -10   0 28.8427 6.35405   4
  -2 -10   0 30.9627 6.92575   4
   2 -10   0 38.3003 8.02716   4
  -2  10   0 32.2707 7.10014   3
  -2  10   0 28.8488 9.15583   1
  -2  10   0 22.9067 4.04424   5
  -2  10   0 28.6134 4.65046   5
   2  10   0 24.4935 7.45573   3
   2  10   0 37.4181 7.49068   5
  -2  10   0 32.5212 10.1390   1
   2  10   0 18.0142 8.45891   1
   4 -10   0 39.4514 7.12078   4
   4 -10   0 40.6256 7.90768   5
   4 -10   0 30.2158 6.42053   4
   4  10   0 28.7898 8.12761   3
   4  10   0 36.7401 8.16441   5
   4  10   0 38.4751 12.6995   1
   4  10   0 41.0052 12.0354   1
  -4  10   0 43.2934 10.4345   1
  -4  10   0 26.8707 9.17229   1
  -4  10   0 38.3263 7.25601   3
   4  10   0 33.6433 8.18595   5
   6 -10   0 367.436 25.8882   4
   6 -10   0 352.151 25.9907   4
  -6 -10   0 351.022 28.8373   4
   6 -10   0 349.519 26.8165   5
   6  10   0 354.551 36.6294   1
   6  10   0 361.285 30.0360   3
  -6  10   0 360.229 26.1681   3
  -6  10   0 324.429 30.3021   1
  -6  10   0 406.382 31.0196   1
   6  10   0 313.221 35.8668   1
   6  10   0 326.641 28.9737   5
   8 -10   0 399.795 27.7876   4
  -8 -10   0 432.317 35.2600   4
  -8 -10   0 360.374 32.1450   4
   8 -10   0 404.998 27.6046   4
   8 -10   0 385.480 29.7770   5
   8  10   0 390.266 40.6372   1
   8  10   0 379.433 40.6049   1
   8  10   0 429.407 33.7164   3
  -8  10   0 390.791 28.7594   3
  -8  10   0 417.212 31.0411   1
   8  10   0 393.353 31.9578   5
  -8  10   0 379.004 31.7400   1
  10 -10   0 102.349 8.96333   4
  10 -10   0 106.195 9.23835   4
 -10 -10   0 104.731 15.7370   4
  10 -10   0 100.232 12.1034   5
 -10 -10   0 82.7193 14.9063   4
 -10  10   0 116.637 10.3577   1
 -10  10   0 105.398 8.50515   3
 -10  10   0 98.3227 8.38885   3
  10  10   0 78.8371 20.9073   1
  10  10   0 113.803 23.4022   1
  10  10   0 95.2229 15.6594   5
 -10  10   0 112.561 10.0257   1
  10  10   0 95.5244 16.3125   3
 -12 -10   0 9.47149 5.61884   4
  12 -10   0 4.88587 3.21277   5
  12  10   0 7.25167 5.59792   3
  12  10   0 24.2896 11.4921   1
  12  10   0 3.57879 6.70856   1
  12  10   0 9.75193 5.72344   5
 -14 -10   0 76.7190 13.6165   4
  14 -10   0 73.7471 12.7245   5
  14  10   0 64.1461 13.2953   3
  14  10   0 63.0352 18.6702   1
  14  10   0 90.4594 21.7708   1
  14  10   0 52.7451 12.9538   5
 -16 -10   0 -0.9830 3.05802   4
  16  10   0 4.33387 4.81235   1
  16  10   0 7.26028 5.64295   3
  16  10   0 9.27289 4.83588   5
  -1 -11   0 303.774 24.2220   4
  -1 -11   0 285.894 24.0485   4
   1 -11   0 284.093 23.5381   4
   1 -11   0 269.249 23.4548   4
  -1  11   0 320.720 30.9993   1
  -1  11   0 260.397 20.8210   5
   1  11   0 275.532 35.2246   1
   1  11   0 274.157 21.7223   5
  -1  11   0 290.392 29.5924   1
   1  11   0 278.671 30.1601   1
  -1  11   0 276.699 23.9014   3
   1  11   0 274.024 25.0288   3
   1  11   0 291.011 22.4524   5
  -1  11   0 274.034 20.0242   5
   3 -11   0 -1.3456 1.89365   4
  -3 -11   0 2.87869 3.87222   4
  -3 -11   0 -0.4847 2.38832   4
   3 -11   0 1.91000 2.65081   4
   3  11   0 1.89641 3.52254   3
  -3  11   0 -4.0927 2.15889   1
   3  11   0 -1.3965 2.89333   5
  -3  11   0 0.13750 3.14474   1
  -3  11   0 -0.6288 2.28825   3
   3  11   0 -1.5449 3.68705   1
   3  11   0 -3.3756 2.06228   5
   3  11   0 -2.5841 2.21744   1
   5 -11   0 3.90632 2.98118   4
  -5 -11   0 2.58700 3.68722   4
   5 -11   0 3.15387 2.78797   4
  -5 -11   0 0.67131 3.94796   4
  -5  11   0 3.08426 2.81141   3
   5  11   0 2.03706 4.33064   3
  -5  11   0 5.91296 4.37152   1
   5  11   0 4.08793 4.12521   5
   5  11   0 1.19050 5.00157   1
   5  11   0 -3.2517 2.50186   1
   7 -11   0 12.2165 4.17444   4
  -7 -11   0 17.7807 6.34980   4
   7 -11   0 11.6674 4.00734   4
  -7 -11   0 24.4058 7.48391   4
  -7  11   0 12.0026 5.58986   1
   7  11   0 29.7455 11.8846   1
   7  11   0 20.8912 10.4916   1
   7  11   0 10.7064 5.69743   5
   7  11   0 12.5211 6.96257   3
  -9 -11   0 78.8248 13.8028   4
  -9 -11   0 67.4345 13.7274   4
   9 -11   0 77.7178 7.83779   4
   9 -11   0 71.5225 10.3889   5
   9 -11   0 72.6875 8.74555   4
  -9  11   0 64.5434 8.05001   3
   9  11   0 67.9417 13.8824   3
   9  11   0 79.2096 13.5517   5
  -9  11   0 79.8340 11.1135   1
   9  11   0 44.9100 15.4283   1
   9  11   0 56.1696 16.6398   1
 -11 -11   0 22.1287 7.88553   4
  11 -11   0 19.4781 3.32959   4
  11 -11   0 19.1220 3.45669   4
  11 -11   0 17.4076 5.01744   5
  11  11   0 17.9678 11.8533   1
  11  11   0 9.32629 6.09043   3
  11  11   0 21.7054 8.44763   5
  11  11   0 26.2951 11.7210   1
 -13 -11   0 6.33632 5.09220   4
  13  11   0 14.3437 9.01692   1
  13  11   0 15.7983 6.76390   3
  13  11   0 5.44659 6.23217   1
  13  11   0 8.93017 6.15135   5
   0 -12   0 57.2263 10.5927   4
   0 -12   0 70.6778 11.6496   4
   0  12   0 70.3091 12.7258   3
   0  12   0 89.4770 8.52003   5
   0  12   0 63.2701 8.79594   5
  -2 -12   0 90.6072 13.9756   4
   2 -12   0 87.4445 12.5447   4
  -2 -12   0 106.088 14.8823   4
   2  12   0 98.9425 15.1086   3
   2  12   0 122.892 22.8858   1
  -2  12   0 73.1386 17.0364   1
   2  12   0 65.3640 11.0503   5
   2  12   0 85.7235 11.1731   5
  -2  12   0 114.242 14.7064   3
   4 -12   0 26.4992 6.59025   4
  -4 -12   0 27.1541 7.78158   4
  -4 -12   0 20.0281 7.05315   4
   4 -12   0 21.5352 6.16599   4
  -4  12   0 26.5026 8.89983   1
   4  12   0 28.0685 7.73226   5
  -4  12   0 18.4906 5.90599   3
   4  12   0 26.5398 11.5204   1
   4  12   0 28.8984 8.64986   3
  -6 -12   0 65.3597 12.2520   4
   6 -12   0 61.4631 9.21779   4
   6 -12   0 42.3850 7.91718   4
  -6 -12   0 59.8482 11.4111   4
   6  12   0 46.3939 11.0750   3
   6  12   0 41.3404 9.67361   5
  -6  12   0 45.2007 10.6397   1
  -6  12   0 53.5842 8.82558   3
  -8 -12   0 174.603 20.9565   4
   8 -12   0 169.268 14.0760   4
   8 -12   0 160.035 14.5356   4
   8  12   0 163.994 21.1341   5
  -8  12   0 137.117 18.7967   1
   8  12   0 119.956 26.4647   1
   8  12   0 183.540 22.1079   3
  10 -12   0 5.60588 2.57225   4
 -10 -12   0 0.97431 4.85217   4
  10 -12   0 9.68155 3.18565   4
  10  12   0 9.90910 6.64394   3
  10  12   0 5.84438 5.74731   5
  10  12   0 11.2133 8.40712   1
 -10  12   0 7.27492 4.28490   1
   1 -13   0 65.6896 11.6602   4
  -1 -13   0 77.1235 12.5496   4
   1 -13   0 64.1837 11.8968   4
   1  13   0 77.5171 13.3608   3
  -1  13   0 104.439 20.0764   1
  -1  13   0 73.2804 12.7090   3
   1  13   0 74.9283 17.5097   1
  -1  13   0 76.9183 6.39099   5
   3 -13   0 0.35420 3.46426   4
  -3 -13   0 3.16703 4.36169   4
   3 -13   0 5.28817 3.50703   4
   3  13   0 2.39871 3.52562   5
   3  13   0 -0.2643 3.86001   3
  -3  13   0 3.58098 4.13043   3
  -3  13   0 4.44437 4.81264   1
   5 -13   0 6.67866 3.62096   4
  -5 -13   0 4.46719 5.59757   4
   5  13   0 4.71866 4.91710   5
  -5  13   0 11.3819 6.28045   1
  22   0  -1 -2.0150 2.17554   3
  22   0  -1 1.82350 3.83948   1
  22   0  -1 -2.6500 2.38208   3
 -22   0   1 -0.5088 1.86666   4
  20   0  -1 -0.5454 2.59905   3
  20   0  -1 1.55182 2.81969   3
  20   0  -1 0.37011 3.43503   1
 -20   0   1 3.83069 2.52514   4
  20   0  -1 -1.3190 1.45596   1
 -18   0   1 0.25160 1.84482   4
  18   0  -1 -3.0262 1.27013   5
 -18   0   1 0.33920 2.21289   3
  18   0  -1 -1.5078 1.85590   3
  18   0  -1 -2.9676 1.79176   4
  18   0  -1 4.49388 3.29464   3
 -16   0   1 3.33323 2.98782   1
 -16   0   1 0.20525 2.58593   3
  16   0  -1 -3.2930 1.37747   4
  16   0  -1 0.05939 2.18524   3
  16   0  -1 -0.0225 3.16880   1
 -14   0   1 -1.6280 2.34534   1
  14   0  -1 -1.8168 1.71536   1
 -14   0   1 1.04619 1.64346   4
  14   0  -1 4.45479 2.21153   5
  14   0  -1 0.03930 1.72831   3
 -14   0   1 0.86523 2.00198   3
  14   0  -1 2.91674 2.33404   4
 -12   0   1 -0.9973 1.06700   3
  12   0  -1 3.04337 1.96793   3
  12   0  -1 1.46656 1.63257   5
  12   0  -1 -0.3216 1.41929   4
  12   0  -1 0.87273 2.00858   1
 -12   0   1 1.78301 1.48865   4
 -12   0   1 -1.1543 1.75343   1
 -10   0   1 2.00424 1.60979   3
  10   0  -1 1.67672 2.29319   1
 -10   0   1 2.11391 2.34617   1
  10   0  -1 -1.2483 1.05817   4
  10   0  -1 1.98861 1.44241   5
 -10   0   1 -0.6595 1.16942   4
  10   0  -1 1.42775 1.48369   3
  -8   0   1 -1.8276 0.85779   1
   8   0  -1 -1.1277 1.10206   1
  -8   0   1 -0.4948 0.84672   4
   8   0  -1 -1.4014 0.93163   3
  -8   0   1 -0.4355 0.97839   3
   8   0  -1 1.62124 1.30427   5
  -8   0   1 0.25013 0.97095   5
   8   0  -1 1.30827 1.30174   4
   6   0  -1 -0.3101 0.55767   3
   6   0  -1 -0.3426 0.67788   4
  -6   0   1 0.23731 1.28413   1
  -6   0   1 0.11250 0.86739   3
  -6   0   1 0.32250 0.80666   4
  -6   0   1 0.29723 0.80009   5
   6   0  -1 0.65373 0.91714   5
   6   0  -1 1.28355 1.42087   1
  -4   0   1 -0.3378 0.58982   4
  -4   0   1 0.37270 0.77963   3
  -4   0   1 1.29017 1.53945   1
  -4   0   1 0.12777 0.74861   5
   4   0  -1 -0.1950 0.68969   4
   4   0  -1 0.73530 1.20604   1
   4   0  -1 -1.1928 0.54791   3
   4   0  -1 -0.0542 0.69982   5
   2   0  -1 0.10656 0.55288   1
   2   0  -1 0.14929 0.47603   3
  -2   0   1 0.26557 0.42658   4
  -2   0  -1 0.05042 0.38355   3
  -2   0  -1 0.28974 0.47242   1
   2   0   1 -0.3585 0.38136   3
   2   0   1 0.34792 0.56145   1
   2   0   1 0.98904 0.45169   4
   4   0   1 -0.7548 0.62356   4
   4   0   1 -0.7361 0.66932   3
  -4   0  -1 -0.0177 0.59823   4
   4   0   1 0.94052 0.99663   1
   4   0   1 -0.1010 0.79844   1
   4   0   1 -0.3791 0.63497   3
   6   0   1 -0.3188 1.07416   1
  -6   0  -1 0.29446 0.84382   3
   6   0   1 1.47605 0.98367   4
   6   0   1 -0.3187 0.60222   3
  -6   0  -1 1.72379 0.99911   4
  -6   0  -1 1.17620 0.84680   4
   6   0   1 0.30537 0.78955   5
  -8   0  -1 -0.5569 0.72820   4
  -8   0  -1 -0.4693 0.66596   4
   8   0   1 1.25342 1.11064   5
   8   0   1 -0.7515 0.69711   4
   8   0   1 0.88262 1.18610   3
  -8   0  -1 0.22678 0.99690   3
   8   0   1 0.03143 1.44078   1
 -10   0  -1 -0.6180 0.87598   4
 -10   0  -1 -0.7555 1.02518   3
  10   0   1 0.99014 1.65231   1
  10   0   1 0.54159 1.52310   3
  10   0   1 0.64967 1.28037   5
  10   0   1 1.27221 1.44060   3
  10   0   1 -0.8553 0.83516   4
 -10   0  -1 2.30559 1.58067   4
  12   0   1 -0.0325 1.45874   1
  12   0   1 -0.8717 1.30426   3
  12   0   1 2.38474 1.79259   3
 -12   0  -1 0.71397 1.39586   4
 -12   0  -1 -0.4458 1.04475   4
  12   0   1 1.41567 1.67764   5
  12   0   1 0.00412 1.78780   1
  12   0   1 3.96469 2.12464   4
  14   0   1 -1.2443 1.27482   1
  14   0   1 3.46661 1.91809   5
 -14   0  -1 -0.7823 1.29732   4
 -14   0  -1 1.96166 1.86411   4
  14   0   1 -1.3653 1.87141   1
  14   0   1 -0.8815 1.58171   3
  14   0   1 -1.4611 1.68121   3
  16   0   1 2.34199 2.32085   3
  16   0   1 8.62526 3.71245   3
  16   0   1 -2.3395 1.76377   1
 -16   0  -1 5.93653 2.79303   4
  16   0   1 1.27774 3.66520   1
  16   0   1 -0.7897 1.88727   5
  18   0   1 -1.7191 2.30107   1
  18   0   1 -2.1900 1.62952   3
 -18   0  -1 0.83941 1.94998   4
  18   0   1 4.10312 2.72407   5
  18   0   1 -3.1194 1.39264   3
 -20   0  -1 0.95435 2.12441   4
  20   0   1 6.46310 5.44414   1
  20   0   1 1.54972 3.12663   1
  20   0   1 5.19869 3.77548   3
  20   0   1 -0.4107 1.92945   3
  22   0   1 0.57572 2.46853   3
  22   0   1 -2.0853 1.86503   1
  22   0   1 3.58165 4.56728   5
  22   0   1 1.08931 2.99364   3
  23  -1  -1 35.8461 7.61779   3
  23   1  -1 32.3486 7.91643   3
  23   1  -1 51.5408 12.3543   1
  21  -1  -1 12.1508 4.45894   3
  21  -1  -1 9.71706 4.14308   3
 -21  -1   1 9.68323 4.27811   4
  21  -1  -1 5.23317 4.20413   1
  21   1  -1 10.0149 4.77600   3
  21   1  -1 13.0428 6.84857   1
  21   1  -1 7.87277 4.69696   3
 -21   1   1 10.0013 4.15884   4
  19  -1  -1 0.38914 2.67902   3
  19  -1  -1 -1.5877 1.69997   1
  19  -1  -1 7.06381 3.84190   5
 -19  -1   1 1.22011 2.19693   4
  19  -1  -1 2.81378 2.81217   4
  19  -1  -1 4.44025 2.92797   3
 -19   1   1 2.04652 2.34782   4
  19   1  -1 0.07772 2.80787   3
  19   1  -1 3.98692 4.54722   1
  19   1  -1 9.79951 6.15595   1
  19   1  -1 -1.9358 1.60254   3
  17  -1  -1 308.849 23.1915   4
 -17  -1   1 277.359 23.9613   3
  17  -1  -1 332.151 23.2514   3
  17   1  -1 300.840 24.2950   4
  17   1  -1 300.204 29.3066   1
  17   1  -1 288.817 24.4090   3
 -17   1   1 310.904 22.3478   4
 -17   1   1 303.780 22.5033   3
 -15  -1   1 11.4130 3.89348   3
  15  -1  -1 16.1250 4.06550   5
 -15  -1   1 14.0277 6.22851   1
  15  -1  -1 2.20812 2.58742   4
  15  -1  -1 12.3445 3.65724   3
  15  -1  -1 15.8434 5.73057   1
  15   1  -1 13.5019 4.30342   3
  15   1  -1 18.8325 7.20513   1
 -15   1   1 11.1936 3.53833   3
  15   1  -1 19.1444 5.31524   4
 -15   1   1 8.11023 4.44385   1
  13  -1  -1 117.450 11.0940   3
 -13  -1   1 134.769 18.9837   1
  13  -1  -1 131.779 11.2207   4
 -13  -1   1 138.642 11.6539   3
  13  -1  -1 130.824 14.1003   1
 -13  -1   1 120.895 11.4505   4
  13  -1  -1 141.705 10.9985   5
  13   1  -1 124.446 11.7526   3
 -13   1   1 148.136 14.3875   1
 -13   1   1 133.522 11.0481   4
  13   1  -1 115.628 11.7970   4
 -13   1   1 116.175 10.6258   3
  13   1  -1 135.192 11.9028   5
  13   1  -1 107.743 16.9607   1
  11  -1  -1 1450.55 95.3831   1
 -11  -1   1 1489.02 94.9269   1
  11  -1  -1 1411.81 91.5070   5
  11  -1  -1 1453.10 90.8251   3
 -11  -1   1 1386.81 92.1358   4
 -11   1   1 1429.39 91.5769   4
  11   1  -1 1453.87 90.6003   4
  11   1  -1 1459.71 95.7552   1
 -11   1   1 1484.20 92.6314   1
  11   1  -1 1454.02 89.9718   5
  11   1  -1 1481.43 89.6999   3
  -9  -1   1 323.792 24.4845   1
   9  -1  -1 289.258 22.0453   1
  -9  -1   1 281.477 20.0751   4
   9  -1  -1 281.688 19.1883   5
  -9  -1   1 270.323 19.4861   5
   9  -1  -1 272.725 19.3630   3
   9  -1  -1 263.765 19.6363   4
  -9  -1   1 272.632 19.9773   3
   9   1  -1 313.421 20.6160   4
   9   1  -1 301.019 20.2804   3
  -9   1   1 280.504 21.8530   1
   9   1  -1 293.921 20.1317   5
  -9   1   1 278.068 19.2854   4
  -9   1   1 274.227 19.1991   3
   9   1  -1 297.654 23.8233   1
  -7  -1   1 23.6813 3.68815   5
   7  -1  -1 27.4535 3.31569   5
   7  -1  -1 26.6521 4.85890   1
  -7  -1   1 24.7668 5.79968   1
  -7  -1   1 30.0104 4.27170   3
  -7  -1   1 31.8856 4.41216   4
   7  -1  -1 26.1616 3.38742   4
   7  -1  -1 29.9424 3.63709   3
  -7   1   1 21.5743 4.58235   1
   7   1  -1 22.6622 3.77405   5
   7   1  -1 24.1870 3.92921   4
  -7   1   1 23.3951 3.37515   4
   7   1  -1 25.1873 3.97965   3
  -7   1   1 19.6657 3.18858   3
   7   1  -1 23.3752 5.66160   1
  -5  -1   1 1334.10 90.3613   2
   5  -1  -1 1353.30 88.6968   2
  -5   1   1 1383.04 88.5322   2
   5   1  -1 1424.16 91.4879   2
  -1  -1   1 408.021 23.6093   1
   1  -1  -1 366.122 25.4555   1
  -1   1   1 360.485 25.4683   1
   1   1  -1 366.580 23.7570   1
   1  -1   1 94.0365 6.90240   1
  -1  -1  -1 103.052 7.11645   5
  -1  -1  -1 94.4228 8.19486   1
   1  -1   1 95.5065 6.54734   4
  -1  -1  -1 113.709 7.24992   3
  -1  -1  -1 94.8810 6.97441   4
   1  -1   1 98.7543 6.43491   3
   1   1   1 115.156 7.23806   5
  -1   1  -1 98.2007 6.43540   3
  -1   1  -1 98.4492 6.86564   1
   1   1   1 105.668 7.18223   3
   1   1   1 117.182 7.13309   4
   1   1   1 99.6467 8.12168   1
  -1   1  -1 98.5461 6.43488   4
   3  -1   1 23.8477 2.00391   1
  -3  -1  -1 27.2413 3.27262   4
   3  -1   1 24.8675 1.76780   3
  -3  -1  -1 24.0916 3.00037   4
   3  -1   1 23.3722 1.72394   3
   3  -1   1 25.2432 2.02030   1
   3   1   1 26.2720 3.17776   5
   3   1   1 23.3468 2.93934   3
   3   1   1 24.0760 3.23132   3
   3   1   1 23.2528 2.94725   4
   3   1   1 22.8671 4.26701   1
  -5  -1  -1 7.29438 1.81148   4
   5  -1   1 3.95040 1.00148   4
  -5  -1  -1 5.34820 1.73969   4
   5  -1   1 5.40823 1.62645   1
   5  -1   1 5.62386 1.11829   3
  -5   1  -1 4.47108 0.97537   4
  -5   1  -1 6.25264 1.11240   4
   5   1   1 4.71121 1.76202   3
   5   1   1 5.76128 1.78538   3
   5   1   1 6.46855 1.61701   5
   5   1   1 4.94410 1.87149   4
   5   1   1 2.67147 1.94460   1
   5   1   1 2.55107 2.18710   1
   7  -1   1 405.972 28.2222   1
  -7  -1  -1 412.595 27.6008   3
  -7  -1  -1 393.674 27.4730   4
   7  -1   1 415.436 26.4952   3
   7  -1   1 390.737 26.6637   4
   7   1   1 415.838 26.9838   3
   7   1   1 415.368 30.5866   1
   7   1   1 434.924 27.0247   4
   7   1   1 415.129 26.5029   3
   7   1   1 407.313 27.3430   5
  -7   1  -1 414.871 25.7238   4
  -9  -1  -1 1173.74 72.7825   4
   9  -1   1 1163.69 75.6959   1
   9   1   1 1168.76 73.8465   3
   9   1   1 1239.60 77.1900   1
   9   1   1 1087.22 73.7316   5
   9   1   1 1189.31 73.2400   4
 -11  -1  -1 40.2848 5.88062   4
  11  -1   1 44.1824 7.38550   1
  11  -1   1 43.2026 5.14190   3
  11  -1   1 33.1537 4.83038   4
  11  -1   1 30.7853 4.74732   3
 -11  -1  -1 35.9144 5.56461   4
  11  -1   1 31.0105 4.60480   5
  11   1   1 39.6609 5.75331   5
  11   1   1 30.7882 5.28725   3
 -11   1  -1 29.5422 4.28437   4
  11   1   1 33.1066 7.75882   1
  11   1   1 29.8073 5.66525   3
 -11   1  -1 32.2622 4.42495   4
  11   1   1 33.2647 5.75006   4
  11   1   1 47.8656 9.44264   1
  13  -1   1 117.595 10.2908   4
  13  -1   1 121.432 10.1045   3
 -13  -1  -1 88.1520 11.2539   4
  13  -1   1 130.801 12.8422   1
  13  -1   1 121.245 9.83855   3
  13  -1   1 96.7742 9.49953   5
  13  -1   1 108.078 12.1571   1
  13   1   1 121.732 16.6764   1
  13   1   1 103.244 10.3761   5
 -13   1  -1 117.390 9.69528   4
 -13   1  -1 123.477 10.4926   4
  13   1   1 117.397 10.7945   3
  13   1   1 120.244 11.3868   3
  13   1   1 136.607 17.7482   1
  15  -1   1 6.68365 2.88194   3
  15  -1   1 1.08784 1.95584   5
  15  -1   1 7.93769 4.16760   1
  15  -1   1 5.64853 2.80380   3
  15  -1   1 0.96581 2.20152   1
  15   1   1 9.43118 3.85321   3
  15   1   1 2.98180 2.79575   5
  15   1   1 12.9710 6.18722   1
  15   1   1 -0.5072 2.55842   1
 -15   1  -1 6.87634 2.46395   4
  15   1   1 1.59483 2.89672   3
  17  -1   1 78.0252 10.3790   5
  17  -1   1 75.6975 9.97376   3
  17  -1   1 95.6227 14.3215   1
 -17  -1  -1 99.1855 11.6454   4
  17  -1   1 80.3777 10.4760   3
  17   1   1 78.2974 15.3239   1
  17   1   1 87.8045 11.6306   5
  17   1   1 108.048 13.0900   3
  17   1   1 90.0294 16.1031   1
  17   1   1 89.8129 11.5713   3
 -17   1  -1 87.4449 8.86724   4
  19  -1   1 41.6598 7.76513   3
  19  -1   1 48.9168 8.38259   5
  19  -1   1 47.0571 10.4706   1
 -19  -1  -1 43.1362 7.81510   4
  19  -1   1 42.5650 7.51770   3
  19   1   1 59.9601 14.3357   1
  19   1   1 48.9604 9.27733   5
  19   1   1 50.3049 8.95595   3
  19   1   1 56.7956 13.3906   1
  19   1   1 46.2349 8.52370   3
  21  -1   1 32.1984 6.53817   3
  21  -1   1 21.8459 7.42082   1
 -21  -1  -1 21.9691 6.02591   4
  21  -1   1 32.9205 6.38115   3
  21   1   1 33.9833 10.2352   1
 -21   1  -1 26.3046 5.47004   4
  21   1   1 21.6004 6.73305   3
  21   1   1 33.0856 7.22711   3
  21   1   1 49.5412 11.3894   5
  23  -1   1 37.2812 7.67821   5
  23  -1   1 32.4683 7.02802   3
  23  -1   1 34.7782 9.26005   1
  23   1   1 35.6991 8.20769   3
  23   1   1 36.3199 8.29131   5
  23   1   1 27.0655 9.86927   1
  22  -2  -1 37.0028 7.38083   3
  22  -2  -1 38.3912 8.99580   1
  22  -2  -1 50.0716 7.45435   3
  22   2  -1 38.1558 12.1838   1
 -22   2   1 32.7063 6.26258   4
  22   2  -1 37.7120 8.66333   3
  22   2  -1 38.0333 9.16581   5
  22   2  -1 48.4946 9.18518   3
  20  -2  -1 19.3404 6.35952   1
 -20  -2   1 17.6091 5.94692   4
  20  -2  -1 14.3691 4.50663   3
  20  -2  -1 25.3387 5.32395   3
  20   2  -1 13.6652 7.79669   1
  20   2  -1 20.9421 6.84194   3
  20   2  -1 19.3309 8.20193   1
  20   2  -1 13.2191 5.71034   3
 -20   2   1 15.9852 4.04535   4
  18  -2  -1 7.35937 3.46043   3
  18  -2  -1 5.04881 3.29051   4
 -18  -2   1 4.63791 3.55310   4
  18  -2  -1 10.2860 3.68823   3
  18   2  -1 10.7093 4.70168   3
 -18   2   1 7.23343 2.81674   4
  18   2  -1 2.37077 4.11622   1
  18   2  -1 7.39794 5.48040   3
  18   2  -1 15.2060 5.21858   4
  16  -2  -1 795.881 53.4050   5
  16  -2  -1 886.291 53.7331   4
 -16  -2   1 743.423 55.7913   4
  16  -2  -1 875.945 58.4739   1
  16  -2  -1 792.090 53.1420   3
 -16  -2   1 893.785 55.5907   3
 -16   2   1 781.992 53.0229   3
  16   2  -1 816.881 55.7989   4
  16   2  -1 811.498 55.0750   3
  16   2  -1 787.794 62.0782   1
 -16   2   1 825.721 57.6502   1
  14  -2  -1 507.835 34.4812   3
 -14  -2   1 553.857 36.1558   3
 -14  -2   1 514.626 35.7367   4
  14  -2  -1 511.080 37.8239   1
  14  -2  -1 507.485 34.4667   4
 -14  -2   1 508.090 42.2532   1
  14  -2  -1 507.512 34.2263   5
  14   2  -1 508.560 42.2314   1
 -14   2   1 515.446 37.5565   1
  14   2  -1 509.456 36.3733   4
 -14   2   1 497.140 34.3410   3
  14   2  -1 508.102 36.4228   3
 -14   2   1 508.151 34.3040   4
  14   2  -1 512.531 35.7555   5
  12  -2  -1 22.4924 3.93188   5
  12  -2  -1 25.3120 4.02446   4
 -12  -2   1 22.7158 4.99406   3
 -12  -2   1 11.2598 5.49758   1
  12  -2  -1 18.2988 5.25138   1
 -12  -2   1 21.7871 4.85803   4
  12  -2  -1 19.7500 3.84363   3
  12   2  -1 21.5719 4.85897   5
 -12   2   1 18.0527 5.05386   1
  12   2  -1 22.2590 5.27594   4
  12   2  -1 19.8630 4.71035   3
  12   2  -1 6.82684 4.98942   1
 -12   2   1 21.8660 3.73990   4
 -12   2   1 26.0464 3.94224   3
  10  -2  -1 476.318 33.5893   1
 -10  -2   1 476.724 32.4196   4
 -10  -2   1 544.701 32.2467   5
  10  -2  -1 480.419 31.0072   3
 -10  -2   1 427.783 36.4727   1
  10  -2  -1 466.560 30.7174   5
  10  -2  -1 458.842 30.7947   4
 -10  -2   1 530.927 32.7341   3
 -10   2   1 462.382 30.7214   4
 -10   2   1 487.088 31.4424   3
 -10   2   1 476.882 33.2914   1
  10   2  -1 482.501 32.4318   3
  10   2  -1 461.414 32.1943   5
  10   2  -1 422.216 32.3140   4
  10   2  -1 435.485 36.3502   1
   8  -2  -1 2.40585 1.21356   4
  -8  -2   1 0.74538 1.48388   3
  -8  -2   1 0.05935 2.00130   1
  -8  -2   1 2.14578 1.79780   4
   8  -2  -1 0.09935 1.18986   1
  -8  -2   1 1.65645 1.67854   5
   8  -2  -1 0.88549 0.96402   5
   8  -2  -1 1.75026 1.20846   3
  -8   2   1 0.47188 0.74237   3
   8   2  -1 1.79117 2.62356   1
  -8   2   1 1.94970 1.52350   1
   8   2  -1 1.20121 1.69490   4
   8   2  -1 0.77926 1.43732   3
  -8   2   1 1.88600 1.06532   4
   8   2  -1 -0.1308 1.27226   5
   6  -2  -1 7.90104 1.63389   4
   6  -2  -1 8.81190 1.54941   5
  -6  -2   1 10.8888 4.31662   1
  -6  -2   1 6.11118 2.15390   3
   6  -2  -1 8.60592 1.80990   3
  -6  -2   1 8.75670 2.41875   5
   6  -2  -1 4.86367 1.99863   1
  -6  -2   1 10.6369 2.72257   4
   6   2  -1 7.93436 2.51429   3
  -6   2   1 11.8236 1.92567   4
   6   2  -1 4.02136 2.09164   4
   6   2  -1 7.03634 3.51291   1
  -6   2   1 9.06502 2.45037   1
  -4  -2   1 1510.69 100.606   2
   4  -2  -1 1589.64 97.5325   2
  -4   2   1 1458.71 97.0699   2
   4   2  -1 1551.27 100.619   2
  -2  -2   1 0.44277 1.01447   4
  -2  -2   1 0.37522 0.96499   5
  -2  -2   1 -1.7290 0.62712   1
   2  -2  -1 0.45164 0.72438   4
   2  -2  -1 0.14403 0.77701   3
   2  -2  -1 -0.0189 0.87963   1
   2  -2  -1 0.06991 0.73262   5
  -2  -2   1 -0.0940 0.92372   3
  -2   2   1 0.27876 0.51404   5
  -2   2   1 1.23398 1.32650   1
  -2   2   1 -0.1562 0.78089   3
  -2   2   1 -0.4836 0.54136   4
   2   2  -1 0.27373 1.43493   1
   2   2  -1 0.48238 0.98015   5
   2   2  -1 0.17444 0.97706   4
  -2   2   1 -0.4368 0.55930   5
   2   2  -1 0.01412 0.92517   3
   2   2  -1 -0.9550 0.86717   5
   0  -2  -1 1140.91 77.8617   2
   0  -2   1 1254.93 76.2525   2
   0   2   1 1195.21 78.1555   2
  -2  -2  -1 370.775 25.1713   4
  -2  -2  -1 401.782 26.4245   1
  -2  -2  -1 374.163 24.8054   5
  -2  -2  -1 374.368 24.8798   3
   2   2   1 375.457 24.9435   4
   2   2   1 373.979 25.5158   3
   2   2   1 374.166 26.4095   1
   2   2   1 367.467 25.3627   5
   2   2   1 418.953 24.1089   5
   4   2   1 3251.61 210.223   2
   4   2   1 3432.20 211.396   2
   6  -2   1 1962.39 120.995   2
   6   2   1 1988.80 126.588   2
   6   2   1 1868.14 127.384   2
  -8  -2  -1 334.119 22.3401   4
   8  -2   1 316.201 21.8087   1
   8  -2   1 318.029 20.2426   4
  -8  -2  -1 331.028 22.1981   4
   8   2   1 308.073 22.2544   5
   8   2   1 305.170 22.3140   3
   8   2   1 301.086 25.7908   1
   8   2   1 331.058 22.5356   5
   8   2   1 300.283 22.8501   3
  -8   2  -1 318.897 19.8738   4
   8   2   1 312.495 26.2464   1
  -8   2  -1 318.970 20.0316   3
  -8   2  -1 313.985 20.3005   4
  10  -2   1 6.06869 2.43825   1
  10  -2   1 5.82615 1.79967   3
 -10  -2  -1 8.88125 3.01985   4
  10  -2   1 7.19545 1.80308   3
  10  -2   1 7.35646 1.80919   5
 -10  -2  -1 5.92435 2.61550   4
 -10   2  -1 8.87096 1.70461   4
  10   2   1 9.49823 3.23249   5
 -10   2  -1 6.07306 1.60143   4
  10   2   1 3.61784 3.34318   1
  10   2   1 7.36899 3.10989   3
  10   2   1 5.72285 2.43235   3
  10   2   1 8.60770 4.41848   1
  10   2   1 7.56753 2.94255   5
  12  -2   1 420.279 29.4149   1
  12  -2   1 419.564 29.1285   1
 -12  -2  -1 415.844 28.8342   4
  12  -2   1 403.004 27.1232   5
  12  -2   1 421.823 26.9862   3
 -12  -2  -1 379.892 29.5207   4
  12  -2   1 419.882 27.0664   4
  12  -2   1 392.177 27.5087   3
  12   2   1 443.924 34.3634   1
  12   2   1 411.944 29.5963   3
  12   2   1 421.259 29.0083   3
  12   2   1 446.757 34.5932   1
 -12   2  -1 402.396 26.3729   4
  12   2   1 401.142 29.4707   5
 -12   2  -1 402.079 26.9573   4
  14  -2   1 64.4709 7.60156   5
  14  -2   1 70.7825 6.57101   3
 -14  -2  -1 62.3500 9.18632   4
 -14  -2  -1 53.3647 8.48722   4
  14  -2   1 69.2125 9.78266   1
  14  -2   1 63.9981 10.0855   1
  14  -2   1 68.1683 6.66864   3
  14   2   1 58.3638 9.50867   3
  14   2   1 69.0545 13.6234   1
 -14   2  -1 60.5360 6.51411   4
  14   2   1 64.8493 9.80237   5
  14   2   1 74.8583 14.4966   1
  14   2   1 72.3497 11.0718   5
 -14   2  -1 62.7918 6.23896   4
  14   2   1 76.1821 10.1795   3
  16  -2   1 0.80336 1.91213   3
  16  -2   1 5.60516 2.49734   3
  16  -2   1 5.22074 2.51889   5
  16  -2   1 2.56247 2.67528   1
 -16  -2  -1 2.20769 2.90137   4
  16  -2   1 -0.0193 2.07391   1
  16   2   1 1.52011 3.76478   1
  16   2   1 4.91371 3.77777   3
  16   2   1 -3.6319 2.30505   5
  16   2   1 -2.5321 2.31167   1
  16   2   1 3.89986 3.12521   3
  16   2   1 0.74272 2.77764   5
 -16   2  -1 1.49119 1.72153   4
  18  -2   1 8.65505 5.44130   1
  18  -2   1 2.72329 2.38591   5
  18  -2   1 4.26673 2.66623   3
  18  -2   1 -0.3945 1.37004   3
  18  -2   1 6.80650 3.57964   1
 -18   2  -1 0.85552 1.64206   4
  18   2   1 5.86003 3.92524   3
  18   2   1 4.00422 3.65612   5
  18   2   1 -0.8460 2.86611   1
  20  -2   1 105.075 17.8381   1
  20  -2   1 136.399 11.7495   3
  20  -2   1 129.460 12.5795   5
  20  -2   1 111.163 11.2948   3
  20   2   1 128.312 21.7222   1
  20   2   1 99.5045 15.4452   5
 -20   2  -1 134.201 10.9314   4
  20   2   1 154.826 17.8371   3
  20   2   1 111.140 15.2871   3
 -22  -2  -1 3.25104 2.84539   4
  22  -2   1 -1.7914 1.34450   3
  22  -2   1 -0.4656 1.95008   3
  22  -2   1 -1.7597 1.45590   1
  22   2   1 4.77563 3.43390   3
  22   2   1 6.25551 5.02525   1
  22   2   1 2.56288 4.03032   5
  22   2   1 2.14501 3.31673   3
  23  -3  -1 184.318 17.7591   1
  23  -3  -1 182.996 13.9540   3
  23   3  -1 185.884 18.9954   5
  23   3  -1 179.366 17.9104   3
  21  -3  -1 0.81787 1.94616   3
  21  -3  -1 1.46663 2.40350   1
 -21  -3   1 1.59653 3.17324   4
  21   3  -1 1.27442 3.21595   5
  21   3  -1 5.25382 3.88160   3
  21   3  -1 0.38209 3.55282   3
  21   3  -1 -1.1427 2.07962   1
 -21   3   1 1.36593 1.87701   4
  19  -3  -1 549.493 36.8687   3
  19  -3  -1 585.543 39.0230   5
  19  -3  -1 552.509 40.7926   1
 -19  -3   1 576.416 39.5450   4
  19  -3  -1 520.171 37.4276   3
  19   3  -1 529.828 41.5859   5
  19   3  -1 527.669 47.3879   1
 -19   3   1 524.616 36.3980   4
  19   3  -1 544.466 40.5829   3
  19   3  -1 495.411 48.4461   1
 -17  -3   1 11.4785 4.74270   4
  17  -3  -1 13.4902 3.57206   3
  17  -3  -1 11.4667 3.48490   4
  17  -3  -1 1.86758 2.39394   5
  17  -3  -1 15.8462 5.25167   1
  17   3  -1 9.31765 5.06002   5
  17   3  -1 2.34972 4.30652   1
  17   3  -1 9.43612 4.68353   3
  17   3  -1 9.33192 6.62024   1
 -17   3   1 9.80544 2.58915   4
  15  -3  -1 274.271 19.6048   4
  15  -3  -1 274.072 19.5889   3
 -15  -3   1 266.386 22.3830   4
  15  -3  -1 249.458 19.9812   5
 -15  -3   1 274.910 22.3781   3
  15  -3  -1 290.657 23.1663   1
 -15   3   1 327.576 23.3541   4
  15   3  -1 238.201 27.4336   1
  15   3  -1 258.859 22.4743   3
 -15   3   1 270.263 22.5712   1
  15   3  -1 307.244 23.6885   4
  15   3  -1 293.088 23.5109   3
 -13  -3   1 9.23833 5.75060   1
  13  -3  -1 17.3304 3.54452   5
  13  -3  -1 17.2311 4.78703   1
 -13  -3   1 17.6718 5.67657   3
 -13  -3   1 15.7113 4.58638   4
  13  -3  -1 14.8708 3.17724   3
  13  -3  -1 15.9624 3.16117   4
 -13   3   1 24.4159 4.08293   4
  13   3  -1 13.6535 4.58268   3
  13   3  -1 18.1658 5.49930   4
 -13   3   1 12.3461 3.93731   1
  13   3  -1 16.6330 4.96924   5
  11  -3  -1 245.019 16.9432   5
  11  -3  -1 245.294 19.2800   1
 -11  -3   1 262.867 19.6127   4
 -11  -3   1 288.875 19.9710   3
 -11  -3   1 251.369 18.9175   5
 -11  -3   1 236.640 24.0865   1
  11  -3  -1 237.427 16.9779   3
  11  -3  -1 247.527 16.9362   4
 -11   3   1 245.040 16.7034   4
  11   3  -1 225.517 23.6320   1
  11   3  -1 241.243 19.2323   3
 -11   3   1 241.986 19.0064   1
  11   3  -1 240.716 19.7562   4
  11   3  -1 241.022 19.1454   5
  -9  -3   1 1534.74 91.2133   4
  -9  -3   1 1600.32 97.6920   1
  -9  -3   1 1390.83 90.7167   3
   9   3  -1 1330.49 98.0524   1
   9   3  -1 1441.26 90.7476   5
   9   3  -1 1411.13 91.2887   4
   9   3  -1 1402.99 90.7862   3
  -7  -3   1 190.688 14.7412   3
   7  -3  -1 188.756 12.8502   3
  -7  -3   1 197.243 14.5838   5
  -7  -3   1 180.578 14.7235   4
   7  -3  -1 191.391 14.4636   1
  -7  -3   1 213.718 19.3163   1
   7  -3  -1 182.295 12.5290   5
   7  -3  -1 177.220 12.7324   4
   7   3  -1 193.379 18.5209   1
  -7   3   1 174.043 12.5166   4
   7   3  -1 192.341 15.1042   4
   7   3  -1 197.722 14.7048   5
   7   3  -1 188.891 14.6909   3
  -7   3   1 202.877 14.3913   1
   5  -3  -1 4.70992 1.45436   3
   5  -3  -1 8.30458 1.54018   5
  -5  -3   1 4.14661 1.96389   4
  -5  -3   1 6.19851 3.41392   1
   5  -3  -1 7.24679 2.18287   1
  -5  -3   1 4.04501 1.98516   5
  -5  -3   1 4.59480 1.93155   3
   5  -3  -1 5.01425 1.41037   4
  -5   3   1 5.39700 1.48099   4
   5   3  -1 7.88376 3.74667   1
  -5   3   1 4.45511 1.92485   1
   5   3  -1 6.07278 2.08563   5
   5   3  -1 5.57656 2.36520   4
   5   3  -1 5.98654 2.50655   5
  -3  -3   1 669.515 43.9942   3
   3  -3  -1 685.485 43.7613   1
  -3  -3   1 586.842 46.7401   1
  -3  -3   1 685.470 42.8159   4
  -3  -3   1 649.369 43.8355   5
   3   3  -1 685.318 43.1424   5
   3   3  -1 710.082 42.4622   5
   3   3  -1 695.945 42.5570   3
  -3   3   1 685.048 44.2563   1
   3   3  -1 684.953 44.1565   4
  -1  -3   1 194.764 13.8638   3
  -1  -3   1 196.034 13.8087   5
   1  -3  -1 189.182 13.6355   4
  -1  -3   1 172.531 13.7765   4
   1  -3  -1 203.534 15.2722   1
   1  -3  -1 194.946 13.8281   5
   1  -3  -1 195.424 13.8716   3
  -1  -3   1 202.674 16.0230   1
  -1  -3   1 180.535 13.8371   5
  -1   3   1 202.911 12.9790   5
   1   3  -1 197.319 13.7150   5
   1   3  -1 188.188 13.8613   5
  -1   3   1 191.698 15.6502   1
   1   3  -1 209.950 13.4928   3
  -1   3   1 194.008 13.9275   3
   1   3  -1 202.856 13.7958   4
  -1   3   1 198.674 13.5727   4
  -1   3   1 207.676 13.3484   5
  -1   3  -1 1727.71 115.379   2
  -1   3  -1 1884.92 115.490   2
   1   3   1 1812.87 116.405   2
   3  -3   1 156.559 10.0140   4
   3  -3   1 139.363 9.73681   5
   3  -3   1 156.544 9.89746   5
  -3  -3  -1 146.000 11.3795   4
  -3  -3  -1 153.253 11.6963   4
   3  -3   1 140.718 10.0301   4
  -3  -3  -1 151.295 11.5811   5
   3   3   1 156.556 11.3675   3
   3   3   1 129.163 13.6592   1
   3   3   1 150.340 11.2036   5
  -3   3  -1 152.100 11.1936   1
   3   3   1 147.093 11.7896   3
  -3   3  -1 156.229 11.1877   1
   3   3   1 156.573 14.0617   1
   3   3   1 145.101 11.6198   5
  -3   3  -1 152.029 10.0294   3
   5  -3   1 45.9126 3.61236   4
  -5  -3  -1 54.0491 6.81085   4
  -5  -3  -1 56.6441 6.69793   4
   5   3   1 54.4538 6.90722   5
   5   3   1 37.8692 8.19964   1
   5   3   1 60.2162 6.83294   3
   5   3   1 68.0307 12.1399   1
  -5   3  -1 48.4212 3.62724   1
   5   3   1 49.7955 6.84995   3
  -5   3  -1 53.8186 3.43205   3
  -5   3  -1 53.0976 3.36439   3
   5   3   1 52.5483 6.37161   5
  -5   3  -1 50.1821 3.70133   1
  -7  -3  -1 53.3245 7.09401   4
   7  -3   1 37.5196 2.85565   4
  -7  -3  -1 36.3699 5.84911   4
   7   3   1 42.5030 6.06209   5
   7   3   1 41.9878 6.14694   3
   7   3   1 54.5174 10.3564   1
   7   3   1 49.1943 7.11655   3
   7   3   1 49.3701 9.60485   1
   7   3   1 39.7020 6.19144   5
   9  -3   1 3.30962 1.13104   1
  -9  -3  -1 7.94965 2.96475   4
   9  -3   1 4.88514 0.94495   3
   9  -3   1 5.27117 1.12089   4
  -9  -3  -1 7.92470 2.71903   4
   9  -3   1 3.93847 0.88084   5
   9  -3   1 3.92512 1.24167   1
   9  -3   1 3.92326 0.89482   3
   9   3   1 3.22646 2.42183   5
   9   3   1 0.82767 1.93559   3
   9   3   1 11.8322 3.69374   3
   9   3   1 4.10091 3.40587   1
   9   3   1 5.58534 2.64142   5
   9   3   1 6.62491 4.19933   1
  11  -3   1 407.314 26.2843   5
 -11  -3  -1 427.458 29.7398   4
  11  -3   1 421.265 27.6840   1
 -11  -3  -1 415.107 29.4700   4
  11  -3   1 432.798 26.1789   3
  11  -3   1 402.418 26.3162   4
  11  -3   1 411.010 26.0872   3
  11  -3   1 428.420 27.4135   1
  11   3   1 366.412 34.0866   1
  11   3   1 394.320 34.5254   1
  11   3   1 344.340 28.6144   5
 -11   3  -1 419.272 25.4988   4
  11   3   1 413.852 30.3295   3
  11   3   1 411.915 29.4291   3
 -11   3  -1 401.348 25.5039   4
  11   3   1 434.163 29.5570   5
  13  -3   1 208.355 16.8014   1
  13  -3   1 226.879 14.8508   3
  13  -3   1 226.407 15.2574   5
 -13  -3  -1 241.596 18.4082   4
 -13  -3  -1 231.096 18.3197   4
  13  -3   1 216.566 14.7420   3
  13  -3   1 203.049 16.5239   1
 -13   3  -1 209.384 14.1048   4
  13   3   1 208.566 18.4880   5
  13   3   1 208.780 17.7393   5
 -13   3  -1 208.493 14.2723   4
  13   3   1 215.475 18.8609   3
  13   3   1 216.643 27.3748   1
  13   3   1 213.071 17.9902   3
  13   3   1 234.689 23.6881   1
  15  -3   1 132.110 12.0463   1
 -15  -3  -1 118.674 14.5446   4
  15  -3   1 136.730 10.2904   3
  15  -3   1 131.609 12.4417   1
  15  -3   1 131.852 10.3103   3
  15  -3   1 124.692 10.6932   5
  15   3   1 138.443 21.2389   1
  15   3   1 146.773 14.5647   3
  15   3   1 135.003 13.4861   3
  15   3   1 125.380 20.6665   1
 -15   3  -1 132.716 9.53598   4
  15   3   1 147.066 16.9706   5
 -15   3  -1 125.647 9.56227   4
  17  -3   1 370.309 29.5370   1
  17  -3   1 403.448 26.7872   3
  17  -3   1 404.365 27.7751   5
 -17  -3  -1 388.802 30.4586   4
  17  -3   1 403.223 26.5024   3
  17   3   1 368.656 30.2947   3
  17   3   1 405.757 30.8127   5
  17   3   1 381.894 37.4370   1
  17   3   1 324.464 35.7627   1
 -17   3  -1 405.425 24.9476   4
  19  -3   1 252.004 17.8860   3
  19  -3   1 249.576 19.7254   5
 -19  -3  -1 237.952 21.7634   4
  19  -3   1 229.838 20.6346   1
  19  -3   1 248.843 21.3547   1
  19  -3   1 251.114 18.1885   3
  19   3   1 241.109 32.7581   1
  19   3   1 246.503 22.2356   3
  19   3   1 277.032 23.3034   5
  19   3   1 246.955 23.0822   3
  19   3   1 260.277 33.2975   1
  21  -3   1 11.4556 3.30143   3
 -21  -3  -1 12.1967 5.06089   4
  21  -3   1 11.4478 3.97077   5
  21  -3   1 15.1352 4.71871   1
  21  -3   1 9.76137 3.02536   3
  21   3   1 11.4665 5.12399   3
  21   3   1 13.7827 5.87192   3
  21   3   1 16.0300 8.85161   1
  21   3   1 6.98355 5.24229   5
  23  -3   1 11.6878 3.09717   3
  23  -3   1 8.90138 4.09647   1
  23  -3   1 13.0553 2.66460   3
  23   3   1 11.0849 5.78161   3
  23   3   1 12.8246 5.42873   5
  22  -4  -1 8.05778 2.01600   3
  22  -4  -1 7.77865 2.59201   3
  22  -4  -1 9.19185 3.91783   1
 -22  -4   1 15.9780 5.12769   4
  22   4  -1 8.07589 5.10234   3
  22   4  -1 7.96104 5.46992   5
  22   4  -1 18.7385 7.96989   1
  20  -4  -1 37.9201 6.64094   1
  20  -4  -1 31.8352 6.29091   5
  20  -4  -1 29.4300 4.48486   3
 -20  -4   1 25.3614 7.38293   4
  20  -4  -1 20.5335 3.77945   3
  20   4  -1 46.8362 13.7336   1
  20   4  -1 35.0433 9.08739   5
  20   4  -1 37.4580 9.20296   3
  18  -4  -1 -0.1954 1.34300   3
  18  -4  -1 2.86049 2.28676   5
 -18  -4   1 5.29359 3.56883   4
  18  -4  -1 4.82869 2.67525   1
  18  -4  -1 1.20620 1.88787   1
  18  -4  -1 5.17721 2.17358   3
  18  -4  -1 1.03186 1.75761   4
  18   4  -1 5.89619 4.01063   3
  18   4  -1 9.21735 6.91073   1
 -18   4   1 4.20301 1.55502   4
  18   4  -1 3.52304 3.71214   3
  18   4  -1 -2.6835 2.50716   5
  16  -4  -1 3.11926 1.75766   3
  16  -4  -1 2.29945 2.30511   5
  16  -4  -1 -0.2297 1.39360   4
 -16  -4   1 4.53994 3.54034   4
  16  -4  -1 5.54602 2.89623   1
  16   4  -1 4.32792 3.71900   3
  16   4  -1 9.61933 4.89225   5
  16   4  -1 2.97249 4.07071   1
 -16   4   1 2.36258 1.20636   4
  16   4  -1 5.14018 5.17864   1
 -16   4   1 4.56051 1.86245   3
  16   4  -1 1.80097 3.36840   3
 -14  -4   1 538.969 41.0064   4
  14  -4  -1 567.111 37.6155   5
 -14  -4   1 534.882 41.1648   3
  14  -4  -1 638.681 37.0843   3
  14  -4  -1 584.885 36.9800   4
  14  -4  -1 568.479 39.3639   1
 -14   4   1 586.012 39.0763   1
 -14   4   1 580.714 36.5691   3
  14   4  -1 624.852 49.1401   1
  14   4  -1 567.003 41.4558   5
  14   4  -1 562.806 41.3067   3
 -14   4   1 551.779 36.5689   4
  14   4  -1 585.075 41.9469   3
  14   4  -1 560.147 42.2022   4
  12  -4  -1 1207.69 76.0000   5
  12  -4  -1 1235.24 75.3998   3
 -12  -4   1 1233.47 79.3794   4
 -12  -4   1 1217.63 81.6651   4
 -12  -4   1 1290.97 77.9936   3
  12  -4  -1 1224.99 77.9714   1
  12   4  -1 1236.93 78.3334   5
  12   4  -1 1230.08 80.2400   4
  12   4  -1 1127.60 78.9820   3
  12   4  -1 1109.59 85.7222   1
 -12   4   1 1235.62 74.7676   4
  12   4  -1 1214.34 79.1429   5
 -12   4   1 1182.20 77.3592   1
  10  -4  -1 4.62729 1.51707   4
  10  -4  -1 4.28502 1.53916   3
  10  -4  -1 4.70261 1.66989   5
 -10  -4   1 6.15428 2.85748   5
 -10  -4   1 6.08117 4.79007   1
 -10  -4   1 4.52259 3.02466   4
  10  -4  -1 8.69656 2.61771   1
 -10  -4   1 2.36517 2.67970   3
  10   4  -1 4.84275 3.11496   4
  10   4  -1 3.36791 2.80884   5
 -10   4   1 6.76346 2.27493   1
  10   4  -1 1.65461 2.23326   5
 -10   4   1 7.15491 1.66123   3
  10   4  -1 6.43480 4.61224   1
  10   4  -1 4.74705 2.90787   3
 -10   4   1 8.12694 1.55181   4
  -8  -4   1 2302.44 147.974   1
  -8  -4   1 2140.91 144.578   4
   8   4  -1 2454.15 148.527   1
   8   4  -1 2289.37 141.299   5
  -6  -4   1 309.218 21.2142   3
   6  -4  -1 307.439 20.9170   1
  -6  -4   1 276.414 21.0861   4
   6  -4  -1 300.104 19.1623   3
  -6  -4   1 265.115 20.4824   5
   6  -4  -1 293.636 19.1284   4
   6  -4  -1 279.439 18.9841   5
  -6  -4   1 273.041 25.0843   1
   6   4  -1 260.785 20.4495   5
  -6   4   1 276.662 20.8263   1
   6   4  -1 294.382 20.9098   3
   6   4  -1 298.435 21.5394   4
   6   4  -1 328.245 21.6912   5
   6   4  -1 233.573 24.3572   1
  -6   4   1 285.751 18.7395   4
  -4  -4   1 1664.95 111.203   1
   4   4  -1 1850.67 111.643   1
   4   4  -1 1655.95 107.022   5
  -2  -4   1 82.1156 7.51715   4
   2  -4  -1 80.9019 8.68555   1
   2  -4  -1 81.7181 7.07634   3
   2  -4  -1 74.5118 6.95537   5
  -2  -4   1 92.2095 7.47162   5
  -2  -4   1 83.0521 7.40177   3
   2  -4  -1 76.5442 6.83926   4
   2   4  -1 87.6268 7.55166   5
  -2   4   1 75.7144 6.16119   5
  -2   4   1 83.0725 7.15100   3
   2   4  -1 80.3956 11.4301   1
   2   4  -1 84.3729 7.12337   5
  -2   4   1 81.4522 6.59373   5
  -2   4   1 73.3703 6.56113   4
  -2   4   1 83.1419 10.4956   1
   2   4  -1 75.5067 7.18174   3
   0  -4  -1 -1.1558 0.91021   1
   0  -4   1 -0.2870 0.96231   4
   0  -4   1 -0.6986 0.94909   4
   0  -4   1 0.83057 1.22041   5
   0  -4   1 -0.8279 0.78632   5
   0  -4  -1 0.47924 1.24723   3
   0  -4  -1 -0.9360 0.69817   4
   0  -4  -1 -0.1373 1.11149   5
   0   4   1 -0.1389 1.64332   1
   0   4  -1 -1.3377 1.23654   1
   0   4  -1 -0.0805 1.09788   5
   0   4   1 -0.5347 0.82790   5
   0   4   1 0.29272 1.28693   5
   0   4  -1 -0.3513 0.92135   5
   0   4  -1 -0.7403 1.23392   1
   0   4  -1 0.84405 1.40227   3
   0   4   1 1.19097 1.14433   4
   0   4   1 -0.0462 1.15561   3
   2  -4   1 50.7570 4.69302   5
  -2  -4  -1 57.1034 6.55430   5
   2  -4   1 51.7531 4.55918   4
   2  -4   1 50.3096 4.66590   4
   2  -4   1 50.5885 4.44938   5
  -2  -4  -1 50.6312 6.29786   4
  -2  -4  -1 56.5707 6.77983   5
  -2  -4  -1 31.7587 5.46986   4
  -2   4  -1 52.1024 7.35088   1
   2   4   1 56.1039 9.54341   1
  -2   4  -1 44.9236 6.77514   1
   2   4   1 58.6096 7.17263   3
  -2   4  -1 49.5459 4.80016   3
   2   4   1 42.4213 5.82041   3
   2   4   1 54.4434 6.92734   5
  -2   4  -1 49.8526 4.50962   3
   2   4   1 51.9178 9.00530   1
  -2   4  -1 50.7294 3.90167   5
  -2   4  -1 40.7130 3.70356   5
   2   4   1 52.7017 6.61518   5
  -4  -4  -1 976.651 61.8377   5
  -4  -4  -1 991.572 62.0467   4
  -4  -4  -1 957.577 62.2901   4
   4   4   1 1073.16 62.6781   3
   4   4   1 972.827 66.7255   1
   4   4   1 929.155 61.9141   5
   4   4   1 963.732 62.6595   5
  -4   4  -1 976.457 61.5363   1
   4   4   1 889.693 61.9449   3
   4   4   1 1006.94 66.6632   1
   6  -4   1 378.111 22.2943   5
  -6  -4  -1 324.528 25.3878   4
   6  -4   1 350.746 22.2097   5
  -6  -4  -1 328.990 25.2735   4
   6  -4   1 366.612 22.6642   4
   6   4   1 357.716 29.8270   1
  -6   4  -1 374.855 23.0816   1
   6   4   1 342.681 25.5994   5
  -6   4  -1 381.294 22.4050   3
   6   4   1 388.799 26.4694   3
   6   4   1 339.577 25.1421   3
   6   4   1 360.194 30.0316   1
   6   4   1 302.665 24.9520   5
  -6   4  -1 383.200 23.2474   1
  -6   4  -1 369.697 22.4897   3
  -8  -4  -1 1664.57 106.661   4
   8   4   1 1674.90 106.997   5
   8   4   1 1655.68 106.232   5
   8   4   1 1573.17 106.149   3
   8   4   1 1908.41 111.980   1
   8   4   1 1779.41 111.001   1
   8   4   1 1614.60 107.258   3
 -10  -4  -1 65.7107 9.42539   4
 -10  -4  -1 78.5781 10.0124   4
  10  -4   1 64.6906 4.77506   5
  10   4   1 71.9324 9.51396   5
  10   4   1 62.3388 8.90728   3
  10   4   1 63.4372 9.80222   5
  10   4   1 74.3881 14.2975   1
  10   4   1 62.2308 13.0183   1
  10   4   1 67.0864 10.0707   3
 -12  -4  -1 195.544 16.8806   4
 -12  -4  -1 180.996 16.9428   4
  12  -4   1 203.659 13.1727   5
  12   4   1 185.989 17.8398   3
  12   4   1 167.196 24.5523   1
  12   4   1 208.919 16.9580   5
  12   4   1 184.795 17.5148   5
  12   4   1 194.283 16.7966   3
  14  -4   1 368.039 23.8671   5
 -14  -4  -1 359.014 27.9906   4
  14   4   1 333.450 28.4377   5
  14   4   1 356.849 29.1117   3
  14   4   1 346.412 34.1664   1
  14   4   1 405.664 35.5167   1
  14   4   1 354.274 27.9874   3
  16  -4   1 522.151 31.7595   1
  16  -4   1 505.184 32.7250   1
  16  -4   1 510.747 33.6281   5
 -16  -4  -1 510.084 38.3407   4
  16   4   1 455.404 44.8875   1
  16   4   1 528.328 41.2141   3
  16   4   1 510.917 39.4822   5
  16   4   1 524.780 45.1773   1
  18  -4   1 77.8155 6.12763   1
 -18  -4  -1 64.4580 11.4832   4
  18  -4   1 90.5411 8.23100   5
  18  -4   1 70.0999 5.93954   1
  18   4   1 77.1241 17.8989   1
  18   4   1 69.0974 12.8735   3
  18   4   1 78.3243 13.5333   5
  18   4   1 78.3609 12.4632   3
 -20  -4  -1 28.1687 7.92068   4
  20  -4   1 35.7493 6.46526   5
  20   4   1 49.5747 10.3481   3
  20   4   1 28.1934 8.97675   5
  20   4   1 29.5327 11.1429   1
 -22  -4  -1 17.0667 5.67443   4
  22   4   1 10.2168 5.54750   3
  22   4   1 14.6916 6.00238   5
  22   4   1 14.5250 9.32824   1
 -21  -5   1 10.0327 5.11297   4
  21  -5  -1 0.39723 3.42667   5
  21   5  -1 23.0603 12.0521   1
  21   5  -1 17.3058 5.96433   3
  21   5  -1 8.35455 4.95632   5
 -19  -5   1 52.5492 10.4757   4
  19  -5  -1 57.2423 8.07244   5
  19   5  -1 55.0139 11.3968   5
  19   5  -1 64.5073 16.9768   1
  19   5  -1 66.2975 12.3669   3
  19   5  -1 35.0468 14.1705   1
  17  -5  -1 59.1771 7.88895   5
  17  -5  -1 60.7631 5.64176   4
  17  -5  -1 55.5182 5.05251   1
 -17  -5   1 52.0188 10.4678   4
  17  -5  -1 55.4608 4.94867   1
  17   5  -1 60.5085 16.5178   1
  17   5  -1 78.8154 12.8921   5
  17   5  -1 69.7079 12.2583   3
  17   5  -1 79.8393 18.3397   1
  15  -5  -1 113.675 8.25294   4
  15  -5  -1 107.291 9.51493   5
 -15  -5   1 120.794 15.1115   4
  15  -5  -1 101.289 7.54854   3
  15  -5  -1 106.668 8.81642   1
  15   5  -1 99.7840 20.2240   1
  15   5  -1 102.129 14.8312   5
  15   5  -1 110.085 15.5484   3
  15   5  -1 107.886 14.6966   3
  15   5  -1 99.5218 20.1772   1
  13  -5  -1 21.4574 2.84410   3
  13  -5  -1 32.2108 3.68836   4
  13  -5  -1 20.3783 3.59685   1
 -13  -5   1 33.9355 7.41045   4
 -13  -5   1 10.3090 4.65222   4
  13  -5  -1 26.0296 4.18876   5
  13   5  -1 25.4982 7.37099   3
  13   5  -1 29.7177 11.9963   1
 -13   5   1 20.0498 3.52579   1
  13   5  -1 28.5733 6.74224   3
 -13   5   1 23.4631 2.85505   3
  13   5  -1 12.6617 7.25012   1
  13   5  -1 13.7141 5.80623   5
  11  -5  -1 583.582 35.0093   3
  11  -5  -1 554.607 35.1546   4
 -11  -5   1 556.330 38.9117   5
  11  -5  -1 597.455 36.6370   1
  11  -5  -1 578.957 35.8238   5
 -11  -5   1 537.685 40.0365   4
 -11  -5   1 552.586 39.4232   4
  11   5  -1 532.901 39.9184   3
  11   5  -1 543.283 40.9923   3
 -11   5   1 542.947 34.6847   4
 -11   5   1 580.855 36.3936   1
 -11   5   1 549.736 34.8903   3
  11   5  -1 549.109 40.0812   5
  11   5  -1 530.836 46.6142   1
  11   5  -1 565.563 46.0879   1
  11   5  -1 545.942 39.7528   5
   9  -5  -1 46.5907 4.56155   3
   9  -5  -1 54.4116 5.91108   1
  -9  -5   1 48.2173 8.50808   4
  -9  -5   1 60.8848 8.56058   5
  -9  -5   1 53.1033 8.56368   3
   9  -5  -1 51.2865 4.77894   4
  -9  -5   1 63.2770 9.10090   4
   9  -5  -1 52.2320 5.04292   5
  -9   5   1 47.9696 7.24021   1
   9   5  -1 69.3209 14.0920   1
   9   5  -1 65.8242 10.0160   3
   9   5  -1 52.5538 8.79391   5
   9   5  -1 53.2397 8.30710   3
  -9   5   1 47.5041 4.05873   4
  -9   5   1 55.0947 4.71220   3
   7  -5  -1 9.26500 2.07438   3
   7  -5  -1 8.44602 2.75530   1
   7  -5  -1 6.37917 1.99474   5
  -7  -5   1 2.96601 2.35919   4
  -7  -5   1 3.20250 2.45635   4
  -7  -5   1 5.49918 2.77076   3
   7  -5  -1 8.15825 2.11514   4
  -7  -5   1 7.09777 2.95194   5
   7   5  -1 6.68725 3.44154   3
   7   5  -1 9.35895 3.75248   4
   7   5  -1 7.57829 3.20427   5
  -7   5   1 11.6433 3.58135   1
   7   5  -1 7.16328 4.41616   1
   7   5  -1 13.9058 4.08844   5
   7   5  -1 2.60798 2.68033   3
  -7   5   1 9.69057 1.85555   4
   5  -5  -1 14.0800 3.77461   1
   5  -5  -1 10.2065 2.76136   4
   5  -5  -1 11.6158 2.81188   5
  -5  -5   1 16.9684 4.61269   5
  -5  -5   1 16.1637 4.02503   4
  -5  -5   1 12.4971 3.68484   4
   5  -5  -1 14.1757 2.87856   3
   5   5  -1 8.93446 4.80760   1
  -5   5   1 9.18151 2.70827   3
   5   5  -1 14.8287 3.85313   3
  -5   5   1 8.95949 2.07910   4
   5   5  -1 11.5087 3.45056   5
   5   5  -1 5.90550 3.32497   5
  -5   5   1 14.1919 4.23779   1
   5   5  -1 18.6845 4.73339   3
   3  -5  -1 41.3711 5.26556   3
  -3  -5   1 30.6446 5.34541   5
  -3  -5   1 35.1885 5.62545   4
  -3  -5   1 39.0594 5.96697   4
   3  -5  -1 30.9784 4.60133   4
   3  -5  -1 33.3887 5.01881   5
   3  -5  -1 33.1215 6.44230   1
  -3   5   1 33.9182 3.26242   5
  -3   5   1 28.7801 6.34449   1
   3   5  -1 57.3265 10.3627   1
  -3   5   1 32.0273 4.89436   3
  -3   5   1 33.8525 3.88796   5
  -3   5   1 37.2401 4.66423   4
   3   5  -1 42.6996 6.03329   5
   3   5  -1 31.4288 7.81891   1
   3   5  -1 35.4639 6.04498   3
   3   5  -1 22.0912 4.62993   3
   3   5  -1 32.8209 5.62950   5
  -1  -5   1 198.255 15.3173   5
   1  -5  -1 206.127 15.3422   3
  -1  -5   1 226.379 15.6580   4
  -1  -5   1 182.911 14.8809   5
   1  -5  -1 210.220 17.8933   1
  -1  -5   1 211.178 15.3013   4
   1  -5  -1 208.545 15.1633   4
   1  -5  -1 211.150 16.2955   5
   1   5  -1 195.210 14.7505   5
  -1   5   1 199.310 14.7985   5
  -1   5   1 196.910 15.3414   3
   1   5  -1 208.063 15.2690   5
   1   5  -1 227.833 16.0443   3
   1   5  -1 189.169 18.1129   1
   1   5  -1 187.880 14.9770   3
  -1   5   1 202.749 14.3397   5
  -1   5   1 189.475 17.8396   1
  -1  -5  -1 205.327 15.1438   4
   1  -5   1 205.652 14.4253   4
   1  -5   1 203.849 14.3002   5
   1  -5   1 173.201 14.2874   5
  -1  -5  -1 192.753 15.1916   4
  -1  -5  -1 184.654 15.0130   5
   1  -5   1 207.259 14.5778   4
  -1   5  -1 181.252 16.8170   1
   1   5   1 196.247 15.0623   5
   1   5   1 179.225 14.2955   5
   1   5   1 207.316 14.9859   3
  -1   5  -1 188.564 14.1486   3
  -1   5  -1 201.685 13.9934   5
   1   5   1 239.370 19.5757   1
   1   5   1 187.733 15.2868   3
  -1   5  -1 195.625 13.5900   5
  -1   5  -1 190.418 16.8590   1
  -1   5  -1 201.813 14.7571   3
   1   5   1 183.119 18.0841   1
  -3  -5  -1 908.485 58.8784   4
   3  -5   1 923.819 57.5793   5
   3  -5   1 906.626 57.3856   4
  -3  -5  -1 944.662 58.7254   4
  -3  -5  -1 874.020 59.1042   5
   3  -5   1 892.593 57.4565   4
   3   5   1 940.685 58.2032   5
  -3   5  -1 929.861 60.1001   1
   3   5   1 878.198 63.8656   1
   3   5   1 941.807 63.5392   1
   3   5   1 916.657 59.2695   3
   3   5   1 964.768 58.6329   3
  -3   5  -1 868.099 57.3704   3
  -3   5  -1 918.735 57.6830   3
   3   5   1 888.822 58.7372   5
  -5  -5  -1 269.373 21.5793   4
   5  -5   1 299.102 19.6323   5
   5  -5   1 313.104 19.1503   5
   5  -5   1 316.445 19.4331   4
  -5  -5  -1 305.667 22.1415   5
  -5  -5  -1 259.718 21.6523   4
   5  -5   1 283.939 19.4046   4
  -5   5  -1 277.374 19.7766   3
   5   5   1 280.835 22.3838   3
   5   5   1 296.620 21.8010   3
  -5   5  -1 317.807 21.0829   1
   5   5   1 277.297 23.5137   5
  -5   5  -1 290.415 19.6763   3
   5   5   1 269.508 25.8026   1
   5   5   1 285.342 21.3952   5
  -5   5  -1 315.375 21.2906   1
   7  -5   1 7.96686 1.49086   4
  -7  -5  -1 3.29080 2.35537   4
   7  -5   1 4.71879 1.40291   5
   7  -5   1 5.55466 1.30368   4
  -7  -5  -1 6.33488 3.11267   4
   7  -5   1 6.90146 1.29567   5
  -7   5  -1 6.56285 1.61149   1
  -7   5  -1 6.50222 1.22240   3
   7   5   1 9.79693 5.25288   1
   7   5   1 6.19866 2.91599   3
   7   5   1 0.96868 1.93643   5
  -7   5  -1 6.67222 1.12247   3
   7   5   1 5.40081 4.53600   1
   7   5   1 6.25866 2.76342   5
  -7   5  -1 6.09273 1.63334   1
   7   5   1 6.34958 3.14599   3
   9  -5   1 130.536 8.43388   5
  -9  -5  -1 125.379 12.4641   4
  -9  -5  -1 115.929 12.1380   4
   9   5   1 127.625 12.7059   5
   9   5   1 122.104 14.9820   3
   9   5   1 126.842 12.0770   3
   9   5   1 118.927 19.3472   1
   9   5   1 100.306 18.3809   1
 -11  -5  -1 8.46618 3.76756   4
  11  -5   1 9.41962 1.66333   5
 -11  -5  -1 12.6524 4.54969   4
  11   5   1 5.36704 3.10762   3
  11   5   1 5.87619 3.45728   5
  11   5   1 20.7361 8.38198   1
  11   5   1 3.91482 3.45945   5
  11   5   1 4.91550 4.81304   1
  11   5   1 11.5669 4.98825   3
 -13  -5  -1 92.5425 12.9683   4
 -13  -5  -1 121.838 14.5619   4
  13  -5   1 105.453 8.10948   5
  13   5   1 109.589 14.8688   3
  13   5   1 100.064 19.6997   1
  13   5   1 117.850 14.0528   3
  13   5   1 101.259 18.8708   1
  13   5   1 121.792 15.6174   5
  15  -5   1 168.648 12.5183   5
 -15  -5  -1 159.867 16.5777   4
  15   5   1 144.091 24.7023   1
  15   5   1 157.475 25.7165   1
  15   5   1 186.491 18.2377   3
  15   5   1 156.464 16.6172   3
  15   5   1 187.096 18.1720   5
 -17  -5  -1 9.07719 4.96606   4
  17  -5   1 8.72775 2.76310   5
  17   5   1 -0.2932 2.65898   3
  17   5   1 6.22138 5.11336   5
  17   5   1 7.57914 6.07312   1
  19  -5   1 37.4679 6.12478   5
  19   5   1 43.0757 9.97578   3
  19   5   1 81.7270 18.8206   1
  19   5   1 39.2450 10.4628   5
 -21  -5  -1 103.388 16.0123   4
  21   5   1 112.830 17.0727   5
  21   5   1 64.1139 18.4111   1
  21   5   1 120.757 15.8918   3
 -20  -6   1 156.617 18.3468   4
  20  -6  -1 135.173 16.6431   5
  20   6  -1 135.989 18.6920   5
  20   6  -1 156.408 26.4130   1
  20   6  -1 135.185 19.8934   3
 -18  -6   1 81.5971 14.0804   4
  18  -6  -1 94.6976 9.07037   5
  18   6  -1 104.007 22.3182   1
  18   6  -1 85.5155 23.3862   1
  18   6  -1 78.2060 14.6318   3
  18   6  -1 77.2814 14.5236   5
  16  -6  -1 136.986 11.8460   5
 -16  -6   1 151.192 18.1761   4
  16   6  -1 112.751 17.7182   3
  16   6  -1 143.700 26.5424   1
  16   6  -1 162.571 27.4928   1
  16   6  -1 147.537 19.7432   5
  14  -6  -1 10.7102 2.98888   5
 -14  -6   1 3.69955 4.05523   4
  14  -6  -1 7.97052 1.63075   4
  14   6  -1 8.46305 5.45429   5
  14   6  -1 2.45834 4.18094   3
  14   6  -1 10.5306 7.01294   1
  14   6  -1 8.07593 7.02836   1
 -12  -6   1 64.1503 10.6676   4
  12  -6  -1 59.2364 6.21659   5
 -12  -6   1 99.2305 13.0432   4
  12  -6  -1 59.9786 5.18449   4
  12   6  -1 75.2292 16.5292   1
  12   6  -1 63.2495 10.4346   3
  12   6  -1 53.6481 10.5293   3
  12   6  -1 77.8144 17.5965   1
 -12   6   1 65.7238 4.68546   3
  12   6  -1 51.5089 10.2895   5
 -12   6   1 60.8426 5.07781   1
  10  -6  -1 523.932 34.2113   1
  10  -6  -1 492.357 33.7532   5
 -10  -6   1 487.087 37.0643   4
 -10  -6   1 565.839 36.9628   5
  10  -6  -1 543.115 32.6846   4
  10  -6  -1 536.827 32.2988   3
 -10  -6   1 457.803 36.9516   4
  10   6  -1 476.229 37.4755   5
  10   6  -1 519.443 38.4436   3
 -10   6   1 523.871 34.0516   1
  10   6  -1 564.739 44.8990   1
  10   6  -1 496.988 38.4771   5
 -10   6   1 480.089 32.6538   3
  10   6  -1 473.381 36.9693   3
  10   6  -1 587.105 45.6905   1
   8  -6  -1 127.591 10.0322   4
  -8  -6   1 142.559 13.1136   4
  -8  -6   1 135.816 13.0692   4
   8  -6  -1 119.177 11.4257   1
   8  -6  -1 143.220 10.6620   5
  -8  -6   1 131.152 12.5395   5
   8   6  -1 140.505 16.9174   3
  -8   6   1 132.988 11.9357   1
  -8   6   1 129.201 9.91111   3
   8   6  -1 121.660 20.1635   1
   8   6  -1 127.569 15.1103   5
   8   6  -1 121.485 19.9725   1
   8   6  -1 115.326 12.2231   5
   8   6  -1 136.892 13.6678   3
  -6  -6   1 58.8239 8.28222   5
   6  -6  -1 44.0865 5.74357   4
   6  -6  -1 52.4337 5.35402   3
   6  -6  -1 60.7043 5.87185   5
  -6  -6   1 52.9305 8.08763   4
  -6  -6   1 56.6113 8.44854   4
   6  -6  -1 43.1291 7.52233   1
  -6   6   1 52.0922 5.40933   3
   6   6  -1 47.5651 7.79584   5
   6   6  -1 56.7237 12.5578   1
   6   6  -1 51.6976 8.48106   5
   6   6  -1 36.2269 10.2341   1
   6   6  -1 47.2098 7.69888   3
   6   6  -1 51.7323 8.64123   3
   4  -6  -1 445.196 33.6650   1
   4  -6  -1 492.276 31.3836   3
   4  -6  -1 456.239 31.0667   4
  -4  -6   1 424.340 32.5581   4
  -4  -6   1 427.054 32.3900   5
  -4  -6   1 497.692 32.8586   4
   4  -6  -1 455.121 31.3768   5
   4   6  -1 527.265 38.6253   1
  -4   6   1 440.322 31.1838   3
   4   6  -1 480.452 33.3142   3
  -4   6   1 464.812 34.4946   1
   4   6  -1 517.453 32.7615   3
   4   6  -1 428.794 37.3569   1
   4   6  -1 507.738 32.3304   5
   4   6  -1 460.137 32.6739   5
   2  -6  -1 672.317 44.1603   5
  -2  -6   1 677.638 44.3385   4
  -2  -6   1 666.546 45.0276   5
  -2  -6   1 695.913 44.3563   5
  -2  -6   1 662.547 44.9158   4
   2  -6  -1 671.309 43.9678   4
   2   6  -1 696.447 44.4581   5
   2   6  -1 653.934 44.1332   5
  -2   6   1 666.356 44.6728   3
  -2   6   1 679.266 43.0888   5
   2   6  -1 671.852 49.2565   1
  -2   6   1 699.273 48.2945   1
   2   6  -1 650.084 45.3442   3
  -2   6   1 671.927 42.9541   5
   2   6  -1 721.854 49.8576   1
   2   6  -1 640.383 44.4987   3
  -2   6   1 672.135 43.7749   3
   0  -6   1 103.978 8.82790   5
   0  -6   1 96.3606 9.10133   5
   0  -6  -1 91.5675 9.16712   4
   0  -6   1 98.8626 8.99077   4
   0  -6  -1 93.5995 9.26670   5
   0  -6   1 90.8537 8.72479   4
   0  -6  -1 94.0064 9.07569   4
   0   6   1 115.338 15.6560   1
   0   6   1 106.300 9.71721   3
   0   6   1 84.5662 8.19098   5
   0   6  -1 102.060 8.28804   5
   0   6  -1 85.2621 8.97481   3
   0   6  -1 80.8200 12.6624   1
   0   6  -1 91.4701 8.63080   3
   0   6  -1 87.8313 13.3971   1
   0   6   1 98.3022 8.95922   5
   0   6   1 90.1974 8.73501   3
   0   6  -1 96.0628 8.73035   5
   2  -6   1 190.633 14.3315   5
   2  -6   1 199.805 14.0291   5
   2  -6   1 198.546 14.2019   4
  -2  -6  -1 177.938 15.1264   5
  -2  -6  -1 184.607 15.2988   4
  -2  -6  -1 190.670 15.2117   4
   2  -6   1 173.482 13.9816   4
  -2   6  -1 190.057 13.0178   5
  -2   6  -1 178.569 13.7320   3
  -2   6  -1 170.431 12.6068   5
  -2   6  -1 184.781 14.3069   3
   2   6   1 152.532 14.9181   3
  -2   6  -1 170.363 16.6185   1
  -2   6  -1 197.772 17.2845   1
   2   6   1 210.468 14.8389   5
   2   6   1 187.893 19.1558   1
   2   6   1 168.398 14.5693   3
   2   6   1 206.058 19.8136   1
   2   6   1 180.772 15.1268   5
   4  -6   1 68.3254 6.54708   4
   4  -6   1 72.7959 6.57087   4
  -4  -6  -1 61.1370 9.03071   5
   4  -6   1 70.7297 6.34643   5
   4  -6   1 68.9924 6.78426   5
  -4  -6  -1 77.0185 9.71554   4
  -4  -6  -1 74.8759 9.75590   4
   4   6   1 54.7202 11.9585   1
  -4   6  -1 94.6212 11.9753   3
   4   6   1 66.4696 8.67034   5
   4   6   1 66.3788 9.04663   3
   4   6   1 62.4912 12.4017   1
   4   6   1 58.8439 9.30596   3
  -4   6  -1 69.7369 9.63800   1
   4   6   1 84.8214 10.7300   5
  -4   6  -1 74.6212 6.37580   3
  -4   6  -1 80.5324 10.4405   1
   6  -6   1 518.429 33.9726   4
   6  -6   1 517.501 33.8384   5
  -6  -6  -1 562.532 36.8524   4
  -6  -6  -1 585.210 37.2334   4
   6  -6   1 541.099 33.4415   4
   6  -6   1 519.388 34.3264   5
   6   6   1 513.602 37.3956   5
  -6   6  -1 521.683 35.4186   1
  -6   6  -1 521.482 34.0120   3
  -6   6  -1 521.361 33.1454   3
  -6   6  -1 521.817 35.5505   1
   6   6   1 584.781 36.4712   5
   6   6   1 436.214 37.0297   3
   6   6   1 505.075 42.6077   1
   6   6   1 539.217 42.8757   1
   6   6   1 512.322 36.7375   3
  -8  -6  -1 195.071 16.9296   4
   8  -6   1 188.733 12.6540   4
   8  -6   1 193.678 13.3328   5
   8  -6   1 184.880 12.7043   4
  -8  -6  -1 206.783 17.0882   4
   8   6   1 212.376 17.7152   5
   8   6   1 229.318 28.0104   1
  -8   6  -1 190.811 12.3466   3
   8   6   1 160.243 24.2042   1
  -8   6  -1 183.707 12.3367   3
  -8   6  -1 191.401 13.0160   1
   8   6   1 162.971 15.9623   5
   8   6   1 199.749 17.6333   3
 -10  -6  -1 72.2406 10.9938   4
 -10  -6  -1 86.4410 11.7773   4
  10  -6   1 70.4258 6.02015   5
  10   6   1 87.9007 12.8523   3
  10   6   1 57.1032 14.0991   1
  10   6   1 80.3830 16.8225   1
  10   6   1 83.9372 12.4863   5
  10   6   1 73.9767 10.9771   3
 -12  -6  -1 35.9011 7.92710   4
 -12  -6  -1 43.2089 8.72184   4
  12  -6   1 32.7056 4.09308   5
  12   6   1 49.5674 13.1887   1
  12   6   1 59.9486 14.9568   1
  12   6   1 41.2495 8.80334   5
  12   6   1 30.6471 8.57549   3
  12   6   1 41.0543 8.13191   3
  14  -6   1 129.291 9.93822   5
 -14  -6  -1 175.123 15.7665   4
  14   6   1 95.4036 17.5314   3
  14   6   1 136.402 23.9906   1
  14   6   1 112.070 22.3853   1
 -16  -6  -1 312.439 25.8336   4
  16  -6   1 290.028 21.8323   5
  16   6   1 300.371 27.8258   3
  16   6   1 301.833 27.4406   5
  16   6   1 312.457 39.8372   1
  16   6   1 326.839 34.3308   1
  18  -6   1 1.14791 1.45157   5
 -18  -6  -1 -2.5274 2.50073   4
  18   6   1 -1.8459 2.62926   3
  18   6   1 7.46979 8.03001   1
  18   6   1 -0.1599 3.57225   5
  18   6   1 -1.5189 3.41498   1
 -20  -6  -1 16.5157 6.21002   4
  20   6   1 16.6503 9.06327   1
  20   6   1 2.53760 5.22786   5
  20   6   1 16.5265 6.77938   3
 -19  -7   1 50.4818 11.1209   4
  19   7  -1 63.3233 17.7228   1
  19   7  -1 70.1237 19.3689   1
  19   7  -1 45.4390 11.5175   3
  19   7  -1 54.1584 12.0856   5
 -17  -7   1 129.818 17.7288   4
  17  -7  -1 131.090 11.8274   5
  17   7  -1 152.418 20.5734   5
  17   7  -1 143.577 26.9729   1
  17   7  -1 128.845 19.2624   3
 -15  -7   1 102.054 15.2945   4
  15  -7  -1 115.419 10.2763   5
  15   7  -1 121.945 16.9156   5
  15   7  -1 103.929 22.8040   1
  15   7  -1 122.610 23.5404   1
  15   7  -1 90.9672 15.8198   3
 -13  -7   1 115.204 15.8206   4
  13  -7  -1 115.799 10.2153   5
  13  -7  -1 115.848 8.08525   4
  13   7  -1 134.365 23.7859   1
  13   7  -1 112.668 16.9424   3
  13   7  -1 116.386 16.5434   5
  13   7  -1 106.836 22.2367   1
 -11  -7   1 94.9293 12.9940   4
  11  -7  -1 79.6956 6.46674   4
 -11  -7   1 67.4619 11.5294   4
  11  -7  -1 78.0795 7.62132   5
  11   7  -1 67.7768 16.6920   1
 -11   7   1 70.1266 5.86831   3
  11   7  -1 111.482 15.3185   3
  11   7  -1 92.8742 19.3991   1
 -11   7   1 78.2566 6.90132   1
  11   7  -1 83.4460 12.9766   5
 -11   7   1 71.8592 5.76006   3
 -11   7   1 78.1177 6.87896   1
  -9  -7   1 293.371 25.4033   4
  -9  -7   1 331.994 25.1278   5
   9  -7  -1 330.208 22.4793   5
  -9  -7   1 312.086 25.1494   4
   9  -7  -1 315.803 21.5347   4
  -9   7   1 301.909 21.3488   3
   9   7  -1 311.368 31.7472   1
   9   7  -1 314.758 26.1918   3
  -9   7   1 316.559 23.7020   1
   9   7  -1 320.586 32.2307   1
  -9   7   1 304.056 21.0562   3
   9   7  -1 310.259 25.7700   5
  -9   7   1 339.348 23.7139   1
  -7  -7   1 57.8206 9.53052   4
  -7  -7   1 70.9537 9.98165   5
   7  -7  -1 50.8899 6.60745   4
  -7  -7   1 64.0302 10.0835   4
   7  -7  -1 64.0356 7.95983   5
   7   7  -1 73.0387 15.1314   1
   7   7  -1 75.9698 15.4964   1
   7   7  -1 71.0685 10.1062   3
   7   7  -1 55.2237 9.48865   5
  -7   7   1 53.0231 9.02662   1
   7   7  -1 73.3668 11.1251   3
  -7   7   1 54.7617 5.77993   3
   7   7  -1 65.0613 9.65217   5
  -5  -7   1 75.9593 10.4708   5
  -5  -7   1 83.6772 10.8080   4
  -5  -7   1 80.0312 11.0699   4
   5  -7  -1 81.1177 8.39694   5
   5  -7  -1 82.4464 7.98498   4
   5   7  -1 84.7553 10.7056   5
  -5   7   1 81.3234 8.12426   3
  -5   7   1 69.4794 11.3687   1
   5   7  -1 85.6032 11.1981   5
   5   7  -1 86.1133 11.9532   3
   5   7  -1 84.2790 10.8443   3
   5   7  -1 87.2612 16.5612   1
   5   7  -1 103.468 16.7214   1
  -5   7   1 91.0778 12.3928   1
  -5   7   1 82.0828 7.61871   3
  -3  -7   1 141.488 13.1409   4
   3  -7  -1 151.157 13.5719   4
   3  -7  -1 124.240 12.1222   5
   3  -7  -1 132.724 11.9706   4
  -3  -7   1 152.317 13.1289   5
  -3  -7   1 141.064 13.0214   4
   3   7  -1 134.093 17.2058   3
   3   7  -1 120.908 19.0082   1
   3   7  -1 142.574 12.5385   5
  -3   7   1 140.037 15.3880   1
  -3   7   1 162.631 12.7665   3
   3   7  -1 186.422 18.7345   1
   3   7  -1 154.133 13.2768   5
  -3   7   1 156.504 11.9514   3
  -3   7   1 144.245 10.7163   5
   3   7  -1 151.253 13.9015   3
  -3   7   1 125.967 10.2325   5
  -3   7   1 127.463 17.2349   1
  -1  -7   1 60.3919 8.24342   4
   1  -7  -1 47.7348 7.48021   4
   1  -7  -1 68.1256 8.78661   5
   1  -7  -1 53.2934 7.65622   4
  -1  -7   1 63.9485 8.31274   5
  -1  -7   1 60.0052 8.21056   4
  -1  -7   1 48.9053 7.87766   5
  -1   7   1 60.3112 7.56036   5
  -1   7   1 63.0538 7.89635   3
  -1   7   1 61.4945 8.59712   3
   1   7  -1 68.2902 9.14914   3
   1   7  -1 57.0183 7.82112   3
  -1   7   1 42.4115 9.97353   1
  -1   7   1 59.8263 11.3262   1
   1   7  -1 48.8035 7.06156   5
  -1   7   1 49.7785 6.42668   5
   1   7  -1 63.3910 8.40751   5
   1  -7   1 98.9605 9.57082   4
   1  -7   1 109.538 9.99308   5
  -1  -7  -1 101.303 10.3537   5
   1  -7   1 95.3642 9.52051   4
  -1  -7  -1 98.0655 10.2664   4
   1  -7   1 102.952 9.43027   5
  -1  -7  -1 110.818 10.4556   4
   1   7   1 96.0465 9.99585   5
  -1   7  -1 115.543 15.7075   1
   1   7   1 101.615 9.44468   5
   1   7   1 106.730 16.6426   1
  -1   7  -1 113.572 15.5126   1
  -1   7  -1 101.653 8.91404   5
   1   7   1 103.096 12.2978   3
  -1   7  -1 105.126 8.57828   5
  -1   7  -1 95.1570 9.82654   3
  -1   7  -1 106.086 9.46357   3
   1   7   1 98.7833 9.79745   3
   3  -7   1 1.42953 1.83266   5
   3  -7   1 0.00990 1.53724   5
  -3  -7  -1 -2.4837 1.15108   5
  -3  -7  -1 1.45514 2.24199   4
   3  -7   1 2.01701 1.77302   4
   3  -7   1 0.35570 1.39208   4
  -3  -7  -1 0.87958 2.31101   4
  -3   7  -1 -1.1368 1.03800   3
  -3   7  -1 -0.0312 1.94873   1
   3   7   1 -0.6813 1.78369   3
  -3   7  -1 -0.8023 1.67967   3
   3   7   1 -2.5089 1.15583   1
  -3   7  -1 3.38702 2.93798   1
   3   7   1 -0.0829 1.66201   5
   3   7   1 0.05200 2.76173   1
   3   7   1 4.06755 3.04487   3
   3   7   1 1.96482 2.25786   5
   5  -7   1 1179.08 71.5640   4
   5  -7   1 1115.29 72.9814   5
  -5  -7  -1 1036.11 74.7751   5
  -5  -7  -1 1062.28 74.8759   4
   5  -7   1 1185.42 71.4833   5
  -5  -7  -1 1199.44 74.5620   4
   5  -7   1 1141.08 71.4486   4
   5   7   1 1231.34 75.7580   3
  -5   7  -1 1171.17 72.7870   3
   5   7   1 1162.92 74.0784   3
   5   7   1 1277.27 87.9760   1
  -5   7  -1 1166.74 75.0259   1
   5   7   1 1236.51 75.0681   5
   5   7   1 1042.15 81.1174   1
  -5   7  -1 1019.76 71.9452   3
   5   7   1 1108.56 74.3091   5
  -5   7  -1 1164.87 74.6101   1
   7  -7   1 37.9786 4.83155   4
  -7  -7  -1 43.7202 8.15304   4
   7  -7   1 44.0105 5.05357   4
   7  -7   1 39.1747 5.51033   5
  -7  -7  -1 55.0598 8.91792   4
   7   7   1 35.5549 7.33695   3
  -7   7  -1 39.2851 6.40329   1
  -7   7  -1 42.2302 4.12796   3
  -7   7  -1 40.1384 6.64103   1
   7   7   1 42.2467 11.5541   1
   7   7   1 29.3180 10.2963   1
   7   7   1 24.9146 6.81776   3
  -7   7  -1 33.4525 4.55809   3
   7   7   1 44.8520 7.91202   5
   7   7   1 48.0159 8.95186   5
   9  -7   1 13.7834 2.31755   4
   9  -7   1 12.8331 3.04109   5
   9  -7   1 19.1118 2.80048   4
  -9  -7  -1 16.9255 5.44251   4
  -9  -7  -1 16.9566 5.81107   4
  -9   7  -1 16.4621 1.63852   3
  -9   7  -1 21.3621 1.91341   1
   9   7   1 15.3326 7.42001   1
   9   7   1 9.94843 4.64159   3
   9   7   1 11.5261 7.17788   1
  -9   7  -1 18.7130 1.78221   3
   9   7   1 8.56961 4.98829   5
 -11  -7  -1 148.465 18.8506   4
 -11  -7  -1 188.133 17.3432   4
  11  -7   1 174.410 12.7878   5
  11   7   1 191.703 18.5190   3
  11   7   1 144.460 18.9975   5
  11   7   1 180.011 27.1435   1
  11   7   1 164.133 26.3431   1
  13  -7   1 59.8621 5.84024   5
 -13  -7  -1 71.9151 11.8555   4
  13   7   1 59.2453 11.8428   5
  13   7   1 64.6918 17.0340   1
  13   7   1 57.8409 15.9737   1
  15  -7   1 34.3278 4.68686   5
 -15  -7  -1 19.9465 6.95760   4
  15   7   1 32.6484 9.02738   3
  15   7   1 25.6803 8.68788   5
  15   7   1 17.6636 8.92479   1
  15   7   1 33.9947 12.6104   1
 -17  -7  -1 1.26148 3.65559   4
  17  -7   1 1.02274 1.47327   5
  17   7   1 -3.1591 2.60848   5
  17   7   1 2.56198 6.06218   1
  17   7   1 1.08918 3.17005   3
 -19  -7  -1 111.855 16.6279   4
  19   7   1 138.061 18.3348   5
  19   7   1 114.750 17.4484   3
  19   7   1 111.116 23.9059   1
 -18  -8   1 6.95664 5.07751   4
  18   8  -1 1.07594 4.52887   1
  18   8  -1 8.13720 5.53139   5
  18   8  -1 2.69171 4.96936   1
  18   8  -1 15.9817 7.44485   3
  16  -8  -1 15.4969 4.12401   5
 -16  -8   1 9.33555 5.94715   4
  16   8  -1 15.3543 6.96599   3
  16   8  -1 12.8232 6.60993   5
  16   8  -1 13.8102 8.40403   1
  16   8  -1 17.0577 10.2405   1
  14  -8  -1 99.8899 9.84063   5
 -14  -8   1 122.634 16.3985   4
  14   8  -1 99.5200 16.6621   3
  14   8  -1 95.0448 22.1667   1
  14   8  -1 95.9732 21.5677   1
  14   8  -1 118.685 17.5219   5
 -12  -8   1 3.64228 4.09870   4
  12  -8  -1 2.62413 2.41413   5
 -12  -8   1 0.38301 3.10732   4
  12  -8  -1 4.45656 1.53025   4
  12  -8  -1 1.60683 1.31505   4
  12   8  -1 8.05570 4.83056   5
  12   8  -1 7.33251 6.48855   1
  12   8  -1 8.08747 7.01802   1
 -10  -8   1 139.213 18.1669   4
  10  -8  -1 160.615 12.2055   4
  10  -8  -1 150.259 13.3042   5
 -10  -8   1 165.701 16.9628   4
  10  -8  -1 153.993 12.1084   4
  10   8  -1 140.234 24.3629   1
  10   8  -1 174.420 27.0093   1
 -10   8   1 167.231 11.7626   3
  10   8  -1 144.376 19.7599   3
  10   8  -1 145.042 18.7656   5
 -10   8   1 162.658 13.6397   1
 -10   8   1 160.002 13.8917   1
 -10   8   1 161.877 11.5294   3
  -8  -8   1 7.99431 4.41208   4
   8  -8  -1 5.61669 2.44064   4
  -8  -8   1 10.5636 4.60122   5
  -8  -8   1 0.98106 3.19984   4
   8  -8  -1 8.82568 3.36369   5
   8  -8  -1 4.65114 2.26447   4
   8   8  -1 8.31469 4.37696   5
  -8   8   1 10.1392 3.83333   1
   8   8  -1 4.56270 4.43015   3
   8   8  -1 1.77560 4.57503   1
  -8   8   1 11.6086 4.30325   1
  -8   8   1 4.15398 2.03524   3
   8   8  -1 -0.5478 4.86923   1
  -6  -8   1 25.9013 6.39999   5
   6  -8  -1 41.3720 6.23964   4
  -6  -8   1 27.5565 6.80034   4
   6  -8  -1 39.4811 6.05140   4
   6  -8  -1 45.7429 6.75868   5
  -6  -8   1 25.2184 6.38340   4
   6   8  -1 59.7084 14.4277   1
  -6   8   1 36.6956 5.99245   3
   6   8  -1 38.5588 8.41053   3
   6   8  -1 39.4716 8.27597   5
  -6   8   1 36.8356 6.32369   3
   6   8  -1 37.1234 7.37654   5
  -6   8   1 32.8000 7.75729   1
   6   8  -1 26.4785 9.73571   1
  -6   8   1 38.0114 8.30278   1
  -4  -8   1 33.8024 6.89211   5
   4  -8  -1 19.8266 4.77660   4
  -4  -8   1 39.2149 7.88204   4
  -4  -8   1 23.7252 5.92574   4
   4  -8  -1 39.5473 6.28817   4
   4  -8  -1 36.9805 6.47490   5
  -4   8   1 20.8607 6.68071   1
   4   8  -1 31.3083 9.55871   1
   4   8  -1 36.5128 7.69019   3
  -4   8   1 20.4724 6.63887   1
  -4   8   1 29.8179 5.70954   3
   4   8  -1 35.9913 6.60375   5
   4   8  -1 24.5559 6.00196   5
   4   8  -1 42.6367 11.3429   1
  -4   8   1 32.3196 5.39125   3
  -2  -8   1 8.49041 3.62633   4
   2  -8  -1 7.50988 3.28370   4
  -2  -8   1 23.3315 5.57011   4
   2  -8  -1 10.8716 3.55499   4
  -2  -8   1 4.99064 3.16642   5
  -2  -8   1 6.33940 3.66641   5
   2  -8  -1 13.6737 4.38529   5
  -2   8   1 9.93319 3.10857   5
   2   8  -1 12.2486 3.98046   5
  -2   8   1 8.13930 3.14612   3
   2   8  -1 4.59302 2.70329   5
  -2   8   1 20.1536 7.36013   1
   2   8  -1 5.99390 3.04378   3
  -2   8   1 5.76557 3.93860   1
  -2   8   1 10.6512 3.91240   3
   2   8  -1 12.7506 4.86533   3
   2   8  -1 3.34190 4.18147   1
   0  -8  -1 571.077 43.1723   4
   0  -8  -1 673.802 43.5372   4
   0  -8  -1 609.246 43.3574   5
   0  -8   1 608.233 42.7575   4
   0  -8   1 647.913 43.0318   4
   0  -8   1 565.400 43.1159   5
   0  -8   1 591.163 42.7921   5
   0   8   1 594.220 42.8538   3
   0   8  -1 603.010 47.8179   1
   0   8  -1 692.300 43.0359   3
   0   8   1 655.495 44.0834   3
   0   8   1 621.476 41.7034   5
   0   8   1 663.156 42.7712   5
   0   8  -1 662.550 42.2385   5
   0   8   1 613.576 48.7588   1
   0   8  -1 675.234 43.8216   3
   0   8  -1 623.263 48.2116   1
   0   8   1 655.972 49.4191   1
   0   8  -1 671.045 41.6103   5
  -2  -8  -1 471.347 35.5976   4
   2  -8   1 482.615 34.1172   5
  -2  -8  -1 454.801 35.5862   5
  -2  -8  -1 475.935 35.7289   4
   2  -8   1 500.972 34.3653   4
   2  -8   1 495.557 34.6751   5
  -2   8  -1 510.421 32.4393   5
   2   8   1 487.731 41.5859   1
   2   8   1 531.502 42.4389   1
  -2   8  -1 506.104 32.0916   5
  -2   8  -1 495.196 38.9718   1
  -2   8  -1 522.478 35.0420   3
   2   8   1 572.368 36.1300   5
   2   8   1 482.645 36.1545   3
   2   8   1 513.440 35.3414   3
  -2   8  -1 514.061 34.0985   3
  -2   8  -1 476.553 42.3616   1
   2   8   1 466.858 34.3587   5
   4  -8   1 4.17946 2.24282   5
  -4  -8  -1 -1.2100 1.89533   4
  -4  -8  -1 2.26251 2.79291   4
  -4  -8  -1 1.21634 2.48187   5
   4  -8   1 1.47326 1.91907   4
   4  -8   1 2.13181 2.55278   5
   4  -8   1 5.24260 2.41566   4
   4   8   1 -2.3614 2.76455   1
   4   8   1 10.7159 4.63270   3
   4   8   1 0.49760 4.25584   1
  -4   8  -1 0.38239 2.28854   1
  -4   8  -1 0.61354 1.94006   3
  -4   8  -1 6.11420 2.39726   3
   4   8   1 0.56313 2.55037   5
  -4   8  -1 1.56157 2.55222   1
  -6  -8  -1 91.8089 12.7206   4
   6  -8   1 86.2517 8.94180   5
   6  -8   1 96.9585 8.61456   4
   6  -8   1 91.8476 8.63057   4
  -6  -8  -1 93.9265 13.3827   4
   6   8   1 111.294 19.6767   1
  -6   8  -1 103.861 13.0553   1
  -6   8  -1 91.9383 12.5842   1
   6   8   1 96.6700 13.2267   5
  -6   8  -1 93.5449 8.26361   3
   6   8   1 101.289 14.1549   3
   6   8   1 92.1992 12.0640   5
   6   8   1 117.014 20.9588   1
   8  -8   1 59.9263 5.70504   4
  -8  -8  -1 55.8141 10.0840   4
   8  -8   1 66.6498 7.74332   5
  -8  -8  -1 61.3925 10.4889   4
   8  -8   1 50.4431 5.38081   4
   8   8   1 57.4950 10.3368   5
   8   8   1 61.3698 15.1191   1
  -8   8  -1 51.3211 5.35886   3
  -8   8  -1 53.3281 5.14526   3
   8   8   1 57.2772 10.7831   3
  -8   8  -1 49.9060 7.61565   1
  -8   8  -1 63.1938 8.06431   1
   8   8   1 54.5330 14.3273   1
  10  -8   1 1.65788 1.91265   5
  10  -8   1 0.96959 0.88265   4
  10  -8   1 3.22508 1.20493   4
 -10  -8  -1 -1.1576 2.77271   4
 -10  -8  -1 1.92791 3.51896   4
  10   8   1 -2.0874 3.03195   5
  10   8   1 -1.1186 3.43040   3
  10   8   1 10.0897 7.63630   1
  10   8   1 -3.0991 1.60551   1
 -12  -8  -1 -0.9199 2.98483   4
  12   8   1 -3.3349 2.39400   5
  12   8   1 -1.2393 3.21518   3
  12   8   1 4.81258 7.75352   1
 -14  -8  -1 289.156 25.0758   4
  14   8   1 248.063 25.2686   3
  14   8   1 264.286 37.7873   1
  14   8   1 260.371 25.1650   5
  16  -8   1 146.461 11.5443   5
 -16  -8  -1 144.945 19.4904   4
  16   8   1 147.030 20.2907   3
  16   8   1 132.642 19.8226   5
  16   8   1 121.428 36.6565   1
  16   8   1 105.299 28.1579   1
 -18  -8  -1 68.8311 13.3606   4
  18   8   1 63.5064 14.2136   3
  18   8   1 69.1540 21.3109   1
  18   8   1 72.0205 13.3121   5
  18   8   1 56.6167 18.8010   1
  17   9  -1 136.583 27.3636   1
  17   9  -1 128.700 21.2112   3
  17   9  -1 137.048 26.0004   1
  15  -9  -1 512.285 38.1050   5
 -15  -9   1 572.419 41.5180   4
  15   9  -1 531.916 43.6529   3
  15   9  -1 631.821 43.6381   5
  15   9  -1 423.905 50.0232   1
  15   9  -1 567.871 52.1715   1
 -13  -9   1 52.9598 11.0440   4
  13  -9  -1 61.1121 4.23916   4
  13  -9  -1 65.4888 8.87707   5
  13   9  -1 51.5422 11.7022   5
  13   9  -1 72.3077 13.7893   3
  13   9  -1 78.4633 20.1823   1
  13   9  -1 44.6035 15.7788   1
  11  -9  -1 3.33181 1.61322   4
  11  -9  -1 0.76922 2.32348   5
 -11  -9   1 9.53296 4.68088   4
  11  -9  -1 3.41913 1.73172   4
 -11  -9   1 3.75738 3.87437   4
  11   9  -1 -0.1427 4.18607   1
 -11   9   1 3.27390 1.34255   3
  11   9  -1 1.57298 4.07260   5
  11   9  -1 7.89019 7.89030   1
 -11   9   1 5.74299 1.84456   3
 -11   9   1 2.79436 1.67352   1
   9  -9  -1 81.1138 8.06408   4
   9  -9  -1 94.8903 10.9401   5
  -9  -9   1 68.9605 12.3713   4
  -9  -9   1 73.9738 12.9408   4
   9  -9  -1 88.2512 8.22060   4
  -9   9   1 86.6172 11.8944   1
   9   9  -1 86.2261 18.3581   1
  -9   9   1 112.459 10.9067   1
  -9   9   1 71.6235 7.71821   3
   9   9  -1 71.4736 13.1665   5
   9   9  -1 118.768 22.7595   1
   9   9  -1 81.3419 14.2311   3
  -9   9   1 69.8311 7.23370   3
   7  -9  -1 0.79357 1.95736   4
  -7  -9   1 5.71276 3.67012   4
   7  -9  -1 -0.1815 2.15415   5
  -7  -9   1 -1.4966 2.69243   4
   7  -9  -1 1.92076 2.26883   4
   7   9  -1 -2.6994 2.45115   1
  -7   9   1 2.82041 2.61420   1
  -7   9   1 2.21022 2.03329   3
   7   9  -1 1.74646 5.49296   1
  -7   9   1 0.81717 2.33826   1
  -7   9   1 1.66116 2.43747   3
   7   9  -1 1.89810 3.68125   3
   7   9  -1 2.75753 3.55271   5
  -5  -9   1 39.8319 8.56365   4
  -5  -9   1 37.6516 8.29490   5
   5  -9  -1 43.6766 7.83958   5
   5  -9  -1 50.4845 7.72137   4
  -5  -9   1 51.3349 9.21212   4
   5  -9  -1 45.6184 7.36962   4
   5   9  -1 36.2843 11.7004   1
  -5   9   1 52.5991 7.16969   3
   5   9  -1 53.8654 10.1396   3
   5   9  -1 50.0068 13.7309   1
  -5   9   1 32.3081 8.58981   1
   5   9  -1 66.7631 9.69468   5
  -5   9   1 56.2454 8.36552   3
   5   9  -1 51.7796 9.31295   5
  -5   9   1 50.5339 10.4491   1
   3  -9  -1 144.133 13.8420   4
  -3  -9   1 92.0013 13.3908   4
  -3  -9   1 113.184 13.9393   5
  -3  -9   1 116.295 14.2560   4
   3  -9  -1 117.823 11.6533   4
  -3   9   1 110.397 11.8181   3
  -3   9   1 114.605 9.22651   5
  -3   9   1 108.863 17.8218   1
   3   9  -1 126.928 15.6024   3
  -3   9   1 115.796 9.02236   5
   3   9  -1 107.450 19.7730   1
   3   9  -1 114.664 19.8189   1
  -3   9   1 134.878 19.1321   1
   3   9  -1 122.800 14.3867   5
   3   9  -1 127.303 11.9709   5
  -1  -9   1 60.1782 9.66678   5
   1  -9  -1 61.6929 9.54056   4
   1  -9  -1 68.9666 10.0240   4
  -1  -9   1 80.9910 10.7968   4
   1  -9  -1 58.9737 9.89928   5
  -1  -9   1 84.8700 11.2362   5
  -1  -9   1 62.4451 9.65231   4
  -1   9   1 69.7248 8.10962   5
  -1   9   1 72.3635 13.9725   1
   1   9  -1 74.8545 9.02211   5
   1   9  -1 69.3595 14.2018   1
  -1   9   1 62.5575 9.87307   3
   1   9  -1 72.9098 10.7840   3
   1   9  -1 63.9939 13.3030   1
  -1   9   1 36.6808 11.1060   1
  -1   9   1 65.4595 8.42185   5
   1   9  -1 51.4128 8.56486   5
   1  -9   1 2.05535 2.74596   5
  -1  -9  -1 -0.2533 1.84730   4
   1  -9   1 -3.5084 1.44434   4
  -1  -9  -1 6.23587 3.72318   4
   1  -9   1 2.70559 2.76105   4
   1  -9   1 -0.3946 1.81517   5
  -1  -9  -1 -1.9560 1.31175   5
   1   9   1 6.99653 5.45371   1
   1   9   1 1.29233 2.79978   3
  -1   9  -1 -3.3659 1.93044   1
  -1   9  -1 -3.9202 1.29198   3
   1   9   1 0.27793 2.26914   5
  -1   9  -1 0.48716 2.06982   5
  -1   9  -1 4.13795 4.53492   1
  -1   9  -1 -1.9086 1.42038   5
   1   9   1 2.30902 3.28832   5
  -3  -9  -1 9.53019 4.29878   4
   3  -9   1 5.97921 3.03596   4
  -3  -9  -1 13.4210 4.81725   4
   3  -9   1 6.62710 3.48193   5
   3  -9   1 6.02785 2.99931   4
   3   9   1 9.71832 6.30949   1
   3   9   1 9.38921 3.88662   5
   3   9   1 11.6311 5.10721   5
  -3   9  -1 8.88532 4.96086   1
  -3   9  -1 13.6340 5.93297   1
  -3   9  -1 6.65344 2.92161   3
   3   9   1 7.15998 4.40361   3
   3   9   1 -0.0951 3.97646   1
  -3   9  -1 20.5941 5.30722   3
  -5  -9  -1 -1.2476 2.73299   4
   5  -9   1 5.12992 2.89763   5
   5  -9   1 8.90758 3.10999   4
   5  -9   1 0.53368 2.00161   4
  -5  -9  -1 5.92023 3.78229   4
   5   9   1 9.54432 4.72483   5
  -5   9  -1 6.03046 3.61649   1
  -5   9  -1 4.97842 2.63054   3
   5   9   1 -1.3997 3.39014   1
   5   9   1 6.32123 4.10746   5
  -5   9  -1 4.36931 2.88879   3
   5   9   1 1.36002 5.34373   1
  -5   9  -1 4.73582 3.70862   1
   5   9   1 0.02048 2.39751   3
   7  -9   1 197.518 15.6147   5
   7  -9   1 201.943 14.8102   4
  -7  -9  -1 173.313 17.9457   4
   7  -9   1 179.484 14.4633   4
  -7  -9  -1 194.692 18.2539   4
  -7   9  -1 167.484 17.1124   1
   7   9   1 138.682 25.4044   1
   7   9   1 174.163 28.4994   1
   7   9   1 184.495 22.1960   3
   7   9   1 190.355 18.2997   5
  -7   9  -1 191.841 17.0844   1
  -7   9  -1 186.122 14.1722   3
   9  -9   1 266.218 18.6683   4
   9  -9   1 286.172 18.1921   4
  -9  -9  -1 245.407 23.5563   4
   9  -9   1 253.633 20.0245   5
  -9  -9  -1 254.334 23.7429   4
  -9   9  -1 251.839 17.7359   3
  -9   9  -1 268.428 17.7217   3
   9   9   1 290.401 24.8554   3
   9   9   1 277.691 37.6635   1
  -9   9  -1 266.219 20.0332   1
  -9   9  -1 244.237 19.4253   1
   9   9   1 269.878 35.8057   1
 -11  -9  -1 6.70670 5.17815   4
  11  -9   1 17.1446 4.04608   5
 -11  -9  -1 10.0304 5.20936   4
  11   9   1 16.0297 9.68398   1
  11   9   1 3.49327 5.07454   3
  11   9   1 9.47331 8.20934   1
  11   9   1 5.15182 4.46281   5
 -13  -9  -1 104.985 16.2150   4
  13  -9   1 108.990 10.2816   5
  13   9   1 161.197 20.6861   3
  13   9   1 115.282 23.9113   1
  13   9   1 125.851 18.0354   5
  13   9   1 101.556 22.3710   1
  15  -9   1 217.066 16.7589   5
 -15  -9  -1 203.944 21.9095   4
  15   9   1 203.972 33.9351   1
  15   9   1 225.864 23.0849   3
  15   9   1 228.171 22.8310   5
  15   9   1 254.905 36.5387   1
 -17  -9  -1 19.1209 7.80670   4
  17   9   1 24.9338 9.14866   3
  17   9   1 25.7589 12.8980   1
  17   9   1 3.61621 6.35153   1
 -16 -10   1 103.866 15.3106   4
  16  10  -1 76.7491 22.1628   1
  16  10  -1 111.154 16.4235   3
  16  10  -1 101.557 17.4687   5
  14 -10  -1 3.45264 3.27094   5
 -14 -10   1 3.79296 4.39460   4
  14  10  -1 -1.5684 3.34196   5
  14  10  -1 -1.5874 2.58518   1
  14  10  -1 0.32819 3.80061   1
  14  10  -1 -0.6062 2.09637   3
  12 -10  -1 64.7114 5.84440   4
  12 -10  -1 69.5078 5.97777   4
 -12 -10   1 67.1152 12.9352   4
  12 -10  -1 61.7423 9.49039   5
  12  10  -1 45.1945 10.9853   5
  12  10  -1 77.2368 14.6188   3
  12  10  -1 66.7958 18.6929   1
  10 -10  -1 5.19297 2.45601   4
 -10 -10   1 3.83023 4.43469   4
  10 -10  -1 3.31447 2.16149   4
 -10 -10   1 -1.4442 3.05538   4
  10 -10  -1 4.53421 3.28920   5
 -10  10   1 4.92020 1.86631   3
 -10  10   1 8.40196 3.46234   1
  10  10  -1 12.6555 6.69001   3
  10  10  -1 13.7126 9.06528   1
 -10  10   1 7.35665 2.55310   3
  10  10  -1 7.77675 5.56794   5
  10  10  -1 11.8175 8.69948   1
 -10  10   1 6.71539 3.31235   1
   8 -10  -1 1.02651 2.26518   4
   8 -10  -1 3.71236 2.42147   4
  -8 -10   1 3.76566 4.36353   4
  -8 -10   1 4.62418 4.35656   4
   8 -10  -1 -1.6106 1.92007   5
  -8  10   1 -1.0184 2.05350   1
   8  10  -1 -0.0957 4.11849   1
   8  10  -1 3.72056 4.64498   3
   8  10  -1 -0.3571 3.64639   5
  -8  10   1 -1.9065 2.28330   1
   8  10  -1 -1.4041 3.47377   1
   6 -10  -1 13.6485 4.61466   5
  -6 -10   1 9.14112 5.58636   4
   6 -10  -1 14.8495 4.32003   4
   6 -10  -1 14.9603 4.57344   4
  -6 -10   1 23.4103 6.90087   4
   6  10  -1 7.50988 5.29237   3
  -6  10   1 4.80447 4.40744   1
   6  10  -1 5.39948 4.70194   5
  -6  10   1 16.0908 6.46980   1
  -6  10   1 16.7445 4.72472   3
   6  10  -1 5.89757 6.25829   1
  -4 -10   1 255.619 23.2036   4
   4 -10  -1 274.624 21.3676   4
   4 -10  -1 274.598 21.6749   4
   4 -10  -1 280.647 22.2306   5
  -4  10   1 282.669 21.8910   3
   4  10  -1 280.709 35.0663   1
  -4  10   1 216.628 29.3688   1
   4  10  -1 248.131 23.7691   3
   4  10  -1 269.312 23.1294   5
  -4  10   1 310.889 27.2023   1
   4  10  -1 281.671 30.1430   1
   4  10  -1 240.531 21.5538   5
   2 -10  -1 62.0829 11.3088   4
  -2 -10   1 59.7619 10.1232   4
   2 -10  -1 73.2171 10.4291   4
   2  10  -1 87.8130 12.3492   3
  -2  10   1 67.7823 14.6177   1
  -2  10   1 72.2485 7.41122   5
  -2  10   1 65.7890 10.7614   3
   2  10  -1 69.1339 15.8147   1
  -2  10   1 86.6884 15.9511   1
   2  10  -1 72.4261 10.2888   5
   2  10  -1 72.1889 10.0107   5
   0 -10   1 4.89218 3.56367   4
   0 -10  -1 2.33822 3.48480   4
   0  10   1 0.81418 3.77914   1
   0  10  -1 1.95778 2.52040   5
   0  10   1 3.07927 2.79641   5
   0  10  -1 4.36264 3.85476   3
   0  10  -1 0.96463 3.64499   1
   0  10   1 7.44521 3.65156   5
   0  10   1 2.36394 3.86846   1
   0  10   1 4.36965 3.86332   3
   0  10  -1 4.57409 5.88493   1
   2 -10   1 112.985 14.5743   4
   2 -10   1 102.015 13.0342   5
  -2 -10  -1 83.9710 12.8389   4
   2  10   1 93.4380 11.9030   5
   2  10   1 105.755 19.8871   1
  -2  10  -1 102.336 17.4407   1
  -2  10  -1 86.5158 7.59666   5
  -2  10  -1 97.2081 7.80633   5
  -2  10  -1 110.593 19.9758   1
   2  10   1 94.3615 12.5852   5
   2  10   1 97.5453 18.8853   1
  -2  10  -1 88.5753 12.2873   3
   2  10   1 99.8130 14.0699   3
   4 -10   1 342.132 24.4701   4
  -4 -10  -1 295.460 26.4601   4
   4 -10   1 324.357 25.4209   5
   4 -10   1 331.040 24.2235   4
   4  10   1 324.030 34.2207   1
  -4  10  -1 381.187 31.0291   1
  -4  10  -1 294.928 24.5945   3
   4  10   1 340.088 33.9647   1
   4  10   1 323.365 27.9639   3
   4  10   1 303.591 26.2855   5
  -4  10  -1 305.979 28.8654   1
   6 -10   1 6.87684 3.31913   4
   6 -10   1 15.6045 4.10201   4
  -6 -10  -1 13.5343 5.78567   4
  -6  10  -1 5.68008 4.17857   1
   6  10   1 8.44230 5.76494   3
   6  10   1 24.0161 10.4928   1
   6  10   1 18.6261 6.65100   5
   6  10   1 33.8120 12.6117   1
  -6  10  -1 15.6719 5.53143   1
  -6  10  -1 12.3505 4.00477   3
  -8 -10  -1 253.137 24.9230   4
   8 -10   1 248.333 17.4399   4
   8 -10   1 208.186 18.5592   5
  -8 -10  -1 225.752 21.4826   4
   8  10   1 241.011 34.6604   1
  -8  10  -1 223.867 19.9346   1
  -8  10  -1 201.196 17.0426   3
  -8  10  -1 230.915 16.4893   3
   8  10   1 249.431 35.0697   1
  -8  10  -1 242.258 19.7095   1
   8  10   1 225.418 21.5614   5
   8  10   1 216.380 22.3227   3
  10 -10   1 111.783 8.98012   4
 -10 -10  -1 103.412 15.8399   4
  10 -10   1 134.766 9.53152   4
 -10 -10  -1 129.392 17.1422   4
  10 -10   1 117.879 11.3199   5
  10  10   1 87.8246 15.5184   5
  10  10   1 151.578 27.5908   1
  10  10   1 137.652 25.4697   1
  10  10   1 134.058 18.5928   3
 -10  10  -1 107.120 7.82211   3
  12 -10   1 4.99749 3.04601   5
 -12 -10  -1 0.30152 3.75026   4
  12  10   1 6.03049 5.26513   3
  12  10   1 4.80601 5.63267   5
  12  10   1 2.87782 7.46603   1
  12  10   1 -3.8971 2.62694   1
 -14 -10  -1 4.72845 5.65111   4
  14  10   1 20.8015 11.1375   1
  14  10   1 13.4606 8.87840   1
  14  10   1 2.97415 5.69767   5
  14  10   1 11.8058 6.87228   3
 -16 -10  -1 38.6968 9.21458   4
  16  10   1 33.8181 12.3505   1
 -13 -11   1 9.46682 5.38692   4
  13  11  -1 4.34342 4.51596   1
  13  11  -1 5.23556 5.22119   3
  13  11  -1 -3.0016 3.22660   5
  13  11  -1 2.99432 5.53818   1
 -11 -11   1 5.71731 4.90972   4
  11 -11  -1 -0.2034 1.47894   4
  11 -11  -1 -0.2050 2.28417   5
  11 -11  -1 0.76511 1.60262   4
  11  11  -1 1.62938 4.45661   1
  11  11  -1 -0.8042 2.87082   1
  11  11  -1 -0.8632 3.22325   3
  11  11  -1 1.19666 4.39421   5
 -11  11   1 1.08432 1.40517   1
  -9 -11   1 56.3432 11.8762   4
   9 -11  -1 46.7704 7.08408   4
  -9 -11   1 44.6258 10.5918   4
   9 -11  -1 45.4426 7.02478   4
   9  11  -1 53.7658 12.4086   3
   9  11  -1 62.8311 17.6399   1
  -9  11   1 38.8945 8.10822   1
   9  11  -1 65.9830 18.5332   1
  -9  11   1 55.2510 7.60086   3
   9  11  -1 36.2504 9.51439   5
  -7 -11   1 184.155 21.6704   4
  -7 -11   1 119.367 18.4028   4
   7 -11  -1 160.954 14.5793   4
   7 -11  -1 164.736 14.7838   4
   7  11  -1 198.939 19.7096   3
  -7  11   1 166.108 14.7508   3
   7  11  -1 173.151 20.5373   5
   7  11  -1 150.043 27.6444   1
   7  11  -1 160.830 28.4502   1
   5 -11  -1 63.6760 9.81093   4
  -5 -11   1 92.8894 13.6822   4
  -5 -11   1 55.3388 11.0694   4
   5 -11  -1 72.4276 10.2521   4
   5  11  -1 66.7591 16.7710   1
  -5  11   1 67.6187 10.5906   3
   5  11  -1 94.8742 19.9908   1
  -5  11   1 61.1830 13.3709   1
   5  11  -1 81.2000 12.4575   5
   5  11  -1 89.0611 14.1539   3
  -3 -11   1 6.58799 4.33440   4
   3 -11  -1 1.91257 2.79648   4
   3 -11  -1 -0.6816 2.58285   4
  -3 -11   1 -0.9003 2.38435   4
  -3  11   1 -0.7294 2.96758   1
   3  11  -1 2.67615 3.77735   5
  -3  11   1 9.85108 6.05565   1
   3  11  -1 -3.3903 1.58341   5
   3  11  -1 0.41636 3.69478   3
  -3  11   1 6.48890 4.11068   3
   3  11  -1 0.40168 1.88945   1
   3  11  -1 -0.0153 3.69673   1
  -1 -11   1 165.041 15.9145   4
  -1 -11   1 143.086 17.4385   4
   1 -11  -1 158.144 15.5430   4
   1 -11  -1 157.450 15.3618   4
   1  11  -1 132.198 13.2841   5
   1  11  -1 178.709 17.2118   3
  -1  11   1 142.741 25.9803   1
  -1  11   1 167.371 24.8820   1
  -1  11   1 135.834 12.6427   5
   1  11  -1 153.192 14.1350   5
   1  11  -1 173.244 26.1700   1
   1  11  -1 138.749 23.5231   1
  -1  11   1 151.629 17.8687   3
  -1 -11  -1 36.0089 8.55580   4
   1 -11   1 33.3922 7.73329   4
  -1 -11  -1 25.4321 7.30761   4
   1 -11   1 26.2676 6.83643   4
  -1  11  -1 28.9487 9.72894   1
   1  11   1 20.8247 6.98065   3
   1  11   1 29.3356 6.66274   5
  -1  11  -1 29.3713 4.99854   5
   1  11   1 41.2478 12.7879   1
  -1  11  -1 27.9104 7.76706   3
   1  11   1 34.7796 11.1880   1
  -1  11  -1 36.8910 10.6947   1
   3 -11   1 18.7839 5.56859   4
   3 -11   1 21.6407 5.83262   4
  -3 -11  -1 25.9701 7.14770   4
  -3 -11  -1 21.4498 6.77747   4
  -3  11  -1 21.9866 6.24156   3
   3  11   1 26.7132 10.0370   1
   3  11   1 24.3450 6.91389   5
  -3  11  -1 18.5926 8.02135   1
   3  11   1 23.2697 7.57457   3
   3  11   1 24.5305 10.2935   1
  -3  11  -1 38.8157 10.4461   1
   5 -11   1 144.946 13.0377   4
   5 -11   1 127.390 12.9762   4
  -5 -11  -1 122.361 17.1754   4
  -5 -11  -1 131.768 17.8469   4
   5  11   1 156.385 26.8426   1
   5  11   1 156.289 19.6616   3
  -5  11  -1 115.927 12.7895   3
   5  11   1 135.751 24.9717   1
  -5  11  -1 148.199 19.9809   1
   5  11   1 135.507 17.4058   5
   7 -11   1 95.9126 12.3472   5
   7 -11   1 85.8063 10.7758   4
  -7 -11  -1 120.922 16.7245   4
   7 -11   1 114.999 10.1641   4
  -7 -11  -1 62.4285 12.8626   4
   7  11   1 74.3624 19.1741   1
   7  11   1 102.447 16.3720   3
  -7  11  -1 101.199 14.4519   1
   7  11   1 91.1056 20.3718   1
   7  11   1 80.1563 13.5421   5
   9 -11   1 22.8032 5.64660   5
  -9 -11  -1 14.3636 6.70957   4
  -9 -11  -1 24.5237 7.87409   4
   9 -11   1 16.4787 3.80527   4
   9 -11   1 17.7652 3.76322   4
  -9  11  -1 14.8295 3.42149   3
   9  11   1 15.3359 6.39623   5
   9  11   1 2.30193 4.66620   3
   9  11   1 18.6239 10.3562   1
  -9  11  -1 27.1667 5.54142   1
   9  11   1 20.4440 10.0254   1
  11 -11   1 1.17861 1.01343   4
  11 -11   1 3.32724 2.70920   5
  11 -11   1 -0.6558 0.73456   4
 -11 -11  -1 -0.9426 3.64833   4
  11  11   1 10.0043 6.50821   3
  11  11   1 3.54070 6.48615   1
  11  11   1 -5.3032 2.52513   5
  11  11   1 3.68608 6.16550   1
 -13 -11  -1 0.88301 4.01707   4
  13  11   1 13.2015 8.94262   1
  13  11   1 6.03482 6.08075   1
  13  11   1 5.66541 6.37062   3
  13  11   1 5.45622 5.88589   5
  10 -12  -1 21.5052 4.57170   4
 -10 -12   1 27.6491 9.08401   4
  10 -12  -1 27.6348 5.17099   4
 -10  12   1 26.6270 6.00354   1
  10  12  -1 3.62660 7.26166   1
  10  12  -1 18.5852 8.22603   3
  10  12  -1 24.3093 8.53619   5
  -8 -12   1 26.5417 8.54625   4
   8 -12  -1 33.4716 6.54975   4
   8  12  -1 43.7384 10.0312   5
   8  12  -1 39.6794 10.5507   3
  -8  12   1 48.5609 10.1783   1
   8  12  -1 57.6208 17.0720   1
   6 -12  -1 52.8772 8.80328   4
  -6 -12   1 46.4297 10.6207   4
  -6 -12   1 41.0361 10.1779   4
   6 -12  -1 52.2983 8.59315   4
   6  12  -1 65.9279 12.7500   3
   6  12  -1 48.8785 10.4538   5
  -6  12   1 75.4608 20.2316   1
   6  12  -1 30.3189 12.6491   1
  -4 -12   1 22.2266 7.08237   4
   4 -12  -1 19.4179 5.72562   4
   4 -12  -1 19.8519 5.80040   4
  -4 -12   1 11.7439 5.91888   4
   4  12  -1 16.3490 6.77113   3
   4  12  -1 15.4557 9.07689   1
  -4  12   1 13.8301 5.40265   3
  -4  12   1 2.92135 4.12599   1
   4  12  -1 9.97493 4.88053   5
  -2 -12   1 142.422 18.1439   4
   2 -12  -1 147.308 15.3551   4
   2 -12  -1 127.044 16.5701   4
  -2 -12   1 164.827 19.0681   4
   2  12  -1 152.326 14.5874   5
  -2  12   1 140.342 10.8524   5
  -2  12   1 142.462 23.3747   1
   2  12  -1 142.241 18.8269   3
   2  12  -1 149.788 24.9567   1
  -2  12   1 160.616 16.3297   3
   2  12  -1 141.067 13.7526   5
   0 -12  -1 18.3044 6.21911   4
   0 -12   1 22.5678 6.64203   4
   0 -12  -1 15.9113 6.14803   4
   0 -12   1 14.9445 5.30768   4
   0  12  -1 16.8628 4.16889   5
   0  12   1 13.5706 4.04660   5
   0  12   1 20.8292 6.76392   3
   0  12  -1 26.5788 9.94494   1
   0  12   1 6.04396 5.36306   1
   0  12   1 14.3276 4.65928   5
   0  12  -1 16.1302 6.16868   3
  -2 -12  -1 56.8556 11.2982   4
   2 -12   1 68.7608 11.0218   4
  -2 -12  -1 67.0410 12.2670   4
   2 -12   1 67.6829 10.7622   4
   2  12   1 67.2355 11.2792   5
   2  12   1 92.3043 14.3722   3
  -2  12  -1 61.6165 10.7659   3
  -2  12  -1 73.0985 15.8284   1
   2  12   1 84.6559 11.7592   5
  -4 -12  -1 17.2918 7.13027   4
   4 -12   1 11.2068 4.83601   4
  -4 -12  -1 14.3385 6.04296   4
   4 -12   1 6.98007 3.87182   4
   4  12   1 11.6986 6.49291   3
   4  12   1 17.8341 6.42326   5
   4  12   1 19.9895 10.6331   1
  -4  12  -1 5.44980 3.55329   3
  -4  12  -1 11.3930 6.04786   1
   6 -12   1 3.76210 3.07451   4
  -6 -12  -1 20.9074 7.51295   4
  -6 -12  -1 13.9446 6.11273   4
   6 -12   1 5.44400 3.78410   4
   6  12   1 14.5244 6.45409   5
   6  12   1 15.6436 10.1527   1
  -6  12  -1 5.77414 3.34846   3
  -6  12  -1 12.4772 5.93795   1
   6  12   1 8.23355 7.25494   3
  -8 -12  -1 231.539 22.7517   4
   8 -12   1 261.632 19.0825   4
   8 -12   1 242.328 18.5912   4
  -8 -12  -1 197.433 34.0765   4
   8  12   1 227.585 36.4665   1
   8  12   1 248.440 24.3624   3
  -8  12  -1 222.380 21.8885   1
  10 -12   1 52.7803 6.58014   4
 -10 -12  -1 58.4820 12.2879   4
  10 -12   1 59.1080 6.10222   4
  10  12   1 53.7671 13.6840   3
  10  12   1 70.9526 18.5545   1
  10  12   1 49.4562 11.7824   5
  -5 -13   1 59.3362 13.9240   4
   5 -13  -1 64.3058 11.0021   4
  -5  13   1 84.6194 12.0783   3
   5  13  -1 83.1168 12.0785   5
  -5  13   1 104.980 18.4007   1
   5  13  -1 70.8712 15.8987   3
   3 -13  -1 223.360 19.3261   4
  -3 -13   1 203.806 24.5342   4
  -3  13   1 203.768 19.7592   3
   3  13  -1 191.447 37.2316   1
   3  13  -1 203.729 25.0147   3
  -3  13   1 203.825 29.4926   1
   3  13  -1 203.799 18.1145   5
   1 -13  -1 292.547 39.3466   4
  -1 -13   1 340.975 29.3173   4
   1 -13  -1 343.387 28.4555   4
  -1  13   1 351.380 35.5592   1
  -1  13   1 344.764 23.3779   5
  -1  13   1 341.259 29.4871   3
   1  13  -1 340.082 25.0960   5
   1  13  -1 376.549 30.0329   3
   1 -13   1 363.015 28.6578   4
  -1 -13  -1 330.878 30.3648   4
   1 -13   1 415.019 29.5527   4
   1  13   1 321.984 30.7931   3
  -1  13  -1 341.297 30.2822   3
   1  13   1 353.401 36.7121   1
  -1  13  -1 368.471 35.6669   1
   3 -13   1 10.6214 4.61315   4
  -3 -13  -1 13.0073 6.55336   4
   3 -13   1 4.72550 4.47601   4
  -3  13  -1 6.80121 4.60661   3
  -3  13  -1 16.1203 7.59848   1
   3  13   1 9.27372 5.08306   5
   3  13   1 4.69653 5.06080   3
   5 -13   1 6.66195 3.79418   4
  -5 -13  -1 7.62028 4.95137   4
   5  13   1 6.00619 4.73643   5
  -5  13  -1 14.8813 6.67309   1
   5  13   1 8.52462 5.45111   3
  22   0  -2 24.1910 8.51512   1
 -22   0   2 24.1316 5.96236   4
  22   0  -2 24.5944 6.59426   3
  22   0  -2 19.6926 6.40304   3
  20   0  -2 7.10694 4.09189   3
  20   0  -2 9.31978 4.66021   3
 -20   0   2 7.16012 3.43211   4
 -20   0   2 7.87720 4.15963   3
  20   0  -2 5.09651 4.89039   1
  20   0  -2 1.23829 2.94162   4
  18   0  -2 288.229 23.7265   3
 -18   0   2 289.310 23.1567   3
  18   0  -2 307.924 24.1376   4
 -16   0   2 252.747 20.6882   3
  16   0  -2 238.378 20.9017   4
  16   0  -2 275.897 26.0068   1
  16   0  -2 282.086 21.1315   3
  16   0  -2 266.148 20.9355   5
 -16   0   2 283.108 26.2651   1
 -14   0   2 1339.83 89.6073   1
 -14   0   2 1335.48 83.5131   3
  14   0  -2 1317.31 83.6978   5
  14   0  -2 1285.00 89.2182   1
  14   0  -2 1249.46 83.5231   3
 -14   0   2 1349.85 83.6549   4
  14   0  -2 1292.83 83.7705   4
  12   0  -2 490.705 30.9804   4
  12   0  -2 428.328 31.3257   5
 -12   0   2 463.687 31.5852   4
  12   0  -2 432.230 35.6392   1
  12   0  -2 468.988 30.8099   3
 -12   0   2 453.999 31.4271   3
 -12   0   2 438.069 36.0629   1
  10   0  -2 1276.53 86.4370   4
  10   0  -2 1356.66 86.3147   5
 -10   0   2 1361.01 84.2192   4
  10   0  -2 1356.01 89.1487   1
  10   0  -2 1363.60 84.1180   3
 -10   0   2 1446.66 88.5731   1
  -8   0   2 1043.98 64.9305   4
   8   0  -2 1072.59 68.4754   1
  -8   0   2 984.251 68.1249   1
   6   0  -2 201.805 15.2906   3
  -6   0   2 223.669 15.0071   5
  -6   0   2 203.904 15.2028   3
  -6   0   2 226.654 15.4531   4
   6   0  -2 217.364 15.3628   4
   6   0  -2 220.163 15.2621   5
   6   0  -2 231.081 18.0780   1
  -6   0   2 245.114 18.1766   1
   4   0  -2 1728.90 111.399   2
   0   0   2 2356.84 156.090   2
   0   0  -2 2371.28 138.191   2
  -2   0  -2 743.637 49.7274   1
  -4   0  -2 3664.49 213.907   2
   4   0   2 3257.71 213.578   2
   6   0   2 1074.78 68.8403   1
   8   0   2 34.8383 4.75596   3
   8   0   2 42.9185 6.96344   1
  -8   0  -2 41.5799 4.92527   4
   8   0   2 29.3063 4.25458   3
   8   0   2 44.5994 7.18683   1
  -8   0  -2 33.0067 4.51820   4
  10   0   2 46.6636 6.23023   5
 -10   0  -2 43.1346 5.41974   4
  10   0   2 44.8207 5.62157   3
 -10   0  -2 39.2479 5.27156   4
  10   0   2 38.7773 5.64436   3
  10   0   2 44.7762 8.06092   1
  10   0   2 37.7055 7.62556   1
  12   0   2 1664.77 102.161   3
 -12   0  -2 1665.08 101.468   4
  12   0   2 1663.12 103.510   3
  12   0   2 1666.55 104.122   5
  12   0   2 1662.35 107.780   1
 -12   0  -2 1649.15 104.721   4
  12   0   2 1638.76 109.095   1
  14   0   2 99.8806 9.53230   3
  14   0   2 100.666 9.60469   5
  14   0   2 79.8802 10.4890   3
  14   0   2 82.7647 17.4729   1
  14   0   2 86.8390 14.1508   1
 -14   0  -2 103.742 9.30948   4
 -14   0  -2 113.644 9.57773   4
 -16   0  -2 1087.12 67.0780   4
  16   0   2 1061.73 72.6591   1
  16   0   2 1054.11 68.7985   3
  16   0   2 1050.21 67.9713   3
  16   0   2 984.332 68.4148   5
  18   0   2 12.2707 4.20079   3
  18   0   2 12.5257 6.00046   1
  18   0   2 7.02818 3.56302   5
 -18   0  -2 1.98603 2.47341   4
  18   0   2 10.9988 4.02074   3
  20   0   2 -0.8217 2.56596   3
  20   0   2 5.39669 3.69390   5
  20   0   2 -1.0941 2.07596   3
  20   0   2 7.10419 4.25024   1
 -20   0  -2 1.39545 2.46940   4
  22   0   2 205.398 22.5883   1
  22   0   2 215.577 18.5955   3
 -22   0  -2 201.954 17.4579   4
  23  -1  -2 15.9752 5.63903   3
  23  -1  -2 15.9217 6.93912   1
  23   1  -2 27.1456 6.59272   3
  23   1  -2 23.7685 8.79447   1
 -21  -1   2 26.1597 6.30281   4
  21  -1  -2 13.2616 6.22043   1
  21  -1  -2 10.2860 4.43596   3
  21  -1  -2 20.9224 5.59912   3
  21  -1  -2 12.8512 4.68896   4
 -21   1   2 10.1412 4.14874   4
  21   1  -2 11.4083 4.76479   3
  21   1  -2 10.4732 5.02030   3
  21   1  -2 17.6530 11.3554   1
  19  -1  -2 32.4165 6.84829   4
  19  -1  -2 25.7133 6.19001   3
 -19  -1   2 15.0883 5.39130   3
  19   1  -2 15.5118 5.58910   4
 -19   1   2 27.4340 6.13687   3
  19   1  -2 25.1484 6.77099   3
 -19   1   2 34.4240 6.15557   4
  19   1  -2 29.1197 10.4952   1
  17  -1  -2 559.200 41.5034   5
  17  -1  -2 584.321 40.2340   3
  17  -1  -2 598.898 40.4414   4
 -17  -1   2 608.286 40.9793   3
 -17  -1   2 479.091 47.4041   1
 -17   1   2 595.705 39.8173   3
 -17   1   2 563.677 46.6159   1
  17   1  -2 635.082 41.9995   4
  17   1  -2 632.164 48.6560   1
  17   1  -2 595.562 41.2258   3
  15  -1  -2 571.618 40.3917   4
  15  -1  -2 555.002 45.0128   1
 -15  -1   2 613.497 40.5706   3
  15  -1  -2 596.077 40.5812   3
 -15  -1   2 591.162 47.6572   1
  15  -1  -2 606.120 40.3554   5
  15   1  -2 590.558 41.4143   3
  15   1  -2 595.814 41.7747   4
 -15   1   2 606.874 39.4851   3
 -15   1   2 629.135 45.1231   1
  15   1  -2 575.891 47.0579   1
  15   1  -2 573.533 41.2123   5
  13  -1  -2 32.2730 7.89744   1
  13  -1  -2 28.0461 5.02926   5
  13  -1  -2 26.5546 5.17002   3
  13  -1  -2 25.0837 4.90129   4
 -13  -1   2 25.1857 5.51030   3
 -13  -1   2 31.4849 8.90292   1
 -13  -1   2 28.7199 5.52806   4
  13   1  -2 29.4945 5.76306   4
 -13   1   2 46.1463 9.33328   1
 -13   1   2 27.0198 4.80640   3
  13   1  -2 29.7688 5.68238   5
 -13   1   2 27.6367 4.96545   4
  13   1  -2 34.6399 10.2482   1
  13   1  -2 30.7185 5.96191   3
 -11  -1   2 192.276 14.8191   5
  11  -1  -2 215.762 14.8062   5
  11  -1  -2 212.743 14.8970   4
 -11  -1   2 215.487 15.5174   3
 -11  -1   2 188.775 19.2925   1
 -11  -1   2 210.969 15.4615   4
  11  -1  -2 186.427 17.9485   1
  11  -1  -2 187.187 14.9996   3
 -11   1   2 211.558 14.6760   3
  11   1  -2 192.901 15.8031   4
  11   1  -2 173.593 18.9460   1
 -11   1   2 202.519 17.7612   1
  11   1  -2 179.059 15.4517   3
 -11   1   2 185.248 14.8467   4
  11   1  -2 179.807 15.3625   5
   9  -1  -2 1700.64 108.879   1
   9   1  -2 1701.88 110.421   1
  -7  -1   2 543.473 36.6823   3
  -7  -1   2 580.853 35.3004   5
   7  -1  -2 554.984 36.1787   5
   7  -1  -2 562.208 36.2521   3
   7  -1  -2 580.315 37.8718   1
  -7  -1   2 562.491 39.0356   1
   7  -1  -2 551.611 36.3305   4
  -7  -1   2 562.104 35.8614   4
   7   1  -2 562.390 36.3291   5
   7   1  -2 561.611 36.1103   3
  -7   1   2 561.905 36.0774   3
   7   1  -2 530.288 40.0139   1
  -7   1   2 562.412 38.8952   1
   7   1  -2 534.944 36.8050   4
  -7   1   2 561.260 34.9636   5
  -7   1   2 561.243 36.4226   4
   5  -1  -2 270.967 18.3300   4
  -5  -1   2 271.063 18.5995   3
   5  -1  -2 271.189 18.0309   5
  -5  -1   2 271.615 18.7479   5
  -5  -1   2 271.684 18.9722   4
   5  -1  -2 264.242 20.8073   1
  -5  -1   2 270.745 20.9445   1
   5  -1  -2 272.168 17.5115   3
   5   1  -2 268.793 22.0299   1
   5   1  -2 267.919 19.1883   3
   5   1  -2 279.446 17.9502   4
  -5   1   2 270.774 17.5780   4
  -5   1   2 272.254 17.4100   3
   5   1  -2 271.841 19.1333   5
  -5   1   2 270.058 17.0575   5
  -5   1   2 270.712 19.7343   1
   3  -1  -2 60.7090 4.82549   4
   3  -1  -2 58.6850 7.32967   1
   3  -1  -2 51.5914 4.51578   5
  -3  -1   2 48.5952 4.88545   4
  -3  -1   2 64.7717 4.95610   5
  -3  -1   2 60.9696 7.95893   1
  -3  -1   2 60.2285 5.15815   3
   3  -1  -2 53.4772 4.74063   3
  -3   1   2 49.4193 4.35811   5
   3   1  -2 44.1388 4.84493   4
  -3   1   2 53.7077 4.73337   3
  -3   1   2 55.0910 4.72407   4
   3   1  -2 64.2084 8.34695   1
  -3   1   2 54.4363 6.98828   1
   3   1  -2 50.8959 4.87954   5
   3   1  -2 58.4208 5.12854   3
   1  -1  -2 4095.20 231.585   2
  -1  -1   2 4065.55 250.635   2
   1   1  -2 4048.74 268.272   2
  -1   1   2 4116.36 257.085   2
   1   1   2 610.197 40.1830   1
   3  -1   2 7.35936 1.55126   1
  -3  -1  -2 10.8263 2.26419   3
  -3  -1  -2 7.39503 1.90553   5
   3  -1   2 6.67253 1.14414   3
  -3  -1  -2 7.36293 1.88285   4
   3  -1   2 7.70077 1.07305   4
  -3  -1  -2 4.76011 2.33033   1
   3   1   2 5.13157 2.46233   1
   3   1   2 7.21416 1.83798   4
   3   1   2 5.58370 1.95124   3
  -3   1  -2 11.5747 1.86496   1
  -3   1  -2 7.31744 1.16053   3
   3   1   2 9.40497 2.05102   5
  -3   1  -2 7.77628 1.03962   4
   5   1   2 1056.29 68.3137   1
   7  -1   2 2.34460 1.51534   1
  -7  -1  -2 7.61405 2.31693   4
  -7  -1  -2 4.42714 2.03386   4
   7  -1   2 6.64743 1.64509   3
   7  -1   2 4.05543 1.90279   1
   7  -1   2 6.77333 1.46743   3
   7   1   2 4.87246 2.08632   5
   7   1   2 3.74615 2.53131   1
   7   1   2 4.68645 1.75827   5
   7   1   2 5.73978 1.96082   3
   7   1   2 3.50565 2.68945   1
   7   1   2 5.42197 2.20656   3
  -7   1  -2 6.12282 1.41186   4
  -7   1  -2 6.81743 1.41795   4
   9  -1   2 387.550 25.2235   3
  -9  -1  -2 387.649 26.2576   4
   9  -1   2 399.137 25.5848   3
   9  -1   2 355.697 27.5528   1
  -9  -1  -2 391.952 26.2275   4
   9  -1   2 391.613 27.6524   1
  -9   1  -2 396.538 25.1895   4
  -9   1  -2 388.946 25.1361   4
   9   1   2 406.944 26.3049   3
   9   1   2 370.996 26.8510   5
   9   1   2 353.151 26.2858   5
   9   1   2 396.739 26.8512   3
   9   1   2 458.455 30.7893   1
   9   1   2 365.774 29.9966   1
  11  -1   2 201.385 16.8739   1
  11  -1   2 193.513 14.6230   3
  11  -1   2 205.387 16.9344   1
  11  -1   2 206.028 14.3830   5
  11  -1   2 209.398 14.8087   3
 -11  -1  -2 197.461 15.3434   4
 -11   1  -2 212.547 14.3742   4
  11   1   2 195.417 15.6070   3
  11   1   2 187.055 19.0756   1
  11   1   2 214.251 15.4298   5
  11   1   2 216.651 19.3743   1
  11   1   2 192.314 16.1840   3
 -11   1  -2 193.000 14.4924   4
 -13  -1  -2 26.0526 5.07926   4
  13  -1   2 24.5516 4.32584   5
  13  -1   2 23.9100 6.14729   1
  13  -1   2 19.8928 4.18230   3
  13  -1   2 19.4030 3.80389   3
  13  -1   2 14.2060 4.68656   1
  13   1   2 22.6072 7.03843   1
  13   1   2 17.0307 6.04271   1
  13   1   2 18.6247 4.79207   3
 -13   1  -2 26.6870 4.08521   4
  13   1   2 25.0082 5.03573   3
 -13   1  -2 22.2425 3.89478   4
  13   1   2 21.3343 4.68781   5
  15  -1   2 86.8505 9.55186   3
 -15  -1  -2 66.9736 10.9424   4
  15  -1   2 104.922 9.76681   5
  15  -1   2 102.553 14.1345   1
  15  -1   2 125.198 15.5920   1
  15  -1   2 101.700 9.47707   3
  15   1   2 107.116 13.3227   5
  15   1   2 137.632 18.6285   1
  15   1   2 109.425 12.7860   3
  15   1   2 116.429 13.2952   5
  15   1   2 108.859 10.5436   3
  15   1   2 107.134 17.0754   1
 -15   1  -2 105.456 9.41882   4
  17  -1   2 362.646 24.8521   3
  17  -1   2 341.496 28.4382   1
 -17  -1  -2 342.000 25.2427   4
  17  -1   2 320.902 24.6993   3
  17  -1   2 346.449 24.5896   5
  17   1   2 260.522 29.6129   1
  17   1   2 327.691 25.9447   3
  17   1   2 317.973 26.7495   5
  17   1   2 318.970 31.2021   1
  17   1   2 358.484 25.7486   5
 -17   1  -2 350.406 23.9614   4
  17   1   2 331.936 25.2865   3
  19  -1   2 47.6318 7.58277   3
  19  -1   2 42.2189 7.63914   3
  19  -1   2 47.2883 10.6780   1
  19  -1   2 43.0708 7.56856   5
 -19  -1  -2 52.4141 8.58806   4
  19  -1   2 38.9164 9.78484   1
  19   1   2 40.8282 8.61365   3
  19   1   2 36.6518 10.3839   1
 -19   1  -2 55.3531 7.48798   4
  19   1   2 42.3335 8.12693   3
  19   1   2 58.0996 10.3263   5
  19   1   2 51.7204 13.0158   1
  21  -1   2 46.2406 7.95709   3
 -21  -1  -2 48.3742 8.75478   4
  21  -1   2 60.4727 12.3527   1
  21  -1   2 55.8358 9.56541   5
  21  -1   2 57.2886 8.65213   3
 -21   1  -2 61.2563 8.46652   4
  21   1   2 69.0987 10.7640   3
  21   1   2 57.2491 9.77781   3
  21   1   2 61.8246 13.7234   1
  23  -1   2 113.236 18.3349   5
  23  -1   2 139.912 19.5900   1
  23  -1   2 140.453 14.3415   3
  23   1   2 154.824 14.6428   5
  23   1   2 138.340 14.3587   3
  23   1   2 139.041 20.8973   1
  22  -2  -2 322.520 23.8241   3
  22  -2  -2 284.413 28.6447   1
 -22   2   2 292.867 22.4231   4
  22   2  -2 304.705 31.4559   1
  22   2  -2 321.718 26.2371   3
  20  -2  -2 -1.4192 1.98160   4
  20  -2  -2 2.37303 2.74083   3
 -20  -2   2 1.09890 2.55970   4
  20  -2  -2 1.97132 2.56071   3
  20   2  -2 3.61979 3.12463   4
  20   2  -2 5.13497 3.89565   3
 -20   2   2 1.92868 2.18558   4
  20   2  -2 1.05000 2.90364   3
  20   2  -2 -0.9392 2.11587   1
  20   2  -2 1.86316 4.17963   1
  18  -2  -2 7.73042 3.33232   4
 -18  -2   2 8.83783 4.16480   3
  18  -2  -2 7.74950 3.45954   5
  18  -2  -2 8.89047 3.45488   3
 -18  -2   2 9.30064 4.37158   4
  18   2  -2 4.78104 4.06479   4
 -18   2   2 2.62974 2.56349   3
  18   2  -2 2.65785 3.21355   3
 -18   2   2 7.65955 4.29628   1
 -16  -2   2 -2.5005 1.39585   1
  16  -2  -2 3.37986 3.49284   1
 -16  -2   2 -1.3982 2.35247   3
  16  -2  -2 2.25272 2.43613   3
  16  -2  -2 1.01254 2.00444   5
  16  -2  -2 -2.1663 1.53736   4
  16   2  -2 2.16042 2.90147   4
 -16   2   2 2.99402 2.12341   3
  16   2  -2 -4.7963 2.25957   1
 -16   2   2 1.14659 2.78543   1
  16   2  -2 0.96438 2.84552   3
  14  -2  -2 114.757 15.5945   1
 -14  -2   2 105.665 18.6160   1
  14  -2  -2 120.252 10.3703   5
  14  -2  -2 110.523 10.0877   4
 -14  -2   2 119.630 11.6591   3
  14  -2  -2 127.846 10.4085   3
 -14  -2   2 105.574 11.2508   4
 -14   2   2 97.0749 13.9137   1
  14   2  -2 83.7591 11.8526   3
 -14   2   2 118.980 10.0798   4
  14   2  -2 113.043 13.3807   5
 -14   2   2 119.731 9.98161   3
  14   2  -2 100.826 13.0220   4
  14   2  -2 89.0301 17.2726   1
  12  -2  -2 158.265 11.7588   4
 -12  -2   2 155.097 13.2819   4
 -12  -2   2 125.381 19.1158   1
 -12  -2   2 153.506 12.5842   5
  12  -2  -2 151.463 12.0168   3
  12  -2  -2 151.305 11.8292   5
 -12  -2   2 142.221 13.0095   3
  12   2  -2 134.598 12.8082   5
 -12   2   2 151.058 11.6250   3
 -12   2   2 132.891 11.4392   4
  12   2  -2 144.547 13.3620   4
  12   2  -2 137.177 19.7641   1
 -12   2   2 156.753 14.6797   1
  12   2  -2 132.703 12.8241   3
 -10  -2   2 -0.0450 1.44531   3
 -10  -2   2 -1.4386 1.73189   1
 -10  -2   2 0.55108 1.41028   5
  10  -2  -2 2.34636 1.24462   5
  10  -2  -2 -0.3838 0.92964   4
 -10  -2   2 1.01101 1.68452   4
  10  -2  -2 3.97242 2.42988   1
  10  -2  -2 0.15207 1.23574   3
  10   2  -2 0.11260 1.70113   4
 -10   2   2 1.53365 1.73633   1
  10   2  -2 3.75552 2.73623   1
  10   2  -2 0.71093 1.52458   3
  10   2  -2 -0.7326 1.35891   5
 -10   2   2 1.54564 1.26533   4
 -10   2   2 -0.0073 0.98395   3
  -8  -2   2 118.184 10.7530   3
   8  -2  -2 132.871 9.74722   4
  -8  -2   2 123.200 10.8794   4
   8  -2  -2 133.009 9.95927   3
  -8  -2   2 138.406 14.3695   1
   8  -2  -2 143.351 9.71572   5
   8  -2  -2 121.242 11.8595   1
  -8  -2   2 131.551 10.7171   5
   8   2  -2 139.074 11.1175   3
  -8   2   2 107.524 9.45358   3
   8   2  -2 124.356 10.7781   5
  -8   2   2 124.936 9.71999   4
   8   2  -2 130.596 11.1750   4
  -8   2   2 130.690 11.8100   1
   8   2  -2 138.568 14.3606   1
   6  -2  -2 82.3156 7.20901   4
  -6  -2   2 86.1562 12.5086   1
   6  -2  -2 86.0975 7.07314   5
  -6  -2   2 85.0867 8.08565   3
  -6  -2   2 92.6778 7.85366   5
   6  -2  -2 93.5824 7.24766   3
   6  -2  -2 89.2800 9.05645   1
  -6  -2   2 94.2410 8.10562   4
   6   2  -2 83.5762 8.15874   4
   6   2  -2 106.967 13.4238   1
   6   2  -2 88.9847 8.09552   3
  -6   2   2 92.8842 6.06594   5
   6   2  -2 92.7277 8.10184   5
  -6   2   2 99.4112 7.25925   3
  -6   2   2 99.7766 8.89453   1
  -6   2   2 94.4297 7.63722   4
   4  -2  -2 531.735 34.7526   5
   4  -2  -2 530.489 34.6912   3
   4  -2  -2 529.990 36.9995   1
  -4  -2   2 544.786 33.5888   3
  -4  -2   2 517.910 38.6907   1
  -4  -2   2 530.013 33.7634   4
   4   2  -2 532.582 33.4703   5
   4   2  -2 520.162 35.7443   3
   4   2  -2 572.816 36.9545   1
  -4   2   2 529.939 35.2179   1
   4   2  -2 547.021 33.7303   4
   2  -2  -2 2120.15 123.954   2
  -2  -2   2 2024.15 131.773   2
  -2   2   2 1906.25 129.684   2
   0  -2  -2 1.00180 1.18741   3
   0  -2   2 3.43637 1.21523   3
   0  -2   2 13.3337 3.09887   1
   0  -2  -2 1.16040 1.47957   1
   0  -2   2 5.36922 1.32561   4
   0  -2  -2 5.36391 1.56745   4
   0  -2  -2 3.21764 1.55755   5
   0  -2   2 1.68638 1.07418   5
   0   2   2 3.64047 1.41266   4
   0   2   2 2.74156 1.46634   3
   0   2   2 2.85280 1.50046   5
   0   2  -2 3.31687 1.25470   5
   0   2   2 3.88999 2.12203   1
   0   2  -2 3.26525 1.31921   3
   0   2  -2 2.97304 1.16971   5
   0   2  -2 1.26127 1.29775   1
  -2  -2  -2 3893.63 262.028   2
   2  -2   2 4358.23 268.279   2
  -2   2  -2 4483.92 268.471   2
   2   2   2 4473.69 260.607   2
  -4  -2  -2 614.557 41.8884   4
  -4  -2  -2 626.343 41.6938   5
  -4  -2  -2 628.575 43.1700   1
  -4  -2  -2 691.664 40.6810   3
   4   2   2 632.092 43.1451   1
   4   2   2 620.789 41.8126   4
   4   2   2 623.290 42.1226   5
   4   2   2 699.100 40.8625   3
   6  -2   2 293.088 19.3917   1
   6  -2   2 292.821 18.3255   3
  -6  -2  -2 288.834 21.1550   4
   6  -2   2 298.494 18.7760   1
   6  -2   2 307.628 18.3151   3
   6   2   2 293.214 24.1790   1
   6   2   2 334.356 20.8600   3
   6   2   2 307.687 21.3361   5
   6   2   2 270.259 24.0287   1
   6   2   2 298.316 20.8962   5
   6   2   2 318.920 21.2903   3
   8  -2   2 475.827 29.9062   1
   8  -2   2 456.921 28.7125   3
   8  -2   2 455.525 28.8283   3
  -8  -2  -2 454.167 31.0233   4
  -8  -2  -2 461.626 30.9741   4
   8  -2   2 467.887 29.9280   1
   8   2   2 489.544 35.4042   1
   8   2   2 432.292 31.2193   3
   8   2   2 451.650 31.5893   5
   8   2   2 477.359 31.7374   3
  -8   2  -2 454.617 28.5106   4
  -8   2  -2 466.011 28.5333   4
   8   2   2 463.489 30.7948   5
   8   2   2 451.686 35.2161   1
  10  -2   2 206.459 17.0571   1
  10  -2   2 252.973 15.9635   3
 -10  -2  -2 211.131 17.4678   4
 -10  -2  -2 240.235 17.9362   4
  10  -2   2 280.611 17.8496   1
  10   2   2 238.573 18.2890   5
  10   2   2 227.399 21.5638   1
  10   2   2 214.489 21.3979   1
 -10   2  -2 238.810 15.4964   4
  10   2   2 233.175 17.7360   3
 -10   2  -2 230.208 15.4747   4
  10   2   2 254.304 18.7719   3
  10   2   2 221.349 17.4321   5
  12  -2   2 0.19845 1.03889   3
  12  -2   2 -1.2180 0.97159   3
  12  -2   2 -0.0513 1.26658   1
  12  -2   2 -0.2849 0.93508   5
  12  -2   2 -0.1401 1.19838   1
 -12  -2  -2 0.65071 2.03788   4
  12   2   2 -0.8914 1.92233   1
 -12   2  -2 -0.0065 0.98686   4
  12   2   2 -1.2209 1.54021   5
  12   2   2 -0.4566 1.71817   5
  12   2   2 -1.2931 1.39482   3
 -12   2  -2 1.61627 1.05495   4
  12   2   2 -2.2933 1.42690   3
  12   2   2 3.55318 3.26317   1
 -14  -2  -2 1423.21 89.8787   4
  14  -2   2 1390.77 91.5586   1
 -14  -2  -2 1517.78 97.0228   4
  14  -2   2 1376.01 89.5537   3
  14  -2   2 1409.91 87.8530   3
  14  -2   2 1391.42 89.7425   5
  14  -2   2 1389.99 91.2275   1
  14   2   2 1522.98 97.3710   1
 -14   2  -2 1388.95 87.2316   4
  14   2   2 1527.15 97.4842   1
 -14   2  -2 1357.86 89.6471   4
  14   2   2 1421.73 91.8806   5
  14   2   2 1410.33 90.8894   3
  14   2   2 1389.25 90.7161   3
  14   2   2 1492.18 91.1206   5
  16  -2   2 71.6253 8.20641   3
  16  -2   2 66.2844 10.3981   1
  16  -2   2 56.2029 7.79578   5
  16  -2   2 72.8264 7.00748   3
  16  -2   2 57.8012 9.91115   1
 -16  -2  -2 70.0335 9.90199   4
 -16   2  -2 67.0432 6.48980   4
  16   2   2 60.8300 10.3175   5
  16   2   2 64.6387 10.2844   3
  16   2   2 60.5825 9.70007   3
  16   2   2 78.3921 15.0337   1
  16   2   2 67.4327 10.8049   5
  16   2   2 55.7112 13.4847   1
  18  -2   2 6.08363 3.58849   1
  18  -2   2 4.29943 2.38940   3
 -18  -2  -2 3.97655 3.33419   4
  18  -2   2 4.88585 2.74003   3
  18  -2   2 2.67230 2.81670   5
  18   2   2 10.5319 5.79905   1
  18   2   2 2.25989 4.32386   3
  18   2   2 4.82731 3.65816   3
 -18   2  -2 0.50282 1.86275   4
  18   2   2 3.37030 3.93533   5
  20  -2   2 -2.9075 1.51927   3
  20  -2   2 -0.2147 2.15845   5
  20  -2   2 1.83596 2.14517   3
  20  -2   2 -2.3936 1.66513   1
  20   2   2 0.04207 2.18044   1
  20   2   2 0.41995 2.23090   3
 -20   2  -2 0.40946 1.70513   4
  20   2   2 -2.5749 2.73161   3
  20   2   2 2.27285 3.76162   5
  22  -2   2 27.4960 7.22831   1
 -22  -2  -2 18.6756 5.66552   4
  22   2   2 12.4040 5.56145   3
  22   2   2 13.8217 5.84307   3
  22   2   2 23.1455 6.87670   5
  22   2   2 22.9112 9.45814   1
 -22   2  -2 18.7181 4.01406   4
  23  -3  -2 44.3144 9.77720   1
  23  -3  -2 46.3763 6.27768   3
  23   3  -2 44.8597 10.2545   5
  23   3  -2 42.7486 10.2598   3
  21  -3  -2 74.0035 12.1526   1
 -21  -3   2 73.2649 11.4304   4
  21  -3  -2 67.7830 9.30620   3
  21  -3  -2 60.1306 8.94181   4
  21  -3  -2 58.6366 8.51421   3
  21   3  -2 82.3578 12.9676   3
  21   3  -2 73.7638 13.1568   5
  21   3  -2 71.1253 11.8101   3
 -21   3   2 68.1508 8.96824   4
  21   3  -2 106.985 20.5499   1
 -19  -3   2 235.918 20.6575   4
  19  -3  -2 238.520 18.1411   3
  19  -3  -2 240.629 22.3940   1
  19  -3  -2 227.624 18.7503   4
  19  -3  -2 254.151 19.2693   5
  19   3  -2 188.099 30.0896   1
  19   3  -2 230.051 22.3293   3
 -19   3   2 220.911 17.5002   4
  19   3  -2 232.441 31.6454   1
  19   3  -2 221.579 21.4200   3
  19   3  -2 250.418 22.0780   4
  17  -3  -2 99.7353 9.34196   3
  17  -3  -2 78.4083 13.4262   1
 -17  -3   2 95.0922 13.3426   3
  17  -3  -2 86.4350 8.91584   4
 -17  -3   2 70.7041 11.4055   4
  17  -3  -2 95.9555 9.74928   5
 -17   3   2 83.7858 13.2616   1
  17   3  -2 83.6861 18.0503   1
  17   3  -2 99.5388 13.7641   3
  17   3  -2 84.4242 13.3279   4
  15  -3  -2 208.829 20.2686   1
  15  -3  -2 223.049 16.9687   4
  15  -3  -2 230.705 16.9983   3
  15  -3  -2 209.587 17.2143   5
 -15  -3   2 221.621 29.9127   1
 -15  -3   2 223.175 19.1662   3
 -15   3   2 235.321 20.0532   1
  15   3  -2 229.545 19.9442   4
  15   3  -2 219.596 29.6077   1
  15   3  -2 239.667 19.6024   3
 -13  -3   2 344.075 32.8433   1
  13  -3  -2 371.900 24.1535   3
 -13  -3   2 330.456 26.5841   4
 -13  -3   2 364.832 25.6849   5
  13  -3  -2 344.157 24.3278   5
  13  -3  -2 376.934 27.6791   1
  13  -3  -2 363.763 23.9035   4
 -13  -3   2 377.504 26.6528   3
  13   3  -2 374.073 26.7218   3
 -13   3   2 349.529 23.6116   4
 -13   3   2 335.093 24.8158   3
 -13   3   2 348.044 26.6383   1
  13   3  -2 289.807 26.4986   4
  13   3  -2 319.956 26.4056   5
 -11  -3   2 924.379 55.6038   4
 -11  -3   2 774.542 56.4655   3
  11  -3  -2 875.712 53.0202   4
  11  -3  -2 882.245 56.5221   1
  11  -3  -2 854.035 53.7356   5
 -11  -3   2 859.829 55.9031   5
  11  -3  -2 859.491 53.2123   3
 -11  -3   2 845.920 63.3361   1
  11   3  -2 857.959 61.5468   1
 -11   3   2 877.184 52.9165   4
 -11   3   2 859.617 53.0423   3
  11   3  -2 794.087 56.4717   5
  11   3  -2 751.957 56.3638   3
  11   3  -2 818.587 57.2348   4
   9  -3  -2 1364.34 85.0101   1
  -9  -3   2 1355.27 85.0956   3
  -9  -3   2 1241.85 90.3264   1
  -9  -3   2 1264.16 84.8399   4
  -9   3   2 1365.24 85.4641   1
   9   3  -2 1353.00 85.0799   3
   9   3  -2 1310.21 84.7603   5
   9   3  -2 1395.74 88.8845   1
  -7  -3   2 2256.17 141.952   1
   7   3  -2 2182.49 143.532   1
  -5  -3   2 57.3010 6.76423   5
  -5  -3   2 49.8379 6.51222   4
   5  -3  -2 52.5392 4.79743   4
  -5  -3   2 33.8894 7.79818   1
   5  -3  -2 47.9922 4.72026   5
   5  -3  -2 42.7060 6.67462   1
  -5  -3   2 56.7217 6.87547   3
   5  -3  -2 47.1652 4.81591   3
  -5   3   2 56.1791 4.70558   4
  -5   3   2 67.8338 8.14787   1
   5   3  -2 46.7414 9.15619   1
   5   3  -2 53.1335 6.59739   3
   5   3  -2 51.4262 6.49752   5
  -5   3   2 52.9973 3.57638   5
   5   3  -2 52.7497 6.69373   4
   3  -3  -2 470.970 31.9299   1
   3  -3  -2 454.118 30.7783   3
   3  -3  -2 466.759 30.2322   4
  -3  -3   2 437.913 31.1309   4
   3  -3  -2 467.669 30.2898   5
  -3  -3   2 484.453 30.1056   3
  -3  -3   2 466.359 30.8834   5
  -3  -3   2 485.567 33.5614   1
   3   3  -2 493.102 30.2411   5
  -3   3   2 466.417 28.9389   5
   3   3  -2 452.099 34.2625   1
   3   3  -2 495.413 30.3315   4
  -3   3   2 457.257 32.9935   1
  -3   3   2 459.885 30.7918   3
  -3   3   2 466.702 30.5382   4
   3   3  -2 466.365 30.6578   5
  -3   3   2 457.130 30.1131   5
   3   3  -2 475.134 30.1006   3
   1  -3  -2 5329.36 330.396   2
  -1  -3   2 5365.65 333.812   2
  -1   3   2 5393.23 330.955   2
   1  -3   2 2249.86 136.473   2
  -1   3  -2 2242.19 136.237   2
   1   3   2 1912.30 135.362   2
   3  -3   2 1.67789 0.64685   5
  -3  -3  -2 0.30813 1.26458   5
  -3  -3  -2 0.15257 1.25628   3
  -3  -3  -2 0.77030 2.10078   1
  -3  -3  -2 1.67667 1.49643   4
   3  -3   2 0.27921 0.58370   4
   3  -3   2 1.34243 0.69820   5
  -3   3  -2 0.84419 1.11336   1
   3   3   2 1.99120 1.54775   4
   3   3   2 0.02103 1.69023   1
   3   3   2 -0.4520 1.34557   5
  -3   3  -2 0.82756 0.91587   1
   3   3   2 0.23281 1.56231   3
  -3   3  -2 0.66023 0.74599   3
   3   3   2 0.53925 0.87699   5
  -3   3  -2 0.12226 0.60125   3
   5   3   2 1863.36 120.070   1
  -7  -3  -2 85.3254 9.05429   4
  -7  -3  -2 93.6179 8.95599   4
   7   3   2 98.0219 14.5462   1
   7   3   2 105.246 9.62185   5
   7   3   2 88.5442 9.41730   3
   7   3   2 100.167 8.92258   5
   7   3   2 124.461 16.5204   1
   7   3   2 97.9203 8.97521   3
  -9  -3  -2 771.162 55.0293   4
  -9  -3  -2 870.817 54.2231   4
   9   3   2 840.143 54.5816   5
   9   3   2 820.822 53.7198   5
   9   3   2 783.179 54.8588   3
   9   3   2 884.598 59.8271   1
   9   3   2 851.103 54.9305   3
   9   3   2 860.677 59.7605   1
 -11  -3  -2 1034.54 71.8558   4
 -11  -3  -2 1059.10 70.9926   4
  11   3   2 1185.04 71.2439   5
  11   3   2 1169.66 70.3009   5
  11   3   2 1102.20 70.1079   3
  11   3   2 983.687 77.2258   1
  11   3   2 1151.21 71.3743   3
  11   3   2 1051.21 77.7762   1
  13  -3   2 59.8603 6.30862   1
  13  -3   2 65.2192 6.35537   1
  13  -3   2 62.8142 5.12427   3
  13  -3   2 69.7585 5.83404   5
  13  -3   2 63.4903 5.15778   3
 -13  -3  -2 73.3582 10.0631   4
 -13  -3  -2 76.4862 9.97514   4
  13   3   2 85.7084 15.4275   1
 -13   3  -2 57.2529 4.29509   4
 -13   3  -2 63.3582 4.31853   4
  13   3   2 57.2031 13.1462   1
  13   3   2 61.4027 9.81518   5
  13   3   2 65.8513 9.33337   5
  13   3   2 70.7147 9.59309   3
  13   3   2 65.8053 9.91668   3
 -15  -3  -2 1778.78 115.327   4
  15  -3   2 1907.67 110.541   3
  15  -3   2 1795.69 111.332   5
  15  -3   2 1826.26 112.937   1
  15  -3   2 1773.41 112.514   1
  15   3   2 1688.98 117.281   3
  15   3   2 1847.75 115.090   5
  15   3   2 1780.17 121.692   1
 -15   3  -2 1839.55 109.521   4
  15   3   2 1867.63 122.432   1
  15   3   2 1770.89 116.442   3
 -15   3  -2 1771.13 111.527   4
  17  -3   2 96.2739 9.66632   1
  17  -3   2 93.7731 7.99550   3
  17  -3   2 96.9679 7.91321   3
  17  -3   2 90.2089 8.95573   5
 -17  -3  -2 95.9973 13.0574   4
  17  -3   2 87.1076 9.86770   1
  17   3   2 105.269 13.3724   3
  17   3   2 102.605 18.9963   1
  17   3   2 60.7782 16.8928   1
  17   3   2 99.1046 14.2278   5
  19  -3   2 23.5458 4.10124   3
  19  -3   2 23.7621 5.44806   1
 -19  -3  -2 19.3614 6.09100   4
  19  -3   2 23.1442 5.55663   1
  19  -3   2 24.0323 4.93743   5
  19  -3   2 24.1847 3.84755   3
  19   3   2 28.4352 7.66707   3
  19   3   2 18.4559 6.63823   5
  19   3   2 20.1877 6.21597   3
  19   3   2 25.7743 10.2698   1
  19   3   2 34.9770 11.2772   1
 -21  -3  -2 -1.3326 2.46359   4
  21  -3   2 2.89290 1.66763   3
  21  -3   2 4.30712 2.57236   1
  21  -3   2 0.62932 1.39757   3
  21  -3   2 -2.5387 1.41194   5
  21   3   2 -1.5253 3.24275   3
  21   3   2 -0.0651 2.85997   1
  21   3   2 -2.3423 1.87661   3
  21   3   2 0.25599 3.88319   5
  23  -3   2 43.3543 4.02312   3
  23  -3   2 42.3006 6.97907   1
  23  -3   2 42.7031 5.48125   3
  23   3   2 43.0181 9.71883   3
  23   3   2 43.5384 9.04999   5
  22  -4  -2 31.4579 7.52057   1
  22  -4  -2 33.9039 5.18741   3
  22  -4  -2 24.9552 4.50294   3
 -22  -4   2 26.8714 8.10189   4
  22   4  -2 24.7060 8.28280   5
  22   4  -2 35.3130 12.2125   1
  22   4  -2 25.5844 8.44506   3
  20  -4  -2 41.9722 5.83520   3
 -20  -4   2 41.4883 9.03280   4
  20  -4  -2 43.6024 8.05329   1
  20  -4  -2 25.1286 6.12515   5
  20  -4  -2 36.5928 5.89589   4
  20  -4  -2 27.9818 5.04716   3
  20   4  -2 30.6839 11.8355   1
  20   4  -2 54.3183 17.6900   1
  20   4  -2 60.1470 11.2846   5
 -20   4   2 41.1626 6.73288   4
  20   4  -2 41.8177 9.89504   3
  18  -4  -2 11.8022 3.26960   4
  18  -4  -2 6.80888 2.69720   3
  18  -4  -2 10.1276 4.25671   1
 -18  -4   2 11.7481 4.93112   4
  18  -4  -2 8.03751 3.60099   5
 -18   4   2 10.5507 2.92765   3
  18   4  -2 16.0108 6.08107   3
 -18   4   2 10.8080 2.58507   4
  18   4  -2 7.83931 6.37357   1
  18   4  -2 7.65270 4.96808   3
  18   4  -2 13.7756 6.26948   5
 -16  -4   2 23.0790 6.80977   3
  16  -4  -2 19.4300 3.97069   4
  16  -4  -2 34.9082 7.11310   1
  16  -4  -2 22.7137 4.74145   5
 -16  -4   2 30.0606 7.42101   4
  16   4  -2 25.0975 6.79253   3
  16   4  -2 21.8744 6.87060   5
 -16   4   2 24.0794 3.93172   3
  16   4  -2 20.4866 9.71786   1
  16   4  -2 17.6680 6.05738   4
 -16   4   2 14.3000 4.53073   1
 -14  -4   2 1399.83 88.0023   3
  14  -4  -2 1310.13 89.1279   1
 -14  -4   2 1351.91 96.7894   1
  14  -4  -2 1380.55 84.6338   4
  14  -4  -2 1376.20 85.2767   5
  14   4  -2 1359.66 88.6662   4
  14   4  -2 1325.13 89.3102   3
 -14   4   2 1291.90 85.1170   4
 -14   4   2 1349.75 87.9031   1
  14   4  -2 1354.30 97.1520   1
 -14   4   2 1453.13 84.9478   3
 -12  -4   2 496.499 44.7728   1
 -12  -4   2 546.964 37.1286   5
 -12  -4   2 557.293 37.8458   3
  12  -4  -2 531.499 38.1402   1
  12  -4  -2 541.243 35.1447   3
  12  -4  -2 555.742 34.4635   4
  12   4  -2 477.543 37.8196   5
  12   4  -2 582.826 45.2793   1
  12   4  -2 542.030 38.1453   3
 -12   4   2 550.138 36.9019   1
  12   4  -2 494.330 38.7154   4
  10  -4  -2 121.028 11.1896   1
  10  -4  -2 118.374 9.11161   5
 -10  -4   2 111.293 11.4155   3
  10  -4  -2 106.477 9.09549   3
  10  -4  -2 109.707 9.05599   4
 -10  -4   2 112.911 11.0422   5
 -10  -4   2 127.450 11.6680   4
 -10  -4   2 110.320 18.2376   1
  10   4  -2 123.581 11.9266   4
  10   4  -2 147.271 11.9630   5
 -10   4   2 108.218 8.75749   4
  10   4  -2 144.261 20.3278   1
  10   4  -2 103.779 11.1999   3
  -8  -4   2 103.014 10.3216   4
  -8  -4   2 92.2841 9.70687   5
  -8  -4   2 104.339 12.9275   3
   8  -4  -2 93.7998 9.94451   1
  -8  -4   2 104.159 16.6085   1
   8  -4  -2 104.244 8.27701   5
   8  -4  -2 104.413 8.38322   3
   8  -4  -2 104.027 8.26786   4
   8   4  -2 110.525 16.6566   1
   8   4  -2 103.099 10.2725   3
   8   4  -2 94.7029 9.88680   5
  -8   4   2 112.585 10.2676   1
  -8   4   2 105.200 7.94542   4
   8   4  -2 123.585 10.9872   4
   8   4  -2 104.322 10.4108   5
  -6  -4   2 288.562 24.2592   1
   6  -4  -2 255.764 17.4975   4
   6  -4  -2 268.458 17.6539   3
  -6  -4   2 240.554 19.1131   4
  -6  -4   2 242.385 18.8273   5
   6  -4  -2 253.106 19.6307   1
  -6  -4   2 249.620 19.0183   3
   6  -4  -2 248.563 17.5777   5
  -6   4   2 249.159 19.8604   1
   6   4  -2 235.304 22.9896   1
   6   4  -2 253.670 18.9155   3
   6   4  -2 268.161 18.9444   5
  -6   4   2 253.978 17.1889   4
   6   4  -2 249.600 19.3906   4
  -6   4   2 255.550 18.1795   3
   6   4  -2 261.964 19.2557   5
   4  -4  -2 3.08481 1.48098   4
   4  -4  -2 2.81728 2.06724   1
  -4  -4   2 2.69753 1.83376   4
   4  -4  -2 0.48001 1.27471   5
  -4  -4   2 4.89846 2.07885   3
  -4  -4   2 3.48851 2.08519   5
  -4  -4   2 0.83105 2.01792   1
   4  -4  -2 4.33013 1.75826   3
  -4   4   2 2.52844 1.62444   3
  -4   4   2 8.32409 1.99997   4
   4   4  -2 2.69382 3.18891   1
  -4   4   2 3.48956 1.13489   5
   4   4  -2 1.65088 1.81031   5
  -4   4   2 3.52764 1.03084   5
   4   4  -2 7.61754 2.64808   4
   4   4  -2 7.25123 2.50685   3
  -4   4   2 2.51641 2.02804   1
   4   4  -2 2.13004 1.99982   5
   2  -4  -2 46.3787 8.15490   1
  -2  -4   2 77.6611 6.39131   5
  -2  -4   2 61.5604 6.07569   4
  -2  -4   2 67.2725 6.17158   3
  -2  -4   2 70.2421 10.5487   1
   2  -4  -2 53.7266 5.72660   3
   2  -4  -2 63.4641 6.01280   5
   2  -4  -2 63.9774 5.86117   4
  -2   4   2 55.6293 5.75634   3
   2   4  -2 58.7820 5.94745   5
   2   4  -2 62.3006 9.96723   1
  -2   4   2 47.9841 5.28004   5
   2   4  -2 59.0097 6.14957   4
   2   4  -2 60.5039 6.79627   5
  -2   4   2 52.7990 5.03641   5
  -2   4   2 55.2816 8.71720   1
   2   4  -2 59.4749 5.90094   3
  -2   4   2 52.5547 5.40030   4
   0  -4  -2 211.192 18.0525   1
   0  -4   2 217.259 14.9085   3
   0  -4   2 188.493 15.0143   4
   0  -4  -2 198.071 15.4011   4
   0  -4   2 175.866 17.1129   1
   0  -4   2 237.397 15.2395   5
   0  -4  -2 220.906 15.6832   3
   0  -4   2 230.614 14.9653   5
   0  -4  -2 226.707 15.7284   5
   0   4  -2 218.601 14.5153   5
   0   4   2 208.098 15.8261   3
   0   4   2 225.899 18.6250   1
   0   4   2 209.983 15.5303   5
   0   4  -2 210.362 14.7021   5
   0   4  -2 202.216 17.5629   1
   0   4  -2 197.324 15.6590   3
   0   4   2 195.033 14.8565   5
   0   4   2 223.797 15.2577   4
  -2  -4  -2 60.0342 7.54871   5
   2  -4   2 57.5515 5.43539   4
  -2  -4  -2 46.1919 8.98402   1
  -2  -4  -2 67.4050 7.96346   3
   2  -4   2 62.8650 5.35479   5
  -2  -4  -2 64.6623 6.55879   4
   2  -4   2 63.1045 5.41236   5
   2   4   2 76.3521 11.3277   1
  -2   4  -2 66.9872 4.47476   5
  -2   4  -2 63.7500 4.38093   5
  -2   4  -2 53.6476 5.23803   3
   2   4   2 50.9487 6.79798   5
  -2   4  -2 65.4790 5.67843   3
   2   4   2 66.3904 7.89312   3
  -2   4  -2 82.4149 7.57722   1
   2   4   2 62.3182 8.11266   4
   2   4   2 63.9472 7.77499   5
  -2   4  -2 62.8026 6.86120   1
  -4  -4  -2 1442.17 89.6308   5
  -4  -4  -2 1393.22 89.7235   4
   4   4   2 1431.45 89.0493   5
   6  -4   2 46.6571 3.36871   4
   6  -4   2 50.8333 3.35802   4
  -6  -4  -2 50.5844 7.35497   4
  -6  -4  -2 42.3607 6.80075   5
  -6  -4  -2 52.8705 7.37333   4
   6   4   2 65.9444 8.70013   3
   6   4   2 48.5848 7.01428   5
   6   4   2 39.1640 6.88641   5
   6   4   2 49.1100 6.93897   3
   6   4   2 49.5766 10.6873   1
   6   4   2 62.6190 11.6759   1
  -8  -4  -2 137.644 12.0205   4
  -8  -4  -2 121.338 11.8836   4
   8   4   2 143.034 19.4181   1
   8   4   2 154.392 12.8728   5
   8   4   2 148.386 19.7198   1
   8   4   2 120.177 11.6762   3
   8   4   2 119.006 12.3641   3
   8   4   2 127.034 11.6833   5
 -10  -4  -2 203.174 17.5291   4
 -10  -4  -2 204.668 17.6108   4
  10   4   2 220.795 22.7857   1
  10   4   2 230.422 18.7088   3
  10   4   2 226.081 17.7437   3
  10   4   2 211.388 18.1136   5
  10   4   2 222.674 17.5957   5
  10   4   2 197.084 22.2726   1
  12  -4   2 70.3941 5.71986   5
 -12  -4  -2 93.0963 11.6786   4
 -12  -4  -2 85.7104 11.0284   4
  12   4   2 82.5022 10.9722   5
  12   4   2 73.2928 15.1488   1
  12   4   2 72.1741 10.4656   3
  12   4   2 98.7573 17.2267   1
  12   4   2 66.1917 10.8587   5
  12   4   2 100.426 12.8359   3
  14  -4   2 11.0811 2.29019   5
 -14  -4  -2 8.72315 4.23284   4
  14   4   2 6.63786 4.22950   3
  14   4   2 4.73939 3.76727   5
  14   4   2 3.78116 4.94849   1
  14   4   2 6.69165 5.46156   1
  14   4   2 3.76030 3.57577   3
 -16  -4  -2 77.7425 11.7920   4
  16  -4   2 71.3671 6.73760   5
  16   4   2 61.0411 12.1335   3
  16   4   2 93.5707 13.9136   5
  16   4   2 58.0455 15.2851   1
  16   4   2 59.9067 15.1035   1
 -18  -4  -2 201.313 17.9274   4
  18  -4   2 170.860 14.1576   5
  18   4   2 165.099 17.3870   3
  18   4   2 184.238 28.5673   1
  18   4   2 141.785 25.7678   1
  18   4   2 171.526 21.1832   3
  18   4   2 184.565 18.6793   5
 -20  -4  -2 43.4230 9.53831   4
  20  -4   2 47.6028 7.31312   5
  20   4   2 34.5670 12.5556   1
  20   4   2 39.2066 9.99722   5
  20   4   2 50.1368 10.8872   3
  20   4   2 46.9268 9.90141   3
 -22  -4  -2 55.2431 10.6577   4
  22   4   2 50.4382 11.5552   3
  22   4   2 58.3449 10.7893   5
  22   4   2 61.4799 14.8035   1
  21  -5  -2 2.12676 2.28389   5
  21  -5  -2 2.56621 1.37319   1
 -21  -5   2 -1.0472 2.54057   4
  21   5  -2 -5.1517 1.21916   3
  21   5  -2 6.30027 4.80592   5
  21   5  -2 -0.1635 2.74898   1
  19  -5  -2 122.413 11.4906   1
 -19  -5   2 126.379 16.9388   4
  19  -5  -2 131.792 9.55792   3
  19  -5  -2 124.247 11.0386   1
  19  -5  -2 108.040 14.0085   5
  19  -5  -2 130.795 10.5436   4
  19  -5  -2 131.691 9.61009   3
  19   5  -2 139.277 18.5704   3
  19   5  -2 119.107 24.9654   1
  19   5  -2 146.447 25.8694   1
  19   5  -2 144.498 18.9759   5
  17  -5  -2 1.08028 2.22619   5
  17  -5  -2 2.78145 1.64690   3
  17  -5  -2 3.94930 2.01144   4
 -17  -5   2 8.52599 4.81749   4
  17  -5  -2 4.10644 2.59063   1
  17   5  -2 11.5215 7.94597   1
  17   5  -2 10.0055 5.65004   3
  17   5  -2 4.41442 4.48031   5
 -17   5   2 1.75687 1.43794   3
  17   5  -2 11.1861 7.44518   1
 -15  -5   2 217.356 19.5436   4
  15  -5  -2 222.245 17.2726   1
 -15  -5   2 201.010 19.9159   3
  15  -5  -2 220.025 15.2267   4
  15  -5  -2 206.188 16.5576   5
  15  -5  -2 208.537 14.9915   3
  15   5  -2 202.737 20.4723   5
 -15   5   2 210.481 14.6201   3
  15   5  -2 208.631 20.1370   3
 -15   5   2 207.999 17.1597   1
  15   5  -2 227.064 20.7187   4
  15   5  -2 208.584 19.6327   3
  15   5  -2 213.436 30.3974   1
 -13  -5   2 345.009 26.5517   5
  13  -5  -2 339.619 25.3712   1
  13  -5  -2 361.922 23.2418   3
  13  -5  -2 346.515 24.0452   5
  13  -5  -2 340.440 23.1804   4
 -13  -5   2 401.661 28.1001   3
 -13  -5   2 335.874 27.5501   4
 -13   5   2 337.414 22.2986   4
 -13   5   2 376.188 25.4324   1
  13   5  -2 336.975 28.1462   5
  13   5  -2 326.215 27.3313   3
 -13   5   2 344.357 22.9077   3
  13   5  -2 317.411 27.9979   4
 -11  -5   2 1.86886 2.83012   4
 -11  -5   2 -0.9035 2.21382   3
 -11  -5   2 -2.2204 1.71023   5
  11  -5  -2 -1.3527 1.03325   3
  11  -5  -2 -0.4091 1.11750   4
  11  -5  -2 1.77651 1.83814   1
 -11  -5   2 -1.2629 1.83091   1
  11  -5  -2 -0.4760 1.29058   5
  11   5  -2 -1.0462 2.98777   1
  11   5  -2 -0.6964 2.04526   3
 -11   5   2 -1.5147 1.13221   3
 -11   5   2 -0.2038 1.34580   1
  11   5  -2 -3.1575 1.11698   4
  11   5  -2 -2.8458 1.35780   5
 -11   5   2 -0.1041 0.88779   4
  11   5  -2 3.78446 2.88769   5
  -9  -5   2 632.143 49.4321   1
   9  -5  -2 601.042 39.5000   4
  -9  -5   2 590.153 42.3184   4
   9  -5  -2 635.743 39.9515   5
   9  -5  -2 612.959 41.9239   1
   9  -5  -2 607.245 39.5310   3
  -9  -5   2 639.223 42.2181   5
  -9  -5   2 596.910 42.2807   3
   9   5  -2 649.673 49.4458   1
   9   5  -2 650.584 43.1219   5
  -9   5   2 651.725 42.1631   1
  -9   5   2 595.467 38.9393   4
   9   5  -2 582.271 42.9459   4
   9   5  -2 615.431 42.3969   3
  -7  -5   2 241.675 25.3090   1
   7  -5  -2 263.522 18.6103   5
   7  -5  -2 259.476 20.5616   1
  -7  -5   2 263.200 20.1452   5
   7  -5  -2 290.045 18.6716   3
   7  -5  -2 258.731 18.5389   4
  -7  -5   2 236.942 20.3863   3
  -7  -5   2 243.500 20.6560   4
  -7   5   2 261.381 20.8729   1
   7   5  -2 259.304 21.0365   4
   7   5  -2 295.347 21.1424   5
  -7   5   2 296.806 18.7059   3
   7   5  -2 268.940 20.4971   3
  -7   5   2 269.534 18.0222   4
   7   5  -2 236.726 20.1768   5
   7   5  -2 319.736 26.8739   1
  -5  -5   2 421.344 40.8571   1
   5  -5  -2 464.641 32.7375   5
   5  -5  -2 510.905 32.4699   3
  -5  -5   2 489.512 33.5016   3
   5  -5  -2 478.903 32.6677   4
  -5  -5   2 510.146 33.5950   5
   5  -5  -2 479.267 34.8669   1
  -5  -5   2 549.233 34.2398   4
   5   5  -2 445.240 33.6591   3
   5   5  -2 516.429 34.1873   4
   5   5  -2 462.548 38.7257   1
   5   5  -2 495.937 35.1899   5
   5   5  -2 506.495 33.3611   5
  -5   5   2 501.229 35.5003   1
  -5   5   2 494.526 31.9100   4
  -5   5   2 505.576 32.4564   3
  -3  -5   2 764.689 54.8705   5
   3  -5  -2 920.579 54.8910   3
   3  -5  -2 906.895 55.8820   5
   3  -5  -2 865.070 54.4496   4
   3  -5  -2 969.833 58.2942   1
  -3  -5   2 949.159 60.6697   1
  -3  -5   2 800.430 55.0974   3
  -3  -5   2 928.525 55.3054   4
  -3   5   2 840.915 54.3319   4
  -3   5   2 826.727 58.1155   1
  -3   5   2 840.194 54.9388   3
   3   5  -2 837.745 55.6666   4
   3   5  -2 802.035 55.1559   5
   3   5  -2 857.382 54.4884   5
   3   5  -2 848.465 54.7392   3
  -3   5   2 817.897 53.7928   5
   3   5  -2 811.522 59.7075   1
  -1  -5   2 104.713 9.06995   5
   1  -5  -2 110.954 9.55214   5
  -1  -5   2 97.8369 9.13892   4
   1  -5  -2 86.5171 9.09123   3
  -1  -5   2 101.260 9.11313   3
   1  -5  -2 110.652 11.8965   1
   1  -5  -2 111.851 9.41098   4
  -1  -5   2 107.733 9.32535   5
  -1   5   2 94.2596 9.34291   3
   1   5  -2 126.145 9.54354   5
  -1   5   2 104.661 9.13354   5
  -1   5   2 102.053 13.8258   1
   1   5  -2 121.280 9.05111   5
  -1   5   2 104.729 8.98124   4
  -1   5   2 106.674 8.61338   5
   1   5  -2 91.1769 8.82924   3
  -1  -5  -2 2.80487 1.93908   5
   1  -5   2 1.87529 1.45122   5
   1  -5   2 -1.1424 0.90097   5
   1  -5   2 -1.9575 0.68964   4
  -1  -5  -2 0.21181 1.40339   4
   1  -5   2 1.60749 1.44354   4
  -1  -5  -2 -1.3885 1.15169   3
  -1  -5  -2 -1.0309 1.47579   1
  -1   5  -2 -1.3356 0.82718   3
   1   5   2 -1.0750 1.33308   3
  -1   5  -2 0.58460 1.72257   1
   1   5   2 -1.7107 1.48082   5
   1   5   2 -1.6959 0.79637   4
  -1   5  -2 -1.3551 0.92719   1
   1   5   2 -0.6256 1.13027   5
  -1   5  -2 -0.1215 1.05304   3
  -1   5  -2 1.46412 1.22745   5
  -1   5  -2 2.66136 1.34884   5
   1   5   2 -1.0087 1.65125   1
   3  -5   2 198.370 14.2275   4
  -3  -5  -2 215.420 16.3288   4
  -3  -5  -2 215.144 16.2487   5
   3  -5   2 208.025 14.4037   5
   3  -5   2 191.935 14.0097   5
  -3  -5  -2 199.846 15.9585   4
   3  -5   2 205.975 14.2064   4
  -3   5  -2 159.564 15.6533   1
  -3   5  -2 187.671 16.1277   1
   3   5   2 221.126 16.4034   5
  -3   5  -2 227.154 14.2858   3
   3   5   2 183.175 15.2548   5
   3   5   2 193.637 15.5508   3
   3   5   2 214.698 16.6182   3
   3   5   2 222.452 20.4200   1
   5  -5   2 563.051 35.1154   4
   5  -5   2 582.556 35.2862   5
   5  -5   2 554.981 34.9421   5
  -5  -5  -2 529.088 37.7861   5
   5  -5   2 549.601 35.0997   4
   5   5   2 568.290 43.4549   1
   5   5   2 546.811 38.1962   5
   5   5   2 526.867 37.4057   3
   5   5   2 544.035 37.3337   5
  -5   5  -2 560.458 35.1823   3
   5   5   2 581.991 43.5189   1
  -5   5  -2 544.652 36.4834   1
  -5   5  -2 560.870 36.7597   1
   5   5   2 576.319 38.8116   3
   7  -5   2 100.495 7.01781   5
  -7  -5  -2 109.844 10.5410   4
  -7  -5  -2 103.466 10.6094   4
   7  -5   2 100.780 6.80428   4
   7  -5   2 99.7620 6.87223   5
   7  -5   2 102.004 6.85296   4
   7   5   2 104.087 16.8825   1
   7   5   2 100.168 10.2073   3
   7   5   2 117.737 11.3315   3
   7   5   2 98.1495 12.2688   5
   7   5   2 109.369 10.2292   5
   7   5   2 150.116 20.3011   1
  -9  -5  -2 9.52519 4.41410   4
  -9  -5  -2 16.1780 4.73132   4
   9   5   2 14.5056 6.57021   1
   9   5   2 20.6734 5.32324   3
   9   5   2 22.0918 6.02982   3
   9   5   2 18.7495 5.00939   5
   9   5   2 14.5618 4.94767   5
   9   5   2 16.1457 7.39504   1
  11  -5   2 53.4679 3.63298   5
 -11  -5  -2 49.7011 8.58866   4
  11   5   2 50.8011 13.1071   1
  11   5   2 44.6286 8.30281   3
  11   5   2 53.2340 8.75383   5
  11   5   2 54.3213 13.0059   1
  11   5   2 54.1515 9.54844   5
  11   5   2 38.0926 8.47894   3
  13  -5   2 0.78503 0.89069   5
 -13  -5  -2 -1.3828 1.93392   4
  13   5   2 8.22256 4.07005   3
  13   5   2 -4.6075 2.18915   1
  13   5   2 9.19122 6.48299   1
  13   5   2 1.09127 3.20186   5
 -15  -5  -2 164.706 15.9364   4
  15  -5   2 149.432 11.3077   5
  15   5   2 151.436 15.7922   3
  15   5   2 171.375 16.9875   5
  15   5   2 108.193 21.9696   1
  15   5   2 190.750 27.7545   1
 -17  -5  -2 5.58945 3.95040   4
  17  -5   2 0.79427 1.54330   5
  17   5   2 1.18530 3.55861   3
  17   5   2 1.88344 4.03002   1
  17   5   2 -6.4456 2.06991   5
  19  -5   2 56.6671 7.18252   5
 -19  -5  -2 50.3247 10.3587   4
  19   5   2 53.2311 15.9914   1
  19   5   2 32.2752 11.6721   1
  19   5   2 57.2824 11.6069   3
  19   5   2 49.1228 11.1317   5
 -21  -5  -2 268.148 25.1550   4
  21   5   2 273.685 25.4475   5
  21   5   2 261.275 26.2898   3
  21   5   2 251.458 36.9977   1
  20  -6  -2 11.3837 4.34592   5
 -20  -6   2 15.6346 5.81267   4
  20   6  -2 14.8419 6.26851   3
  20   6  -2 22.9431 9.85442   1
  20   6  -2 3.90015 5.17714   5
 -18  -6   2 -2.0384 2.59570   4
  18  -6  -2 3.06379 2.38282   5
  18  -6  -2 0.12655 1.09080   4
  18   6  -2 8.29699 5.14164   3
  18   6  -2 0.63390 3.72696   5
  18   6  -2 0.30122 3.05793   1
 -16  -6   2 182.666 21.8718   4
  16  -6  -2 167.669 14.9729   5
  16  -6  -2 183.412 12.8639   4
  16  -6  -2 186.326 12.1731   1
  16   6  -2 191.402 19.6435   3
  16   6  -2 163.452 28.5330   1
  16   6  -2 183.652 30.1207   1
  16   6  -2 184.085 22.4840   5
 -14  -6   2 494.525 38.0799   4
  14  -6  -2 522.636 32.1724   3
  14  -6  -2 528.771 33.9165   1
  14  -6  -2 494.464 35.1757   5
  14  -6  -2 501.162 32.7066   4
  14   6  -2 525.919 39.4953   3
  14   6  -2 503.189 46.2537   1
 -14   6   2 506.586 33.6260   1
 -14   6   2 510.490 32.1013   3
  14   6  -2 483.304 46.6959   1
  12  -6  -2 142.482 12.4246   5
  12  -6  -2 148.762 11.5189   4
  12  -6  -2 161.665 11.3310   3
  12  -6  -2 154.379 13.0959   1
 -12  -6   2 153.066 15.6223   4
 -12  -6   2 154.437 15.0666   5
 -12  -6   2 152.924 15.8112   4
  12   6  -2 166.181 16.3024   5
 -12   6   2 148.066 10.3189   4
 -12   6   2 161.668 13.1034   1
  12   6  -2 138.247 18.0381   3
  12   6  -2 221.369 28.9856   1
  12   6  -2 128.096 18.0761   3
 -12   6   2 171.208 11.2960   3
  10  -6  -2 30.3179 5.82506   1
 -10  -6   2 21.2440 5.91913   3
  10  -6  -2 18.2492 3.56608   3
 -10  -6   2 24.9824 5.91485   5
  10  -6  -2 30.7930 5.18522   5
 -10  -6   2 21.3571 5.88787   4
  10  -6  -2 21.4455 3.76870   4
 -10  -6   2 29.3869 6.63931   4
 -10   6   2 34.7878 4.36138   3
  10   6  -2 21.5842 6.40856   4
 -10   6   2 26.4120 3.36898   4
  10   6  -2 31.8754 7.62131   3
  10   6  -2 24.6554 9.62441   1
  10   6  -2 29.7910 7.11491   5
  10   6  -2 17.8953 5.88431   3
  10   6  -2 31.9314 7.13051   5
 -10   6   2 26.4998 5.48924   1
  -8  -6   2 461.701 31.7430   4
   8  -6  -2 419.511 28.2325   3
  -8  -6   2 409.530 31.5776   3
   8  -6  -2 415.140 30.6309   1
   8  -6  -2 434.699 28.4219   4
  -8  -6   2 403.880 31.1240   5
  -8   6   2 437.194 31.3321   1
   8   6  -2 432.158 31.2105   3
   8   6  -2 461.553 31.9085   5
  -8   6   2 414.753 27.5783   4
   8   6  -2 444.425 32.0179   4
   8   6  -2 393.142 31.0101   5
   8   6  -2 420.110 37.2560   1
  -6  -6   2 4.60738 2.73509   3
  -6  -6   2 16.3147 4.47434   4
  -6  -6   2 12.9974 4.21064   5
   6  -6  -2 11.5848 3.01099   3
   6  -6  -2 7.32786 2.55286   4
   6  -6  -2 8.62799 3.67139   1
   6  -6  -2 5.87355 2.54362   5
  -6   6   2 11.3575 4.17604   1
   6   6  -2 11.4623 4.15583   3
   6   6  -2 6.38445 3.22919   3
   6   6  -2 12.5181 4.00124   5
   6   6  -2 14.9137 4.61322   4
  -6   6   2 10.9775 2.57845   4
  -6   6   2 14.8948 3.43909   3
   6   6  -2 14.2475 7.49414   1
   6   6  -2 12.2108 4.29969   5
   4  -6  -2 151.197 15.0335   1
  -4  -6   2 153.238 13.3942   5
  -4  -6   2 146.966 13.5141   4
   4  -6  -2 155.144 12.6568   3
   4  -6  -2 170.549 13.0175   5
   4  -6  -2 156.412 12.5692   4
  -4   6   2 158.988 10.8411   5
   4   6  -2 179.418 14.4386   3
  -4   6   2 150.506 12.6622   3
  -4   6   2 143.228 15.1779   1
   4   6  -2 147.981 13.5192   5
   4   6  -2 177.336 18.3982   1
  -4   6   2 149.935 12.0180   4
   4   6  -2 146.561 13.2846   3
  -4   6   2 160.982 10.9280   5
   4   6  -2 149.328 13.1399   5
   2  -6  -2 168.183 16.4398   1
  -2  -6   2 131.150 12.9748   4
  -2  -6   2 182.037 13.9426   4
   2  -6  -2 162.039 13.4738   3
  -2  -6   2 178.700 13.6982   5
   2  -6  -2 157.353 13.4412   5
   2  -6  -2 162.136 13.3007   4
   2   6  -2 151.364 16.8947   1
  -2   6   2 166.408 13.0028   4
  -2   6   2 163.510 12.7742   5
   2   6  -2 160.105 16.9853   1
  -2   6   2 169.307 12.1979   5
   2   6  -2 174.906 13.0994   5
  -2   6   2 184.958 13.9291   3
   2   6  -2 161.001 13.4627   3
  -2   6   2 153.732 16.4253   1
   2   6  -2 153.539 13.4480   5
   2   6  -2 166.635 14.1732   3
   0  -6   2 1112.54 69.4521   5
   0  -6  -2 963.296 70.0963   3
   0  -6  -2 1112.82 70.3733   5
   0  -6   2 1094.76 69.7465   4
   0  -6  -2 1135.80 74.2744   1
   0  -6   2 1020.59 69.6768   4
   0  -6  -2 1128.37 69.8261   4
   0   6   2 1175.51 70.5039   3
   0   6   2 1113.39 68.7195   5
   0   6  -2 1190.14 74.1183   1
   0   6  -2 1111.69 69.3075   3
   0   6   2 1064.28 75.0338   1
   0   6  -2 1096.64 74.0455   1
   0   6   2 1114.61 70.0523   5
   0   6  -2 1099.04 69.3696   5
   0   6  -2 1004.58 70.0106   3
   0   6  -2 1099.51 68.9446   5
  -2  -6  -2 295.691 20.9775   4
   2  -6   2 271.454 19.0821   4
   2  -6   2 256.361 19.2818   5
  -2  -6  -2 250.134 20.4771   5
  -2  -6  -2 280.776 20.5748   4
   2  -6   2 259.536 18.8095   5
   2  -6   2 306.126 19.2975   4
   2   6   2 282.123 19.8395   5
  -2   6  -2 261.379 21.9747   1
   2   6   2 268.991 20.9513   3
  -2   6  -2 259.321 17.6477   5
   2   6   2 213.094 23.5145   1
   2   6   2 259.860 19.9735   3
  -2   6  -2 265.835 17.5055   5
   2   6   2 270.306 20.5826   5
  -2   6  -2 278.152 19.4530   3
  -2   6  -2 282.777 18.9779   3
  -2   6  -2 261.843 21.8451   1
   2   6   2 232.913 24.1136   1
   4  -6   2 82.0885 7.00961   4
  -4  -6  -2 101.993 9.65861   4
   4  -6   2 72.4111 6.82521   5
   4  -6   2 76.3986 6.97320   4
  -4  -6  -2 82.0622 10.4401   5
  -4  -6  -2 96.6481 11.1693   4
   4  -6   2 84.9155 7.28721   5
   4   6   2 70.4368 13.7075   1
   4   6   2 84.1364 9.94597   5
   4   6   2 98.2772 11.5319   3
   4   6   2 79.9951 10.6100   5
  -4   6  -2 92.9959 9.31701   1
   4   6   2 81.7481 14.9141   1
  -4   6  -2 69.0130 6.65530   3
  -4   6  -2 82.1834 8.81957   1
   4   6   2 87.3361 8.84284   3
  -4   6  -2 68.8012 6.95621   3
   6  -6   2 21.4529 3.36758   5
   6  -6   2 15.0767 2.59158   5
   6  -6   2 15.8004 2.68141   4
  -6  -6  -2 28.7419 6.11069   5
  -6  -6  -2 18.8816 5.24049   4
  -6  -6  -2 17.3553 4.78202   4
   6  -6   2 15.2711 2.58615   4
  -6   6  -2 14.5306 3.32629   1
   6   6   2 27.6001 8.80559   1
  -6   6  -2 16.7136 3.62394   1
   6   6   2 20.1807 4.93905   5
  -6   6  -2 14.3768 2.56369   3
   6   6   2 19.8256 4.88124   3
   6   6   2 13.9005 6.78594   1
   6   6   2 21.1026 5.52467   5
  -6   6  -2 19.6024 2.68620   3
   6   6   2 14.4716 4.92037   3
  -8  -6  -2 212.746 17.0507   4
   8  -6   2 178.553 11.8265   4
   8  -6   2 178.602 12.2959   5
   8  -6   2 181.717 11.6353   4
  -8  -6  -2 190.069 16.4705   4
   8  -6   2 178.312 12.5996   5
   8   6   2 188.756 15.9056   5
   8   6   2 177.252 17.5926   3
   8   6   2 181.397 16.9380   5
   8   6   2 196.228 26.4695   1
   8   6   2 173.618 17.0347   3
   8   6   2 192.918 25.8090   1
 -10  -6  -2 0.80788 2.40659   4
  10  -6   2 -0.2273 0.61993   5
 -10  -6  -2 2.01880 2.59573   4
  10   6   2 -3.5896 1.99920   1
  10   6   2 -1.4359 1.24478   3
  10   6   2 -0.6216 1.86569   1
  10   6   2 -0.4873 2.74126   3
  10   6   2 -3.1743 2.00676   5
 -12  -6  -2 37.8996 8.01978   4
 -12  -6  -2 41.7080 8.52852   4
  12  -6   2 38.2259 3.34624   5
  12   6   2 28.2432 8.08749   3
  12   6   2 44.4335 12.6699   1
  12   6   2 38.9376 8.17050   3
  12   6   2 33.8486 8.74209   5
 -14  -6  -2 15.5569 6.01704   4
  14  -6   2 24.4770 3.15296   5
  14   6   2 31.3957 10.8794   1
  14   6   2 33.1381 11.8869   1
 -16  -6  -2 6.50805 4.72785   4
  16  -6   2 9.13432 2.38475   5
  16   6   2 4.98730 4.80590   5
  16   6   2 7.87943 5.33843   3
  16   6   2 7.18541 6.29209   1
  16   6   2 22.4383 9.40132   1
 -18  -6  -2 8.50730 5.20761   4
  18  -6   2 6.75606 2.30817   5
  18   6   2 0.17610 4.32325   1
  18   6   2 7.94210 7.39126   1
  18   6   2 0.70349 4.28606   3
  18   6   2 6.64453 4.95826   5
 -20  -6  -2 16.9056 6.38023   4
  20   6   2 14.1201 5.99265   5
  20   6   2 17.7562 6.26192   3
  20   6   2 14.0464 9.05963   1
 -19  -7   2 -0.6040 2.45249   4
  19   7  -2 1.61989 6.40931   1
  19   7  -2 2.30289 4.27080   3
  19   7  -2 12.9291 6.54245   5
  19   7  -2 -0.8328 2.87463   1
  17  -7  -2 16.8300 4.50335   5
 -17  -7   2 19.4476 6.76558   4
  17   7  -2 9.60023 6.15307   3
  17   7  -2 13.7984 7.01032   5
  17   7  -2 7.08431 6.55254   1
 -15  -7   2 64.9714 11.7551   4
  15  -7  -2 47.2177 4.58670   4
  15  -7  -2 65.0505 8.23827   5
  15   7  -2 56.0471 15.8548   1
  15   7  -2 53.4794 11.3881   5
  15   7  -2 51.6660 11.9407   3
  15   7  -2 64.2870 17.2146   1
 -13  -7   2 429.393 32.7557   4
  13  -7  -2 422.753 28.9332   5
  13  -7  -2 408.625 27.0182   4
  13   7  -2 437.179 41.8940   1
 -13   7   2 422.012 26.3557   3
  13   7  -2 402.213 33.5707   3
  13   7  -2 295.251 41.9776   1
 -13   7   2 417.318 27.5957   1
  13   7  -2 414.058 33.2542   5
  11  -7  -2 108.127 10.8753   5
 -11  -7   2 155.607 19.2010   4
  11  -7  -2 137.862 11.7316   1
 -11  -7   2 120.395 15.8252   4
  11  -7  -2 117.800 10.0830   4
  11  -7  -2 128.560 9.79119   3
 -11  -7   2 136.065 13.7858   5
  11   7  -2 139.079 17.0505   5
  11   7  -2 117.844 22.2278   1
  11   7  -2 153.093 18.4558   3
 -11   7   2 133.593 11.8353   1
 -11   7   2 122.561 9.86875   3
  11   7  -2 150.124 24.2883   1
   9  -7  -2 25.2632 4.21448   3
  -9  -7   2 13.4042 5.26421   5
  -9  -7   2 35.9205 7.80177   4
   9  -7  -2 18.5893 3.86025   4
   9  -7  -2 10.7116 4.01987   1
  -9  -7   2 19.2925 5.60596   4
   9  -7  -2 19.3491 4.23607   5
  -9   7   2 19.5825 5.30420   1
   9   7  -2 19.7572 6.02056   5
   9   7  -2 21.9691 6.82301   3
   9   7  -2 23.8292 8.40912   1
   9   7  -2 28.6111 9.85763   1
   7  -7  -2 49.7456 7.20009   5
  -7  -7   2 59.2967 9.51071   4
  -7  -7   2 44.7059 8.32166   4
   7  -7  -2 63.7283 7.35824   4
   7  -7  -2 51.4682 6.76085   3
  -7  -7   2 51.9799 8.70311   5
   7  -7  -2 44.6553 8.26065   1
   7   7  -2 45.3999 12.3591   1
   7   7  -2 49.6443 8.47050   3
   7   7  -2 57.6975 10.1124   3
  -7   7   2 43.1748 6.36327   3
  -7   7   2 46.4249 8.72743   1
   7   7  -2 43.1468 12.2281   1
   7   7  -2 65.0778 9.42743   5
   7   7  -2 48.5826 8.92791   5
   5  -7  -2 47.1378 7.14075   5
   5  -7  -2 40.4637 8.27068   1
  -5  -7   2 48.4525 7.84598   4
  -5  -7   2 30.3607 6.52846   5
   5  -7  -2 45.7559 6.57624   4
   5  -7  -2 39.0114 6.11275   3
  -5  -7   2 38.8332 7.32824   4
   5   7  -2 50.7856 8.03606   3
   5   7  -2 39.6697 11.2879   1
  -5   7   2 36.3579 6.15442   3
   5   7  -2 54.7085 8.01508   5
   5   7  -2 42.0822 7.63720   5
  -5   7   2 44.4314 9.08170   1
   5   7  -2 63.4494 13.4375   1
   5   7  -2 41.7062 8.02136   3
  -3  -7   2 481.424 33.8746   4
   3  -7  -2 482.340 33.0981   4
   3  -7  -2 489.580 33.1613   5
  -3  -7   2 474.931 33.6375   5
   3  -7  -2 501.018 36.8067   1
  -3  -7   2 520.720 33.9248   4
   3  -7  -2 487.143 32.9261   3
   3   7  -2 486.079 33.1519   5
   3   7  -2 458.213 39.2369   1
   3   7  -2 488.345 33.3981   5
  -3   7   2 478.232 37.5769   1
   3   7  -2 459.906 35.2008   3
   3   7  -2 485.115 39.1254   1
   3   7  -2 469.956 34.5281   3
  -3   7   2 502.229 31.3642   5
  -3   7   2 418.000 30.9446   5
  -3   7   2 461.322 33.2448   3
  -1  -7   2 23.1352 4.98011   5
  -1  -7   2 26.4328 5.43372   4
  -1  -7   2 24.4276 5.06673   4
   1  -7  -2 25.6535 5.56974   5
   1  -7  -2 14.1922 4.22451   4
  -1  -7   2 21.1837 4.87229   5
   1   7  -2 16.4058 7.48698   1
  -1   7   2 21.2314 4.05025   5
   1   7  -2 22.2297 4.67483   5
  -1   7   2 24.1607 4.71559   5
   1   7  -2 34.3213 8.78401   1
  -1   7   2 27.2786 8.18956   1
  -1   7   2 22.8072 5.16073   3
  -1   7   2 21.3382 4.60964   3
   1   7  -2 24.7592 5.32482   3
   1   7  -2 14.1095 3.80028   5
   1   7  -2 25.9900 5.10837   3
  -1  -7  -2 27.4134 5.97868   4
  -1  -7  -2 46.7634 7.47012   4
   1  -7   2 34.5821 5.74216   4
   1  -7   2 36.9299 6.24840   5
  -1  -7  -2 41.4473 7.13889   5
   1  -7   2 37.9620 5.91812   4
   1  -7   2 50.5659 6.83176   5
  -1   7  -2 34.4411 5.58973   3
  -1   7  -2 40.1952 9.00864   1
  -1   7  -2 34.1845 5.00688   5
  -1   7  -2 42.9341 5.28145   5
   1   7   2 34.2665 8.98159   1
   1   7   2 37.1908 9.71289   1
  -1   7  -2 35.6115 6.12726   3
  -1   7  -2 32.9237 8.27560   1
   1   7   2 25.9491 5.29340   5
   1   7   2 33.2991 6.09114   3
   1   7   2 43.0009 7.50107   3
   3  -7   2 -0.0978 1.39097   5
  -3  -7  -2 0.54115 2.21588   4
   3  -7   2 1.47455 1.59353   4
   3  -7   2 0.17211 1.53364   5
   3  -7   2 0.32788 1.17521   4
  -3  -7  -2 -1.2303 1.76820   4
  -3  -7  -2 -0.6879 1.99777   5
  -3   7  -2 -1.8214 1.03803   1
   3   7   2 7.91786 4.65149   1
   3   7   2 -0.4070 1.71671   5
  -3   7  -2 1.59873 2.48203   1
   3   7   2 1.51967 2.74979   3
   3   7   2 0.55597 1.93310   3
  -3   7  -2 2.20088 1.80485   3
   3   7   2 -1.9109 2.54370   1
   3   7   2 1.13568 2.27591   5
  -3   7  -2 -1.5090 0.98838   3
  -5  -7  -2 12.8565 4.67235   5
   5  -7   2 18.4874 3.90425   5
   5  -7   2 21.9337 3.85310   5
  -5  -7  -2 19.7330 5.46963   4
   5  -7   2 26.5738 4.13694   4
  -5  -7  -2 17.2464 5.20672   4
   5  -7   2 19.0680 3.72454   4
   5   7   2 25.9386 5.95695   3
  -5   7  -2 19.4175 3.45903   3
  -5   7  -2 26.1443 6.00435   1
   5   7   2 23.7967 5.97110   3
  -5   7  -2 30.2606 6.18649   1
   5   7   2 19.0917 5.70400   5
   5   7   2 19.8197 8.44064   1
   5   7   2 29.4442 9.74931   1
   7  -7   2 148.479 10.8502   4
  -7  -7  -2 154.382 14.8866   4
   7  -7   2 160.431 11.6907   5
  -7  -7  -2 140.087 14.5075   4
   7  -7   2 146.000 11.1105   5
   7  -7   2 151.948 11.0020   4
  -7   7  -2 143.946 12.0789   1
   7   7   2 136.592 14.7118   5
   7   7   2 142.076 14.1065   3
   7   7   2 163.116 14.3141   5
  -7   7  -2 142.012 12.3398   1
   7   7   2 168.146 15.9691   3
  -7   7  -2 146.048 10.7728   3
   7   7   2 159.601 23.9336   1
  -7   7  -2 150.989 10.5486   3
   7   7   2 151.627 23.3670   1
  -9  -7  -2 192.894 18.3521   4
   9  -7   2 207.915 12.7514   4
  -9  -7  -2 201.407 18.5958   4
   9  -7   2 203.497 12.7590   4
   9  -7   2 206.863 14.3803   5
   9   7   2 192.668 18.8607   5
   9   7   2 172.604 26.9156   1
   9   7   2 132.045 24.5179   1
   9   7   2 200.799 19.4856   3
 -11  -7  -2 108.973 15.1849   4
  11  -7   2 116.725 8.80775   5
 -11  -7  -2 127.454 15.7482   4
  11   7   2 116.539 21.8322   1
  11   7   2 101.228 15.2000   5
  11   7   2 141.856 17.7792   3
  11   7   2 86.2102 19.1087   1
 -13  -7  -2 -1.7476 2.58037   4
  13  -7   2 1.77877 1.17407   5
  13   7   2 -2.4931 2.46161   5
  13   7   2 -2.6311 2.96530   3
  13   7   2 -3.7524 3.61633   1
  13   7   2 6.87954 6.45702   1
  15  -7   2 82.1650 6.71741   5
 -15  -7  -2 79.6660 12.9896   4
  15   7   2 114.139 22.6929   1
  15   7   2 69.4674 13.5865   5
  15   7   2 48.0773 15.3889   1
  15   7   2 86.3503 14.3984   3
  17  -7   2 132.696 10.1329   5
 -17  -7  -2 136.908 18.0078   4
  17   7   2 128.320 18.6155   3
  17   7   2 127.263 25.6320   1
  17   7   2 110.638 17.7313   5
 -19  -7  -2 23.7755 7.42003   4
  19   7   2 31.9379 8.93814   3
  19   7   2 15.6598 7.61532   5
  19   7   2 9.47083 8.03302   1
 -18  -8   2 1.71097 3.19459   4
  18   8  -2 -1.5298 4.31093   1
  18   8  -2 2.03340 4.05593   3
  18   8  -2 9.76321 6.80878   1
  18   8  -2 0.19671 3.48381   5
  16  -8  -2 71.4570 9.14189   5
 -16  -8   2 35.9023 9.49261   4
  16   8  -2 85.3827 21.0938   1
  16   8  -2 35.7266 13.4009   1
  16   8  -2 61.7975 12.5803   3
  16   8  -2 55.9680 11.9526   5
  14  -8  -2 63.7910 5.21140   4
 -14  -8   2 62.0443 11.2785   4
  14  -8  -2 64.7996 8.74032   5
  14   8  -2 67.7530 19.1590   1
  14   8  -2 77.3317 19.2369   1
  14   8  -2 64.3557 12.4716   5
  14   8  -2 30.6449 9.52518   3
 -12  -8   2 11.8647 5.25670   4
  12  -8  -2 12.7128 3.84607   5
 -12  -8   2 10.6984 5.15307   4
  12  -8  -2 12.9977 2.86790   4
  12   8  -2 3.43124 6.24212   1
  12   8  -2 20.9044 9.94575   1
 -12   8   2 8.30666 2.91904   1
  12   8  -2 12.4739 5.52147   5
 -12   8   2 9.60203 2.15563   3
 -12   8   2 9.80132 2.25139   3
 -12   8   2 11.2767 3.21168   1
  12   8  -2 2.09233 4.79578   3
 -10  -8   2 23.0287 6.74986   4
  10  -8  -2 16.0907 3.61134   4
 -10  -8   2 17.5185 5.68890   5
  10  -8  -2 12.9748 4.11776   5
 -10  -8   2 11.9623 5.23335   4
 -10   8   2 23.2566 4.06904   3
 -10   8   2 15.1759 3.65686   3
 -10   8   2 22.6905 5.54997   1
  10   8  -2 17.5161 9.17647   1
  10   8  -2 29.1509 10.3406   1
  10   8  -2 15.7729 6.36559   3
  10   8  -2 14.9015 5.96716   5
  -8  -8   2 57.8167 9.84524   4
  -8  -8   2 43.9493 8.63230   5
   8  -8  -2 43.0012 7.22187   5
   8  -8  -2 37.6646 6.12825   4
  -8  -8   2 46.1726 8.97992   4
   8   8  -2 63.5438 11.1249   3
   8   8  -2 24.9629 9.78208   1
  -8   8   2 43.4263 8.85652   1
   8   8  -2 38.0945 8.56033   5
  -8   8   2 42.6952 6.36141   3
   8   8  -2 56.1194 14.8943   1
  -6  -8   2 6.31636 3.63204   4
   6  -8  -2 8.80066 3.18859   4
   6  -8  -2 4.08553 2.95557   5
  -6  -8   2 7.24172 4.11817   4
  -6  -8   2 8.30002 4.23914   5
   6   8  -2 3.16126 3.66676   3
   6   8  -2 14.9587 6.63228   1
   6   8  -2 2.96953 3.52664   5
  -6   8   2 5.17565 2.62082   3
   6   8  -2 8.76327 3.81523   5
  -6   8   2 2.61691 2.29024   3
  -6   8   2 9.14834 4.15144   1
  -4  -8   2 143.577 13.5989   4
  -4  -8   2 128.489 12.9959   5
   4  -8  -2 127.399 12.5864   5
   4  -8  -2 111.573 11.7394   4
  -4  -8   2 159.129 14.1043   4
   4   8  -2 153.512 13.0161   5
  -4   8   2 104.855 17.1208   1
  -4   8   2 147.797 10.0702   5
  -4   8   2 137.812 9.76457   5
  -4   8   2 131.648 12.4532   3
   4   8  -2 122.566 19.8113   1
   4   8  -2 129.707 13.1292   5
  -4   8   2 132.254 11.8300   3
   4   8  -2 167.083 14.9758   3
   4   8  -2 96.8760 18.9712   1
   2  -8  -2 2.87993 2.86058   5
  -2  -8   2 4.97368 3.17641   5
   2  -8  -2 4.24702 2.85075   4
  -2  -8   2 4.24700 3.00823   4
   2  -8  -2 4.20437 2.82558   4
  -2  -8   2 13.6786 4.06772   4
  -2   8   2 4.29312 2.53133   3
   2   8  -2 0.96328 2.47013   3
   2   8  -2 3.88202 2.71793   5
  -2   8   2 3.25465 2.48997   5
   2   8  -2 11.0309 3.77681   3
   2   8  -2 2.66845 2.73610   5
  -2   8   2 5.35832 2.24644   5
  -2   8   2 1.52345 2.32230   3
  -2   8   2 8.67451 5.43955   1
  -2   8   2 13.0217 5.97118   1
   2   8  -2 -0.3761 2.63370   1
   0  -8   2 227.490 18.4066   4
   0  -8  -2 234.835 19.1124   4
   0  -8  -2 245.299 19.4080   4
   0  -8   2 222.472 18.5066   4
   0  -8   2 218.588 18.2203   5
   0  -8   2 231.328 18.9050   5
   0   8  -2 221.345 22.8239   1
   0   8  -2 227.080 17.6850   5
   0   8   2 267.933 25.1934   1
   0   8   2 230.476 19.6103   3
   0   8  -2 235.960 18.2332   3
   0   8   2 215.722 18.3672   3
   0   8   2 256.654 20.4765   5
   0   8  -2 255.134 23.5215   1
   0   8   2 233.157 17.7324   5
   0   8  -2 221.341 19.0077   3
   0   8  -2 232.703 17.2726   5
   2  -8   2 34.8733 6.28379   5
   2  -8   2 49.7920 7.27873   4
   2  -8   2 45.6906 7.41119   5
   2  -8   2 33.7385 6.17694   4
  -2  -8  -2 51.6133 8.41472   4
  -2  -8  -2 40.4923 7.84679   4
  -2  -8  -2 49.5911 8.53436   5
  -2   8  -2 44.8776 9.73671   1
   2   8   2 45.8515 9.58594   3
   2   8   2 42.8413 7.73363   5
  -2   8  -2 37.7812 6.70014   3
   2   8   2 30.4806 9.45517   1
  -2   8  -2 54.7331 10.7961   1
   2   8   2 35.7088 10.8375   1
   2   8   2 64.0578 8.50324   5
   2   8   2 41.2463 7.22099   3
  -2   8  -2 40.3500 6.28449   3
  -2   8  -2 46.8121 4.41712   5
  -2   8  -2 47.7818 4.59307   5
   4  -8   2 1.90960 1.66740   5
   4  -8   2 1.39397 1.96828   5
  -4  -8  -2 3.95038 3.28520   4
  -4  -8  -2 1.74474 2.64754   5
   4  -8   2 0.34559 1.48977   4
   4  -8   2 -1.1850 1.47238   4
  -4   8  -2 -0.7346 1.33134   1
  -4   8  -2 0.01676 2.02454   1
   4   8   2 -3.7733 2.51192   1
   4   8   2 -1.8373 1.89399   5
   4   8   2 3.38115 3.13892   5
   4   8   2 7.94192 5.62034   1
  -4   8  -2 -0.6985 1.42570   3
   4   8   2 -0.9230 2.56962   3
  -4   8  -2 3.15330 2.25470   3
   6  -8   2 36.6549 5.56893   4
  -6  -8  -2 41.0258 8.66495   4
   6  -8   2 53.8849 6.54962   5
  -6  -8  -2 50.4037 9.01027   4
   6  -8   2 55.5985 6.50370   4
   6  -8   2 58.9840 7.38192   5
  -6   8  -2 32.0080 7.20254   1
   6   8   2 47.7904 9.06562   5
   6   8   2 49.8905 9.55532   3
   6   8   2 36.0864 7.57417   5
  -6   8  -2 52.5520 8.17922   1
  -6   8  -2 46.4156 5.72300   3
   6   8   2 53.8360 13.7380   1
   6   8   2 27.9806 10.4552   1
  -8  -8  -2 59.4820 10.5077   4
   8  -8   2 47.4721 6.50939   5
   8  -8   2 52.2054 4.87405   4
  -8  -8  -2 28.8477 7.45338   4
   8  -8   2 49.4417 4.91952   4
  -8   8  -2 54.5670 6.65656   1
   8   8   2 48.1949 13.8772   1
  -8   8  -2 54.7630 7.10660   1
   8   8   2 37.1012 8.89573   5
   8   8   2 54.3029 14.5889   1
  -8   8  -2 49.7142 4.42355   3
  -8   8  -2 51.5020 4.71679   3
   8   8   2 29.6613 8.34725   3
  10  -8   2 3.78685 1.98607   5
 -10  -8  -2 2.03585 3.12072   4
 -10  -8  -2 1.33820 3.99007   4
  10   8   2 3.39209 4.20232   3
  10   8   2 -0.8598 4.28422   1
  10   8   2 4.52358 6.55388   1
  10   8   2 1.26003 3.62171   5
  12  -8   2 10.0490 2.57116   5
 -12  -8  -2 8.92721 5.52690   4
  12   8   2 23.9936 7.61300   3
  12   8   2 26.4206 10.6051   1
  12   8   2 5.85201 5.09768   5
 -14  -8  -2 74.9737 12.9147   4
  14  -8   2 68.6590 6.46682   5
  14   8   2 77.9915 13.6860   5
  14   8   2 70.8890 13.4092   3
  14   8   2 68.7356 19.8268   1
  14   8   2 77.2694 18.9469   1
  16  -8   2 3.31478 1.74821   5
 -16  -8  -2 -1.9336 3.28776   4
  16   8   2 8.18146 4.70932   3
  16   8   2 4.78011 4.72723   5
  16   8   2 1.49752 4.40717   1
 -18  -8  -2 5.88842 4.57170   4
  18   8   2 -0.6201 3.34892   1
  18   8   2 3.90418 4.33786   3
  18   8   2 -1.8222 3.06352   5
  18   8   2 -3.0936 2.23647   1
 -17  -9   2 11.6186 10.1109   4
  17   9  -2 15.9635 7.29948   3
  17   9  -2 10.2565 9.89608   1
  17   9  -2 13.6955 12.3907   1
 -15  -9   2 202.164 24.9116   4
  15  -9  -2 208.132 18.0334   5
  15   9  -2 255.431 37.2739   1
  15   9  -2 203.541 26.1646   5
  15   9  -2 228.335 22.9093   3
  15   9  -2 243.415 36.5094   1
 -13  -9   2 11.1060 5.88560   4
  13  -9  -2 15.1017 2.86007   4
  13  -9  -2 19.6799 3.20488   4
  13  -9  -2 19.5163 5.18186   5
  13   9  -2 13.0798 6.20006   5
  13   9  -2 12.9435 10.1641   1
  13   9  -2 27.4354 9.04318   3
  13   9  -2 20.1861 10.0284   1
  11  -9  -2 87.5316 7.92413   4
 -11  -9   2 84.3441 13.4679   4
 -11  -9   2 85.6939 14.0974   4
  11  -9  -2 67.2300 7.49166   4
  11  -9  -2 92.0962 11.0734   5
 -11   9   2 82.2801 7.19380   3
 -11   9   2 71.8692 10.1934   1
  11   9  -2 101.299 21.7068   1
  11   9  -2 100.116 15.3517   5
 -11   9   2 78.3103 7.42599   3
 -11   9   2 71.1512 10.0485   1
  11   9  -2 86.2996 19.9763   1
   9  -9  -2 91.1289 9.32329   4
  -9  -9   2 107.013 14.9746   4
  -9  -9   2 81.6485 13.2305   5
   9  -9  -2 102.257 10.4673   4
  -9  -9   2 118.817 15.4042   4
   9  -9  -2 105.690 12.3154   5
   9   9  -2 116.877 22.5822   1
   9   9  -2 77.8026 14.3247   3
   9   9  -2 108.095 21.4320   1
   9   9  -2 95.3909 15.0186   5
  -9   9   2 92.1637 13.0613   1
  -9   9   2 98.0933 8.94688   3
  -7  -9   2 88.5671 12.8838   4
  -7  -9   2 84.5497 12.6278   4
   7  -9  -2 65.3991 9.86031   5
  -7  -9   2 69.9230 11.6822   5
   7  -9  -2 91.4335 10.2441   4
   7  -9  -2 75.2270 9.49528   4
   7   9  -2 75.3869 12.5225   3
   7   9  -2 75.0359 17.4037   1
  -7   9   2 70.2152 9.40445   3
  -7   9   2 55.8892 11.2361   1
   7   9  -2 74.9841 17.1299   1
  -7   9   2 68.8679 8.50113   3
  -7   9   2 64.0567 11.7151   1
   7   9  -2 73.7386 12.2677   5
  -5  -9   2 329.956 25.9293   4
   5  -9  -2 368.046 24.6741   4
   5  -9  -2 314.829 24.0453   4
   5  -9  -2 279.117 24.4055   5
  -5  -9   2 311.389 25.7473   5
  -5  -9   2 333.781 28.0705   4
   5   9  -2 289.273 31.7060   1
   5   9  -2 293.858 26.5221   3
   5   9  -2 314.135 25.9064   5
   5   9  -2 348.389 33.2146   1
  -5   9   2 332.466 29.1036   1
  -5   9   2 331.416 24.4606   3
   5   9  -2 299.328 24.8187   5
  -5   9   2 342.614 29.1482   1
  -3  -9   2 304.337 25.3432   4
  -3  -9   2 305.921 25.0753   5
   3  -9  -2 297.637 24.8750   5
   3  -9  -2 292.963 24.3060   4
   3  -9  -2 359.209 24.9930   4
  -3  -9   2 314.438 25.1173   4
  -3   9   2 294.717 24.6182   3
   3   9  -2 314.382 26.1708   3
   3   9  -2 307.195 24.2075   5
   3   9  -2 316.613 31.0240   1
   3   9  -2 328.381 25.0111   5
  -3   9   2 313.148 29.6218   1
   3   9  -2 397.993 33.5448   1
  -3   9   2 359.672 30.8911   1
  -3   9   2 345.608 22.2901   5
  -3   9   2 313.263 21.8279   5
  -1  -9   2 278.198 23.0925   4
   1  -9  -2 326.648 23.8188   4
  -1  -9   2 309.359 23.3023   5
  -1  -9   2 276.678 23.1715   4
   1  -9  -2 271.101 23.1927   4
   1  -9  -2 304.001 23.8375   5
   1   9  -2 297.841 21.9286   5
  -1   9   2 376.315 31.3011   1
   1   9  -2 303.490 24.0485   3
  -1   9   2 294.446 21.6031   5
  -1   9   2 312.513 24.2237   3
   1   9  -2 290.443 22.4776   5
   1   9  -2 261.875 27.8768   1
  -1   9   2 253.599 27.7561   1
   1   9  -2 294.684 28.8111   1
   1  -9   2 312.004 25.1741   5
  -1  -9  -2 327.885 26.1332   4
  -1  -9  -2 340.144 26.0910   4
   1  -9   2 335.090 25.1604   4
   1  -9   2 343.499 25.0552   4
   1  -9   2 334.915 24.9926   5
  -1   9  -2 361.241 25.8168   3
   1   9   2 302.303 31.3719   1
  -1   9  -2 321.872 29.9310   1
   1   9   2 320.926 24.3917   5
   1   9   2 340.124 25.6261   5
  -1   9  -2 345.806 46.8235   1
  -1   9  -2 314.922 23.0690   5
  -3  -9  -2 -0.2933 2.54456   4
  -3  -9  -2 -0.3902 2.11777   4
   3  -9   2 0.40564 1.86454   4
   3  -9   2 3.24958 2.43750   5
   3  -9   2 0.36995 1.86039   4
   3  -9   2 -3.5017 1.27802   5
   3   9   2 -0.9360 3.32801   1
   3   9   2 2.27554 4.13099   1
   3   9   2 0.19930 2.58278   5
  -3   9  -2 -0.0508 2.62922   1
  -3   9  -2 1.81712 2.61848   3
  -3   9  -2 1.39616 2.91707   1
  -3   9  -2 0.82446 1.84718   3
   3   9   2 -1.2137 2.47917   3
   3   9   2 -2.8802 1.74475   5
   5  -9   2 9.92772 3.20519   4
   5  -9   2 5.17012 3.10654   5
   5  -9   2 4.20511 2.61150   4
   5  -9   2 10.9278 3.49775   5
  -5  -9  -2 4.96009 4.22382   4
  -5  -9  -2 10.3586 4.54445   4
   5   9   2 8.72725 4.92356   5
  -5   9  -2 7.31602 3.97529   1
  -5   9  -2 3.41667 2.74870   3
   5   9   2 9.51494 4.81378   3
  -5   9  -2 11.2513 4.88508   1
   5   9   2 4.48934 5.89981   1
  -5   9  -2 8.01743 2.87041   3
   5   9   2 0.11863 3.73122   1
   7  -9   2 997.997 64.0528   4
   7  -9   2 984.832 65.7437   5
  -7  -9  -2 1048.12 68.3436   4
   7  -9   2 1001.80 63.8514   4
  -7  -9  -2 990.992 68.0235   4
  -7   9  -2 993.624 67.2254   1
   7   9   2 985.317 70.5627   3
   7   9   2 1023.50 68.4325   5
   7   9   2 1153.95 79.3131   1
  -7   9  -2 999.678 63.9491   3
   7   9   2 984.828 78.7032   1
  -7   9  -2 985.394 69.8483   1
   9  -9   2 912.228 56.3778   4
   9  -9   2 883.406 59.5344   5
   9  -9   2 901.018 57.4138   4
  -9  -9  -2 903.935 62.2130   4
   9   9   2 881.437 73.6220   1
   9   9   2 791.277 71.5569   1
  -9   9  -2 906.013 56.1276   3
  -9   9  -2 922.465 56.3792   1
   9   9   2 958.489 63.2728   5
   9   9   2 923.681 63.5351   3
  -9   9  -2 908.290 56.1922   1
  11  -9   2 25.4731 4.72809   5
 -11  -9  -2 25.0267 7.94586   4
  11   9   2 46.8302 15.3832   1
  11   9   2 36.8100 12.4627   1
  11   9   2 16.6723 7.78870   3
  11   9   2 34.5860 9.60905   5
 -13  -9  -2 56.0055 11.7202   4
  13  -9   2 62.3326 7.26470   5
  13   9   2 29.5031 12.2317   1
  13   9   2 69.1673 13.0792   3
  13   9   2 37.3478 10.3218   5
  13   9   2 59.1227 18.1721   1
 -15  -9  -2 6.79885 5.50702   4
  15   9   2 8.61054 5.67427   3
  15   9   2 9.40036 7.81269   1
  15   9   2 4.67658 6.16741   1
  15   9   2 1.53625 4.25702   5
 -17  -9  -2 10.3980 6.38121   4
  17   9   2 14.4703 8.97809   1
  17   9   2 19.1547 10.2904   1
  17   9   2 26.2384 9.73690   3
 -16 -10   2 20.3924 6.71998   4
  16  10  -2 17.2393 7.49135   3
  16  10  -2 3.09159 5.98660   5
  16  10  -2 11.3996 8.98779   1
 -14 -10   2 -1.2245 2.53331   4
  14 -10  -2 0.88297 3.21825   5
  14  10  -2 -0.8871 3.73564   3
  14  10  -2 -1.4762 2.88134   5
  14  10  -2 -0.9304 2.51219   1
  14  10  -2 2.22037 4.21465   1
 -12 -10   2 5.09880 4.14050   4
  12 -10  -2 1.11505 1.56631   4
  12 -10  -2 0.96990 1.46246   4
  12 -10  -2 4.28844 3.76419   5
  12  10  -2 -4.1701 2.57452   1
  12  10  -2 2.06909 4.76442   3
  12  10  -2 0.62280 3.63247   5
  12  10  -2 1.09247 3.98384   1
 -12  10   2 0.53340 1.11040   3
  10 -10  -2 13.5354 3.73994   4
 -10 -10   2 6.94782 5.32876   4
  10 -10  -2 10.0933 4.13928   5
 -10 -10   2 16.7205 6.40882   4
  10  10  -2 8.65811 5.24330   5
 -10  10   2 9.62264 4.30326   1
  10  10  -2 10.6088 5.93266   3
 -10  10   2 9.40620 4.05104   1
 -10  10   2 13.0602 3.49181   3
  10  10  -2 3.47149 5.01320   1
  10  10  -2 14.2403 8.62203   1
   8 -10  -2 288.004 21.1199   4
  -8 -10   2 223.366 23.5739   4
  -8 -10   2 319.395 25.1071   4
   8 -10  -2 270.174 20.6747   4
   8 -10  -2 271.121 21.9960   5
   8  10  -2 301.329 25.9196   3
  -8  10   2 244.574 24.6362   1
   8  10  -2 252.072 26.5989   5
   8  10  -2 275.382 36.5968   1
   8  10  -2 207.358 33.4324   1
  -8  10   2 278.036 24.6424   1
  -8  10   2 262.526 21.5192   3
  -6 -10   2 213.455 20.4538   4
   6 -10  -2 209.745 18.0906   4
   6 -10  -2 239.862 18.7182   4
  -6 -10   2 188.673 19.8346   5
  -6 -10   2 251.552 21.3516   4
   6 -10  -2 218.054 19.1316   5
  -6  10   2 226.552 23.1523   1
  -6  10   2 246.241 23.2385   1
   6  10  -2 228.211 31.9790   1
   6  10  -2 217.228 21.4163   3
   6  10  -2 204.895 20.4603   5
  -6  10   2 216.381 18.4186   3
   6  10  -2 228.085 31.5376   1
  -4 -10   2 37.0884 8.20704   4
   4 -10  -2 36.6921 7.21415   4
   4 -10  -2 32.4340 8.19116   5
  -4 -10   2 41.9434 8.61229   5
   4 -10  -2 48.2948 8.08423   4
  -4 -10   2 26.5853 8.23018   4
   4  10  -2 30.3086 11.0470   1
  -4  10   2 39.9466 7.78343   3
   4  10  -2 27.9393 6.52574   5
   4  10  -2 32.7998 8.48541   3
   4  10  -2 36.2466 7.49613   5
  -4  10   2 35.5792 10.0014   1
   4  10  -2 42.3947 12.2045   1
  -4  10   2 27.5188 9.25825   1
  -2 -10   2 230.696 24.0094   4
   2 -10  -2 283.184 22.5607   4
  -2 -10   2 280.945 22.9841   4
   2 -10  -2 277.885 22.5746   4
  -2 -10   2 260.172 22.7156   5
  -2  10   2 278.268 20.1461   5
   2  10  -2 306.540 21.5336   5
  -2  10   2 281.690 19.6784   5
  -2  10   2 256.935 22.8244   3
  -2  10   2 261.455 28.4167   1
   2  10  -2 275.753 23.4682   3
   2  10  -2 248.172 32.8769   1
   2  10  -2 283.793 29.1028   1
  -2  10   2 234.514 27.0236   1
   0 -10   2 488.355 37.2502   4
   0 -10  -2 471.067 35.3499   4
   0 -10   2 477.216 34.6943   5
   0 -10   2 461.317 34.6389   4
   0  10   2 467.850 36.1602   3
   0  10   2 474.419 33.1561   5
   0  10   2 493.345 42.8739   1
   0  10   2 458.143 34.3611   5
   0  10  -2 522.732 42.1338   1
   0  10  -2 449.067 32.8766   5
   0  10  -2 508.223 33.2535   5
   0  10  -2 507.934 35.8585   3
   0  10  -2 452.926 41.2107   1
  -2 -10  -2 18.4558 5.73220   4
   2 -10   2 17.0916 4.96859   4
   2 -10   2 14.3137 4.79271   5
   2 -10   2 23.8211 6.00597   4
   2 -10   2 21.5225 5.45598   5
   2  10   2 20.5763 5.87626   5
   2  10   2 19.7824 8.74251   1
   2  10   2 19.6368 6.57837   3
  -2  10  -2 9.84796 5.84511   1
  -2  10  -2 13.3409 5.09626   3
  -2  10  -2 18.9089 2.54798   5
  -2  10  -2 16.3207 2.33725   5
   2  10   2 14.8517 8.10004   1
   2  10   2 11.5505 4.47262   5
   4 -10   2 17.4007 4.88404   4
   4 -10   2 24.4206 6.03871   5
   4 -10   2 22.1875 5.16721   4
  -4 -10  -2 17.5807 6.22560   4
  -4  10  -2 13.6014 4.49755   3
  -4  10  -2 9.40046 5.57118   1
   4  10   2 14.6827 8.45822   1
   4  10   2 15.0626 6.30072   3
   4  10   2 19.7065 8.97699   1
  -4  10  -2 14.0997 6.23347   1
   4  10   2 19.2856 6.24754   5
   6 -10   2 261.146 20.5472   5
  -6 -10  -2 228.039 22.6857   4
   6 -10   2 253.458 19.1766   4
   6 -10   2 261.567 19.4669   4
   6  10   2 255.055 35.4187   1
  -6  10  -2 261.797 22.7437   3
   6  10   2 267.890 36.2750   1
   6  10   2 246.110 22.6873   5
   6  10   2 248.508 23.7267   3
  -6  10  -2 239.875 22.2705   1
  -6  10  -2 249.846 22.9381   1
   8 -10   2 91.9109 11.7363   5
   8 -10   2 110.735 9.51983   4
  -8 -10  -2 105.991 15.5738   4
   8 -10   2 113.535 9.74119   4
  -8  10  -2 114.945 11.4464   1
  -8  10  -2 112.130 9.41553   3
   8  10   2 118.257 17.5421   3
   8  10   2 86.9300 21.4820   1
  -8  10  -2 115.898 9.15169   3
   8  10   2 117.338 23.3961   1
  -8  10  -2 96.1328 12.6807   1
   8  10   2 92.1435 15.3799   5
  10 -10   2 -0.8831 0.89429   4
 -10 -10  -2 -2.2102 2.14395   4
 -10 -10  -2 3.66352 4.48088   4
  10 -10   2 0.86096 2.10058   5
  10  10   2 3.57469 4.78617   3
  10  10   2 2.86438 6.23377   1
  10  10   2 4.27066 4.42580   5
  10  10   2 0.89807 4.55567   1
 -12 -10  -2 53.3117 11.3751   4
  12 -10   2 39.7077 6.32973   5
  12  10   2 23.5662 9.25119   3
  12  10   2 32.2343 9.74964   5
  12  10   2 39.6188 14.6816   1
  12  10   2 32.0218 12.7916   1
 -14 -10  -2 20.2416 6.82921   4
  14  10   2 10.7359 6.46548   3
  14  10   2 5.88928 6.74826   1
  14  10   2 15.7742 6.68194   5
  14  10   2 8.34290 9.53307   1
 -13 -11   2 19.5152 6.63703   4
  13 -11  -2 17.3461 3.57915   4
  13 -11  -2 17.2128 2.83532   4
  13  11  -2 1.79023 4.99143   3
  13  11  -2 20.2098 7.20915   5
  13  11  -2 4.95817 6.10890   1
  13  11  -2 17.0656 8.87270   1
  11 -11  -2 23.7725 4.65027   4
 -11 -11   2 32.9073 8.77809   4
  11 -11  -2 25.6836 4.54712   4
  11  11  -2 16.2088 10.4982   1
 -11  11   2 21.0260 4.34315   3
  11  11  -2 20.0491 8.09835   3
  11  11  -2 24.9791 11.8333   1
 -11  11   2 23.0268 6.76958   1
  11  11  -2 15.0488 7.52920   5
   9 -11  -2 402.102 28.5572   4
   9 -11  -2 386.248 31.8275   4
  -9 -11   2 312.545 33.4485   4
  -9 -11   2 427.480 32.7121   4
   9  11  -2 402.313 41.8230   1
   9  11  -2 380.690 32.4992   5
   9  11  -2 342.954 45.8331   1
  -9  11   2 410.734 32.0118   1
   9  11  -2 361.299 33.5046   3
   7 -11  -2 215.410 18.8308   4
   7 -11  -2 235.633 18.7885   4
  -7 -11   2 240.893 22.0687   4
  -7 -11   2 221.058 21.3369   4
   7  11  -2 221.300 32.8309   1
  -7  11   2 235.442 19.0072   3
  -7  11   2 222.985 22.7220   1
   7  11  -2 199.911 20.8501   5
   7  11  -2 190.231 31.8557   1
   7  11  -2 211.331 25.8405   3
   5 -11  -2 15.8008 4.75463   4
  -5 -11   2 21.6896 6.58054   4
  -5 -11   2 15.7568 6.09080   4
   5 -11  -2 5.74997 3.67377   4
   5  11  -2 11.6579 7.78207   1
   5  11  -2 6.87924 5.24170   3
  -5  11   2 3.63706 4.65925   1
   5  11  -2 15.9813 5.59247   5
  -5  11   2 10.4921 4.60065   3
   5  11  -2 9.65904 7.14449   1
   3 -11  -2 12.9068 5.11217   4
  -3 -11   2 1.42685 3.51185   4
  -3 -11   2 7.62223 4.75201   4
   3 -11  -2 18.3256 5.63314   4
   3  11  -2 14.4589 5.19535   5
  -3  11   2 15.8238 7.60194   1
  -3  11   2 14.3197 7.46103   1
  -3  11   2 12.0214 5.20489   3
   3  11  -2 11.9803 4.31200   5
  -3  11   2 12.3187 2.50287   5
   3  11  -2 10.5946 6.77657   1
   3  11  -2 8.27728 5.05682   3
  -3  11   2 14.1626 2.75191   5
  -1 -11   2 215.953 19.2723   4
  -1 -11   2 222.961 19.6168   4
   1 -11  -2 177.643 18.5975   4
   1 -11  -2 210.765 19.6241   4
  -1  11   2 184.297 27.2367   1
   1  11  -2 213.437 16.9127   5
   1  11  -2 204.640 17.7702   5
   1  11  -2 216.364 29.5057   1
  -1  11   2 223.122 16.7405   5
   1  11  -2 186.787 28.3242   1
  -1  11   2 211.301 17.5062   5
   1  11  -2 248.762 21.0230   3
  -1  11   2 204.456 19.9124   3
  -1  11   2 198.551 28.7074   1
  -1 -11  -2 1284.96 79.4314   4
  -1 -11  -2 1074.24 79.6736   4
   1 -11   2 1208.52 78.0069   4
   1 -11   2 1222.31 77.9792   4
  -1  11  -2 1157.99 73.5296   5
   1  11   2 1160.66 75.9006   5
  -1  11  -2 1121.99 73.6894   5
   1  11   2 1239.03 77.2604   5
   1  11   2 1129.46 91.6129   1
   1  11   2 1128.02 87.4791   1
  -1  11  -2 1194.95 85.3945   1
  -1  11  -2 1101.86 86.4836   1
   1  11   2 1224.31 79.8374   3
  -1  11  -2 1234.63 78.8389   3
  -3 -11  -2 125.752 16.3766   4
   3 -11   2 109.935 13.3992   4
   3 -11   2 110.402 13.3175   4
   3  11   2 134.397 24.9314   1
   3  11   2 86.4574 19.5304   1
   3  11   2 87.6371 14.9190   3
  -3  11  -2 107.364 13.9583   3
  -3  11  -2 119.249 21.2475   1
  -3  11  -2 109.724 18.5030   1
   3  11   2 113.484 14.6430   5
   5 -11   2 0.31333 2.19975   4
  -5 -11  -2 0.52349 3.67581   4
   5 -11   2 0.18452 2.57786   4
  -5 -11  -2 9.76419 5.06756   4
  -5  11  -2 0.78615 2.62738   3
   5  11   2 1.68899 4.87220   1
   5  11   2 -4.0132 2.91513   3
   5  11   2 1.98798 4.15878   5
  -5  11  -2 0.26983 2.71084   1
  -7 -11  -2 392.674 34.7554   4
   7 -11   2 426.713 30.6768   4
  -7 -11  -2 487.609 35.9067   4
   7 -11   2 451.992 35.3998   4
   7 -11   2 420.905 31.9433   5
   7  11   2 408.887 34.5872   5
   7  11   2 457.324 36.5229   3
   7  11   2 408.835 43.5742   1
  -7  11  -2 447.634 34.3429   1
   7  11   2 423.074 43.0651   1
   9 -11   2 3.10084 1.93669   4
  -9 -11  -2 6.05445 5.17582   4
   9 -11   2 7.88777 3.50746   5
  -9 -11  -2 8.34768 5.14497   4
   9 -11   2 5.74399 2.50098   4
   9  11   2 8.40387 6.38566   1
   9  11   2 12.2100 6.54686   3
   9  11   2 0.30971 4.27453   1
   9  11   2 13.1711 6.51228   5
  -9  11  -2 6.61081 1.94820   3
  11 -11   2 32.2424 7.14447   5
 -11 -11  -2 28.1643 8.80743   4
  11  11   2 29.6617 15.8422   1
  11  11   2 18.3626 8.55040   3
  11  11   2 5.01034 8.33153   1
  11  11   2 33.8703 9.98455   5
 -13 -11  -2 0.06155 4.53785   4
  13  11   2 0.43524 4.74619   5
  13  11   2 -0.2904 3.04929   1
  13  11   2 -0.1323 3.91880   3
  13  11   2 5.70267 7.29094   1
  10 -12  -2 -0.0984 1.77655   4
  10 -12  -2 2.23612 2.44243   4
 -10 -12   2 -1.6499 2.85545   4
  10  12  -2 -4.2248 2.48584   1
  10  12  -2 -0.8717 3.53712   3
  10  12  -2 0.64919 3.89625   5
  -8 -12   2 147.423 20.6807   4
   8 -12  -2 148.912 14.3800   4
   8 -12  -2 149.419 14.2361   4
   8  12  -2 184.419 29.8549   1
   8  12  -2 140.434 19.1657   5
   8  12  -2 175.036 21.8361   3
  -8  12   2 148.734 20.4141   1
   6 -12  -2 181.297 16.1818   4
  -6 -12   2 203.653 19.2788   4
   6 -12  -2 161.183 15.7121   4
  -6 -12   2 127.756 19.1844   4
  -6  12   2 167.112 24.3355   1
   6  12  -2 136.778 20.1467   3
   6  12  -2 196.082 31.8189   1
  -6  12   2 162.006 15.9851   3
   4 -12  -2 -2.1512 1.80553   4
  -4 -12   2 1.49404 4.11597   4
   4 -12  -2 -0.1984 3.09007   4
  -4  12   2 0.25546 2.78643   3
   4  12  -2 2.76220 4.18985   3
   4  12  -2 0.02888 3.29601   5
  -4  12   2 21.8456 8.67069   1
   4  12  -2 -2.6573 2.36000   1
   2 -12  -2 47.2915 9.60184   4
  -2 -12   2 50.3855 9.85852   4
   2 -12  -2 32.6078 7.78938   4
  -2 -12   2 38.1391 8.80622   4
  -2  12   2 39.8085 8.99788   3
   2  12  -2 35.5764 7.35002   5
   2  12  -2 41.7321 13.3008   1
   2  12  -2 24.9106 8.07970   3
  -2  12   2 52.1440 13.8504   1
  -2  12   2 38.7977 5.59405   5
   0 -12  -2 9.10770 4.90285   4
   0 -12  -2 15.3729 5.68181   4
   0 -12   2 6.58882 4.19682   4
   0 -12   2 -0.1136 3.15582   4
   0  12  -2 6.94370 5.85960   1
   0  12  -2 11.7910 5.37908   3
   0  12  -2 10.4633 3.16006   5
   0  12  -2 6.64261 2.81531   5
   0  12   2 12.6559 4.67986   5
   0  12   2 17.2272 6.32200   3
   0  12   2 0.49116 2.45570   1
   0  12   2 10.6418 4.06028   5
  -2 -12  -2 218.791 21.8643   4
   2 -12   2 244.673 21.2233   4
  -2 -12  -2 275.118 23.1881   4
   2 -12   2 243.122 21.0096   4
   2  12   2 225.693 22.9718   3
  -2  12  -2 208.555 28.7929   1
  -2  12  -2 228.757 21.2586   3
   2  12   2 248.344 21.1052   5
  -4 -12  -2 202.608 20.7651   4
   4 -12   2 198.612 18.0067   4
   4 -12   2 212.783 18.5753   4
  -4 -12  -2 212.186 21.1449   4
  -4  12  -2 206.718 22.8501   1
   4  12   2 214.594 32.7955   1
   4  12   2 213.010 25.5880   3
  -6 -12  -2 351.311 31.6141   4
   6 -12   2 387.786 28.2080   4
   6 -12   2 354.227 27.5373   4
  -6 -12  -2 352.515 31.6879   4
   6  12   2 399.018 36.5348   3
   6  12   2 352.784 45.8352   1
  -6  12  -2 374.578 32.2818   1
   6  12   2 415.900 31.5229   5
   8 -12   2 48.5890 7.22431   4
  -8 -12  -2 56.0483 11.6130   4
   8 -12   2 66.8268 7.84111   4
  -8  12  -2 41.3244 8.66288   1
   8  12   2 65.6850 12.9101   3
   8  12   2 59.9695 16.4311   1
 -10 -12  -2 57.9136 13.7226   4
  10 -12   2 71.8890 6.99104   4
  10 -12   2 75.5480 6.53642   4
  10  12   2 79.8434 20.6186   1
  10  12   2 79.3561 13.5212   5
  10  12   2 92.6874 15.5790   3
   5 -13  -2 -2.9537 1.93163   4
  -5  13   2 6.39767 4.12407   3
   5  13  -2 0.02249 2.88625   5
   5  13  -2 2.24643 4.36531   3
   3 -13  -2 8.90678 5.87232   4
  -3 -13   2 12.1642 6.08572   4
  -3  13   2 8.49265 5.97937   3
  -3  13   2 5.46633 5.57374   1
   3  13  -2 5.69878 4.25295   5
   3  13  -2 7.13872 5.51776   3
   1 -13  -2 47.2849 10.8471   4
  -1 -13   2 39.8338 9.73137   4
  -1  13   2 43.1433 10.4279   3
   1  13  -2 58.8723 15.9263   1
   1  13  -2 51.4497 7.63619   5
   1  13  -2 52.3694 11.3330   3
  -1  13   2 101.122 27.6886   1
   1 -13   2 197.391 21.0962   4
  -1 -13  -2 248.025 21.8344   4
   1  13   2 221.030 33.5658   1
   1  13   2 223.104 23.0271   3
  -1  13  -2 275.080 33.8337   1
   1  13   2 223.261 19.4447   5
  -1  13  -2 229.042 21.0245   3
  -3 -13  -2 18.7684 7.28262   4
   3 -13   2 28.5792 7.05010   4
   3 -13   2 28.9710 9.02041   4
   3  13   2 26.4009 8.27463   5
   3  13   2 16.3479 7.96024   3
  -3  13  -2 26.4151 7.40738   3
  -3  13  -2 37.3331 11.5426   1
   5 -13   2 2.45881 2.83445   4
  -5 -13  -2 -1.3302 3.61082   4
   5  13   2 -1.0388 2.93805   5
   5  13   2 4.69821 4.99805   3
  -5  13  -2 -0.2520 2.69604   1
  22   0  -3 2.88459 3.00355   3
  22   0  -3 1.47285 3.01896   3
 -22   0   3 -1.5054 1.69175   4
  22   0  -3 2.89632 3.13264   4
 -20   0   3 7.57813 3.90225   3
  20   0  -3 0.10090 2.03672   4
  20   0  -3 -1.1614 1.77368   1
  20   0  -3 -0.4133 2.50004   3
 -18   0   3 -1.9042 1.72717   3
  18   0  -3 1.92946 2.45769   4
  18   0  -3 -1.4979 2.00608   3
  16   0  -3 0.07577 1.81922   5
  16   0  -3 -0.2537 2.61067   4
  16   0  -3 0.96012 3.52875   1
  16   0  -3 0.40672 2.42789   3
 -16   0   3 -0.3538 2.50460   3
 -16   0   3 1.76278 3.59884   1
 -14   0   3 0.91946 3.10497   1
  14   0  -3 0.38822 1.81121   4
  14   0  -3 -1.1616 1.28197   3
 -14   0   3 2.93209 2.57670   3
  14   0  -3 0.15176 1.61586   5
 -14   0   3 2.14330 2.25633   4
  14   0  -3 -1.8032 1.46362   1
  12   0  -3 1.93278 2.22228   3
 -12   0   3 -2.1746 1.85260   1
  12   0  -3 2.96437 1.93453   5
 -12   0   3 0.53892 1.56360   4
 -12   0   3 -0.0464 1.47919   3
  12   0  -3 0.04934 1.29811   4
 -12   0   3 0.48446 1.26864   5
  12   0  -3 -0.5304 1.84782   1
 -10   0   3 -1.1124 0.95865   5
  10   0  -3 0.44152 1.58355   3
  10   0  -3 -0.2042 1.17698   5
 -10   0   3 0.55104 1.42014   3
 -10   0   3 -1.5297 1.10624   1
  10   0  -3 2.29869 2.50544   1
 -10   0   3 0.07568 1.21190   4
  10   0  -3 -0.1205 1.16810   4
  -8   0   3 2.63649 1.70549   3
  -8   0   3 0.11996 1.69917   1
  -8   0   3 2.89582 1.56419   4
   8   0  -3 -0.7382 0.89113   4
   8   0  -3 4.69677 3.11375   1
  -8   0   3 2.68394 1.51157   5
   8   0  -3 1.21331 1.29914   3
   8   0  -3 0.35799 1.22798   5
  -6   0   3 0.82337 1.19796   3
   6   0  -3 4.20361 1.72771   4
   6   0  -3 -0.0802 1.00153   5
  -6   0   3 0.62763 1.00231   5
  -6   0   3 -0.9159 0.98092   1
  -6   0   3 0.35265 1.17184   4
   6   0  -3 1.05886 1.39233   3
   4   0  -3 0.14802 1.05737   3
  -4   0   3 -0.6577 1.31224   1
  -4   0   3 0.59369 1.13347   4
   4   0  -3 -1.1174 1.27837   1
  -4   0   3 0.68115 1.19642   3
  -4   0   3 -0.0140 0.94474   5
   4   0  -3 -0.5707 0.82517   4
   4   0  -3 -0.4711 0.86830   5
  -2   0   3 0.72944 1.08648   3
   2   0  -3 0.75317 1.00097   4
  -2   0   3 0.61513 0.91458   4
  -2   0   3 0.29947 1.06374   5
   2   0  -3 -1.0303 0.85245   3
  -2   0   3 -0.8379 0.99469   1
   2   0  -3 0.07548 1.40750   1
   2   0  -3 1.58681 1.12721   5
   0   0  -3 0.54271 1.28874   1
   0   0   3 0.67156 1.02113   5
   0   0   3 0.05372 1.22892   1
   0   0   3 0.66680 0.87467   4
   0   0  -3 0.33765 0.80356   3
   0   0   3 -1.4539 0.70101   3
   0   0  -3 1.53801 1.04349   5
   0   0  -3 -0.7258 0.68340   4
   2   0   3 0.22508 0.74218   4
   2   0   3 1.75599 1.10145   5
  -2   0  -3 -0.2432 0.76934   5
  -2   0  -3 -0.2749 0.75209   3
   2   0   3 0.68493 1.35245   1
   2   0   3 1.03044 1.05848   3
  -4   0  -3 0.61007 1.00585   3
   4   0   3 1.04135 0.88547   4
   4   0   3 1.06157 0.95774   5
  -4   0  -3 -0.9975 0.88301   1
   4   0   3 0.84810 1.05149   3
   4   0   3 -0.4993 1.07923   1
   6   0   3 -0.9980 0.76274   1
   6   0   3 0.12421 0.93636   5
   6   0   3 -1.4597 0.84533   3
  -6   0  -3 0.11778 0.79424   4
   6   0   3 -0.3827 0.73241   4
  -6   0  -3 -0.1565 0.94395   3
  -6   0  -3 0.33693 1.26785   1
   8   0   3 -0.6414 1.19937   1
   8   0   3 0.12936 1.12518   5
   8   0   3 0.08805 1.02437   3
  -8   0  -3 -0.3110 0.92568   4
  -8   0  -3 0.60549 1.17496   4
   8   0   3 -0.9034 1.02109   1
   8   0   3 -0.6880 1.19771   3
  10   0   3 4.66056 2.79500   1
 -10   0  -3 -0.7927 0.78840   4
  10   0   3 2.37566 2.30654   1
  10   0   3 0.05099 1.13638   3
 -10   0  -3 0.49500 1.21568   4
  10   0   3 -1.5750 1.10674   3
 -12   0  -3 -0.8668 1.32315   4
  12   0   3 1.20791 1.76156   3
  12   0   3 0.13420 1.39138   3
 -12   0  -3 0.05597 1.38027   4
  12   0   3 1.82552 2.42571   1
  12   0   3 -0.8768 1.23883   5
  14   0   3 -1.0305 1.89248   1
  14   0   3 -0.5572 1.73075   1
  14   0   3 -0.0215 2.14882   3
 -14   0  -3 -1.9847 0.81965   4
 -14   0  -3 -1.1029 1.37372   4
  14   0   3 0.36894 2.04174   5
  14   0   3 -2.5420 0.67372   5
  14   0   3 2.13846 1.95334   3
  16   0   3 -0.3175 2.62980   5
 -16   0  -3 0.94346 1.96702   4
  16   0   3 -2.2806 2.51562   1
  16   0   3 3.66158 2.81541   3
  16   0   3 -1.5136 1.40242   5
  16   0   3 1.25753 2.58858   3
  18   0   3 -0.4014 2.17816   5
  18   0   3 -2.3477 2.21872   3
  18   0   3 1.64954 3.44379   1
  18   0   3 1.82279 2.63960   3
 -18   0  -3 -1.3234 1.79908   4
  18   0   3 2.40321 3.26433   5
 -20   0  -3 -1.7967 2.02588   4
  20   0   3 0.99948 2.32841   3
  20   0   3 4.04411 3.94694   1
  20   0   3 3.04408 3.09900   3
  20   0   3 -3.1982 2.13578   5
  22   0   3 -1.0616 2.13760   3
  22   0   3 -1.5558 2.42297   1
  22   0   3 -0.5078 2.77893   3
 -22   0  -3 1.74497 3.34690   4
  23  -1  -3 7.95431 4.31184   3
  23  -1  -3 12.3553 6.32694   1
  23  -1  -3 14.8859 4.41176   4
  23   1  -3 5.34153 5.07002   1
  23   1  -3 8.42841 5.22964   3
  21  -1  -3 3.21179 3.09610   4
  21  -1  -3 5.02805 3.51103   3
 -21  -1   3 4.79331 3.50406   3
 -21   1   3 11.8229 3.98812   4
 -21   1   3 5.55844 3.65520   3
  21   1  -3 9.43652 5.05958   4
  21   1  -3 10.4062 4.87192   3
 -19  -1   3 8.47023 6.11989   1
  19  -1  -3 2.06086 3.01022   4
 -19  -1   3 10.1928 5.11507   3
  19  -1  -3 4.47702 3.33687   3
 -19   1   3 5.55517 3.27450   3
 -19   1   3 4.76405 3.89769   1
  19   1  -3 2.46256 3.41708   3
  19   1  -3 6.44518 5.62721   1
  19   1  -3 4.76815 3.53851   4
 -17  -1   3 1323.53 96.8564   1
  17  -1  -3 1356.56 86.9168   4
  17  -1  -3 1340.62 88.1791   5
  17  -1  -3 1352.57 88.2088   3
 -17  -1   3 1358.21 86.1582   3
 -17   1   3 1356.26 86.7927   3
  17   1  -3 1305.06 88.9625   3
  17   1  -3 1356.68 87.4057   4
  17   1  -3 1353.84 97.0385   1
 -17   1   3 1408.99 91.5592   1
  15  -1  -3 1449.84 93.9562   3
  15  -1  -3 1527.43 100.152   1
  15  -1  -3 1464.94 93.8894   4
 -15  -1   3 1502.22 101.842   1
 -15  -1   3 1576.88 94.7501   3
  15  -1  -3 1424.78 95.4285   5
  15   1  -3 1388.83 102.788   1
  15   1  -3 1439.75 94.6280   3
  15   1  -3 1547.37 94.9230   5
  15   1  -3 1436.81 95.8927   4
 -15   1   3 1508.96 93.6227   3
 -15   1   3 1530.93 99.6828   1
 -13  -1   3 50.6357 6.83543   5
  13  -1  -3 47.3061 6.90445   4
 -13  -1   3 49.1839 10.7715   1
 -13  -1   3 44.6664 6.98732   3
  13  -1  -3 43.0464 6.86785   3
  13  -1  -3 32.7001 8.42439   1
  13  -1  -3 53.2269 7.12219   5
 -13  -1   3 45.2261 7.15142   4
 -13   1   3 44.6317 6.60037   4
  13   1  -3 58.9801 12.7204   1
 -13   1   3 38.8382 6.27277   3
  13   1  -3 46.1196 7.34517   3
  13   1  -3 38.6546 7.03960   4
  13   1  -3 34.6645 6.56927   5
 -13   1   3 46.7922 9.49676   1
 -11  -1   3 152.248 13.4457   4
  11  -1  -3 147.630 12.7515   4
  11  -1  -3 171.190 13.3385   3
 -11  -1   3 174.372 13.1028   5
  11  -1  -3 157.269 16.1838   1
  11  -1  -3 163.462 12.8924   5
 -11  -1   3 154.940 17.0565   1
 -11  -1   3 161.883 13.5176   3
  11   1  -3 162.924 13.6142   5
  11   1  -3 141.211 13.3293   4
 -11   1   3 176.653 12.8827   4
 -11   1   3 169.500 13.0567   3
 -11   1   3 159.714 11.6918   5
  11   1  -3 146.203 19.2714   1
 -11   1   3 165.383 16.1007   1
   9  -1  -3 240.047 17.5419   3
   9  -1  -3 252.876 18.2170   5
  -9  -1   3 225.148 17.6495   5
  -9  -1   3 272.424 22.2537   1
  -9  -1   3 234.908 17.8117   3
   9  -1  -3 226.674 20.5196   1
   9  -1  -3 244.744 17.3996   4
  -9  -1   3 241.568 17.9806   4
   9   1  -3 229.212 17.9206   4
   9   1  -3 247.933 18.0788   3
   9   1  -3 219.319 21.3835   1
  -9   1   3 241.969 20.2331   1
  -9   1   3 264.048 17.5468   3
  -9   1   3 226.673 17.4740   4
  -9   1   3 253.993 16.5887   5
   9   1  -3 260.349 18.0501   5
   7  -1  -3 262.095 22.3431   1
   7  -1  -3 280.879 19.6092   5
  -7  -1   3 280.327 19.8244   5
  -7  -1   3 275.268 20.1555   4
  -7  -1   3 281.637 20.1764   3
   7  -1  -3 300.961 19.7665   3
  -7  -1   3 284.125 23.4839   1
   7  -1  -3 278.118 19.7333   4
   7   1  -3 302.709 19.8984   4
  -7   1   3 295.124 22.5262   1
   7   1  -3 283.773 20.2825   3
   7   1  -3 287.459 20.1045   5
  -7   1   3 283.179 19.8053   4
   7   1  -3 290.004 23.6387   1
  -7   1   3 293.798 19.1904   5
  -7   1   3 293.519 19.8726   3
   5  -1  -3 166.536 12.2284   5
  -5  -1   3 164.130 12.7094   4
  -5  -1   3 188.587 12.9684   3
   5  -1  -3 170.423 14.8679   1
  -5  -1   3 126.391 14.2458   1
  -5  -1   3 150.235 12.3067   5
   5  -1  -3 167.608 12.4992   3
   5  -1  -3 174.969 12.4688   4
  -5   1   3 167.062 14.5590   1
  -5   1   3 172.571 11.9979   5
   5   1  -3 177.557 12.8967   3
   5   1  -3 187.026 12.9865   4
   5   1  -3 192.076 12.5613   5
   5   1  -3 191.893 17.0004   1
  -5   1   3 161.867 12.3476   3
  -5   1   3 161.183 12.3303   4
   3  -1  -3 1274.85 87.9232   1
   3   1  -3 1325.60 78.3839   1
   1  -1  -3 3120.44 204.303   2
  -1   1   3 3092.35 198.890   2
   1   1  -3 3115.47 181.793   2
  -1  -1  -3 33.4842 4.29912   3
   1  -1   3 23.1208 3.24372   5
  -1  -1  -3 33.5648 4.21974   4
   1  -1   3 28.5312 4.62486   1
  -1  -1  -3 21.4173 3.67583   5
  -1  -1  -3 33.5124 5.69780   1
   1  -1   3 31.2559 3.63033   3
   1  -1   3 29.8090 3.13151   4
   1   1   3 34.6305 3.97914   4
  -1   1  -3 34.3917 5.13796   1
   1   1   3 27.3430 4.03949   3
   1   1   3 34.2202 5.83374   1
  -1   1  -3 32.4601 3.18366   3
   1   1   3 26.0910 3.99095   5
  -1   1  -3 32.7611 3.06407   5
   3  -1   3 3111.26 195.986   2
  -3   1  -3 3245.28 195.919   2
   5  -1   3 3066.88 187.778   2
  -5   1  -3 3074.43 184.911   2
   5   1   3 2856.13 188.496   2
  -7  -1  -3 406.360 28.7659   4
   7  -1   3 427.737 27.2429   3
   7  -1   3 411.594 26.8644   3
   7  -1   3 417.012 28.7901   1
  -7  -1  -3 440.490 28.3070   4
   7  -1   3 447.167 29.0338   1
   7   1   3 424.421 28.2922   5
   7   1   3 423.730 27.9938   3
  -7   1  -3 439.972 26.9906   4
   7   1   3 391.546 31.7537   1
   7   1   3 406.419 31.1419   1
  -7   1  -3 420.764 26.8985   4
   7   1   3 441.288 28.6348   3
  -9  -1  -3 711.920 48.2270   4
   9  -1   3 791.446 49.0227   1
   9  -1   3 725.507 46.2684   3
   9  -1   3 711.457 47.4955   3
   9   1   3 709.297 48.7798   3
   9   1   3 711.764 51.6421   1
   9   1   3 799.658 51.9071   1
  -9   1  -3 744.432 46.2822   4
   9   1   3 749.083 47.3604   3
  -9   1  -3 802.092 46.5083   4
   9   1   3 707.233 48.5188   5
  11  -1   3 323.132 25.0792   1
  11  -1   3 325.359 24.9675   1
 -11  -1  -3 344.946 23.6048   4
  11  -1   3 324.507 22.2753   3
  11  -1   3 325.159 22.6722   3
 -11   1  -3 347.445 22.3960   4
 -11   1  -3 335.246 22.2043   4
  11   1   3 327.018 24.0740   3
  11   1   3 301.845 23.5046   5
  11   1   3 347.688 23.5365   3
  11   1   3 301.707 27.2502   1
  11   1   3 369.902 28.2512   1
  11   1   3 346.674 24.1073   5
  13  -1   3 2.00439 1.86907   5
  13  -1   3 1.59211 2.17274   1
  13  -1   3 3.21678 2.10185   3
 -13  -1  -3 1.78162 1.89456   4
  13  -1   3 -0.2064 1.35370   3
  13  -1   3 -0.0802 1.80553   1
  13   1   3 -1.8243 1.41697   3
  13   1   3 0.90269 2.77608   1
  13   1   3 5.55593 3.82862   1
  13   1   3 1.02264 2.05961   5
  13   1   3 1.77121 1.84089   5
  13   1   3 -1.1292 1.73213   3
 -13   1  -3 6.73223 2.18286   4
 -13   1  -3 1.77156 1.58644   4
  15  -1   3 183.548 17.8481   1
  15  -1   3 173.245 17.6489   1
  15  -1   3 163.021 14.0027   3
  15  -1   3 187.612 14.8059   3
  15  -1   3 183.252 14.6015   5
 -15  -1  -3 204.912 15.7220   4
  15   1   3 173.233 16.1104   5
  15   1   3 187.471 16.2507   3
  15   1   3 187.273 15.6321   3
  15   1   3 179.885 23.1260   1
  15   1   3 160.853 22.0824   1
 -15   1  -3 175.907 14.1472   4
  15   1   3 184.523 16.6514   5
  17  -1   3 2.87697 2.52367   5
 -17  -1  -3 2.61816 2.79073   4
  17  -1   3 2.55885 2.85102   1
  17  -1   3 7.22805 2.96519   3
  17  -1   3 3.08547 2.73313   3
  17  -1   3 -0.1470 2.62921   1
  17   1   3 -0.9296 2.53588   5
  17   1   3 3.04002 3.22483   3
  17   1   3 0.26933 2.60092   3
  17   1   3 1.27652 2.67029   5
  17   1   3 -0.4923 3.85776   1
  19  -1   3 6.14977 3.26031   5
  19  -1   3 0.05500 2.95083   1
  19  -1   3 3.45216 3.49939   5
 -19  -1  -3 1.83507 2.66182   4
  19  -1   3 -1.5212 1.97459   1
  19  -1   3 3.98618 2.69979   3
  19  -1   3 -0.7523 2.11884   3
  19   1   3 3.61704 4.55076   1
 -19   1  -3 2.74327 2.40686   4
  19   1   3 4.09942 3.81706   5
  19   1   3 0.47594 2.85336   3
  19   1   3 5.02711 4.79778   1
  19   1   3 2.97459 3.48048   3
 -21  -1  -3 194.450 17.4403   4
  21  -1   3 246.290 19.1455   5
  21  -1   3 183.123 16.6480   3
  21  -1   3 210.175 17.0763   3
  21   1   3 182.197 27.0922   1
  21   1   3 188.627 24.0470   5
  21   1   3 187.972 18.0140   3
  21   1   3 201.315 18.4709   3
 -21   1  -3 188.370 15.8851   4
  23  -1   3 15.5068 6.09549   1
  23  -1   3 18.4697 5.58623   3
  23   1   3 15.1050 8.37621   1
  23   1   3 18.5812 5.84719   3
  23   1   3 34.1578 7.92113   5
 -22  -2   3 3.29835 3.49354   4
  22  -2  -3 2.06284 3.12860   3
  22  -2  -3 2.65921 3.28578   4
  22  -2  -3 6.09542 3.53848   3
 -22   2   3 -0.3338 1.83647   4
  22   2  -3 2.24332 3.66394   3
  22   2  -3 5.38871 4.08487   4
  22   2  -3 2.06703 4.12135   1
  22   2  -3 3.65418 3.81531   3
 -20  -2   3 140.071 17.3468   3
 -20  -2   3 164.575 15.3447   4
  20  -2  -3 153.680 13.9822   4
  20  -2  -3 133.104 13.6891   3
  20   2  -3 156.954 18.3242   4
  20   2  -3 111.757 16.4130   3
  20   2  -3 151.074 24.5478   1
 -20   2   3 137.417 12.9579   3
  18  -2  -3 63.5939 9.14682   4
 -18  -2   3 76.2159 11.4713   3
  18  -2  -3 58.2310 9.15528   3
  18  -2  -3 61.2564 9.68939   5
 -18  -2   3 69.6091 16.1526   1
 -18   2   3 67.7383 12.9330   1
  18   2  -3 65.5466 11.0703   4
 -18   2   3 63.8526 8.71894   3
  18   2  -3 58.0409 10.8464   3
  16  -2  -3 -1.9952 1.88540   5
 -16  -2   3 8.59265 5.49595   1
  16  -2  -3 4.84178 2.86520   3
 -16  -2   3 6.13746 3.53424   3
  16  -2  -3 1.89349 2.70417   4
  16   2  -3 1.86921 3.47136   4
 -16   2   3 4.67283 3.72852   1
 -16   2   3 6.84097 2.79297   3
  16   2  -3 3.44562 3.25629   3
 -14  -2   3 29.0882 5.84951   5
 -14  -2   3 26.4484 6.03386   4
  14  -2  -3 38.8956 6.50433   3
  14  -2  -3 26.1426 5.27730   4
  14  -2  -3 41.9747 6.42491   5
 -14  -2   3 37.1883 10.5910   1
 -14  -2   3 39.7736 7.22704   3
  14  -2  -3 34.3398 8.28635   1
  14   2  -3 34.8020 10.0704   1
  14   2  -3 53.8270 8.45157   3
 -14   2   3 42.8013 6.20574   3
  14   2  -3 39.1064 7.33708   4
 -14   2   3 42.1702 8.85767   1
 -14   2   3 28.8265 5.27301   4
  14   2  -3 35.7267 7.31628   5
 -12  -2   3 15.0859 6.61369   1
  12  -2  -3 18.9940 3.85679   5
 -12  -2   3 21.6681 4.93087   3
 -12  -2   3 21.8832 4.55708   5
  12  -2  -3 17.1426 6.55080   1
  12  -2  -3 19.4915 3.91916   4
  12  -2  -3 26.4887 4.62003   3
 -12  -2   3 18.5322 4.64489   4
  12   2  -3 29.4401 9.01650   1
 -12   2   3 14.6224 3.61398   4
  12   2  -3 20.2671 4.94152   5
 -12   2   3 18.7279 3.76144   3
  12   2  -3 18.3709 4.86129   4
 -12   2   3 18.7645 5.45345   1
  12   2  -3 18.9587 4.69309   3
 -10  -2   3 2.89530 1.94214   5
 -10  -2   3 12.3141 3.58644   3
  10  -2  -3 7.95975 2.28645   4
 -10  -2   3 8.27918 4.46400   1
 -10  -2   3 11.3654 3.42544   4
  10  -2  -3 9.95087 2.73400   3
  10  -2  -3 11.5084 4.35427   1
  10  -2  -3 8.08145 2.38735   5
 -10   2   3 8.47829 3.55686   1
 -10   2   3 7.92497 1.56746   5
  10   2  -3 9.09791 3.06649   5
  10   2  -3 10.3597 4.96278   1
 -10   2   3 12.0305 2.84634   4
  10   2  -3 9.19842 3.17405   3
 -10   2   3 12.3419 2.84443   3
  10   2  -3 6.00859 2.70164   4
   8  -2  -3 -0.5463 1.72832   1
  -8  -2   3 5.16688 2.29720   5
  -8  -2   3 2.33597 2.82094   1
   8  -2  -3 2.78330 1.66474   5
   8  -2  -3 5.94030 1.96288   4
  -8  -2   3 6.54100 2.61942   3
  -8  -2   3 7.41776 2.66493   4
   8  -2  -3 9.29117 2.47435   3
  -8   2   3 7.34749 2.21370   3
  -8   2   3 2.86017 1.60466   4
  -8   2   3 6.07156 3.14798   1
   8   2  -3 1.57136 2.07150   4
  -8   2   3 5.89452 1.39871   5
   8   2  -3 5.23846 3.92657   1
   8   2  -3 7.59920 2.60294   5
   8   2  -3 9.62864 3.04694   3
  -6  -2   3 1481.00 90.6656   1
   6   2  -3 1244.70 86.1692   5
   6   2  -3 1461.74 91.2591   1
  -4  -2   3 1516.40 95.1020   1
   4   2  -3 1518.18 100.454   1
  -2  -2   3 91.0231 9.68619   1
   2  -2  -3 98.0564 7.77310   5
   2  -2  -3 91.7342 7.50063   4
  -2  -2   3 85.1653 7.53182   3
   2  -2  -3 98.9300 10.4007   1
   2  -2  -3 90.9311 7.64827   3
  -2  -2   3 89.1862 7.64971   4
  -2  -2   3 97.3936 7.71506   5
  -2   2   3 89.5719 7.44115   4
  -2   2   3 101.723 9.32140   1
   2   2  -3 84.7792 7.53396   3
   2   2  -3 74.6916 10.5769   1
   2   2  -3 92.1619 7.63339   5
  -2   2   3 100.086 7.61888   3
   2   2  -3 86.6430 7.59373   4
  -2   2   3 94.0393 7.51177   5
   4  -2   3 164.518 11.7893   1
  -4  -2  -3 180.704 12.9069   5
  -4  -2  -3 167.882 12.9916   3
   4  -2   3 168.620 11.1338   4
  -4  -2  -3 183.251 15.5046   1
  -4  -2  -3 143.728 12.4292   4
   4  -2   3 182.362 11.1074   3
   4   2   3 162.077 13.0517   3
   4   2   3 157.774 15.3118   1
   4   2   3 151.416 12.7585   5
  -4   2  -3 177.210 11.1529   3
  -4   2  -3 167.655 11.8833   1
   4   2   3 178.471 12.7361   4
  -4   2  -3 183.753 10.9658   4
   6  -2   3 90.7300 6.43339   1
  -6  -2  -3 78.9982 7.70206   4
  -6  -2  -3 70.5034 7.78323   3
   6  -2   3 86.6140 5.78965   3
   6  -2   3 86.3585 6.47430   1
   6  -2   3 90.2305 5.83685   4
  -6  -2  -3 74.7491 7.70711   4
  -6  -2  -3 93.3646 12.4363   1
   6  -2   3 86.1820 5.67746   3
   6   2   3 86.1197 8.23627   3
   6   2   3 90.5696 7.84080   4
  -6   2  -3 85.6857 5.46490   4
  -6   2  -3 83.1827 5.49673   4
   6   2   3 91.0446 8.22079   5
   6   2   3 79.2991 11.6681   1
   8   2   3 2148.47 138.059   1
 -10  -2  -3 76.3415 8.21688   4
  10  -2   3 81.9716 7.88267   1
  10  -2   3 87.9265 6.64307   3
  10  -2   3 76.6876 6.58881   3
 -10  -2  -3 99.8878 8.98830   4
  10  -2   3 71.5520 7.40539   1
  10   2   3 84.2224 14.2153   1
 -10   2  -3 77.6624 6.07785   4
 -10   2  -3 91.3338 6.30696   4
  10   2   3 77.4258 8.02314   5
  10   2   3 86.4871 10.2698   5
  10   2   3 80.4578 8.34575   3
  10   2   3 80.8353 10.1700   3
  10   2   3 85.9496 13.9584   1
  12  -2   3 606.648 41.1010   1
  12  -2   3 592.392 38.8437   3
 -12  -2  -3 597.120 41.2124   4
  12  -2   3 595.970 38.7752   5
 -12  -2  -3 588.413 41.0961   4
 -12   2  -3 609.479 37.9859   4
  12   2   3 608.051 40.7320   3
  12   2   3 607.732 41.7699   3
  12   2   3 639.144 41.0093   5
  12   2   3 614.730 55.8893   1
  12   2   3 607.017 40.9846   5
  12   2   3 579.973 46.2533   1
  14  -2   3 1426.94 91.6016   3
  14  -2   3 1551.47 91.7316   5
  14  -2   3 1509.76 94.4966   1
  14  -2   3 1526.66 94.3966   1
  14  -2   3 1531.09 91.3505   3
 -14  -2  -3 1440.79 93.7086   4
  14   2   3 1462.14 94.5610   5
  14   2   3 1427.37 101.226   1
  14   2   3 1601.24 101.445   1
  14   2   3 1424.75 96.5745   3
  14   2   3 1460.31 93.6966   5
  14   2   3 1429.70 93.5058   3
 -14   2  -3 1426.78 92.3389   4
 -14   2  -3 1453.37 90.7889   4
  16  -2   3 1247.24 85.1078   1
  16  -2   3 1295.67 81.9715   5
  16  -2   3 1422.33 85.5045   1
  16  -2   3 1305.55 81.6165   3
  16  -2   3 1282.09 81.2848   3
 -16   2  -3 1340.80 80.9120   4
  16   2   3 1294.09 84.8426   5
  16   2   3 1100.34 91.8341   1
  16   2   3 1272.65 83.6270   3
  16   2   3 1297.70 84.8210   3
  16   2   3 1408.30 92.1487   1
  18  -2   3 49.9267 8.64146   3
  18  -2   3 43.3752 6.39606   3
  18  -2   3 42.6024 7.06596   5
  18  -2   3 43.1168 8.74403   1
  18   2   3 40.2177 8.34138   3
  18   2   3 43.2265 11.7319   1
 -18   2  -3 43.1217 5.94720   4
  18   2   3 48.2553 8.44054   3
  18   2   3 38.8230 9.12264   5
  18   2   3 50.2775 14.0568   1
  20  -2   3 45.3330 8.09109   5
  20  -2   3 41.6825 8.87041   1
  20  -2   3 39.1685 6.25549   3
  20  -2   3 46.9839 7.90421   5
  20   2   3 41.9865 9.04901   3
  20   2   3 45.2066 12.3759   1
 -20   2  -3 33.9467 7.70454   4
  20   2   3 44.5088 8.56786   3
  20   2   3 43.4838 9.39659   5
  22  -2   3 19.7329 5.35506   3
  22  -2   3 31.3101 6.79574   5
  22  -2   3 27.5173 5.06453   3
  22  -2   3 32.8836 7.56369   1
 -22  -2  -3 19.7209 7.06731   4
  22   2   3 30.5333 9.19220   3
  22   2   3 30.6932 10.6192   1
  22   2   3 18.5296 7.13002   5
  22   2   3 34.5232 7.53771   3
  23  -3  -3 38.7310 7.13684   3
  23  -3  -3 39.0211 7.74650   1
  23   3  -3 23.6845 8.52205   5
 -21  -3   3 20.7964 6.37070   4
  21  -3  -3 15.7072 4.76810   4
  21  -3  -3 19.7228 4.85388   3
  21   3  -3 52.7755 14.6485   1
 -21   3   3 15.1380 4.33504   3
  21   3  -3 22.4744 7.29433   3
  21   3  -3 29.7426 8.05801   4
  21   3  -3 4.30305 5.04246   3
 -21   3   3 25.0043 4.69155   4
 -19  -3   3 121.906 15.6810   4
  19  -3  -3 137.117 12.3769   4
  19  -3  -3 125.478 12.8033   5
 -19  -3   3 138.149 16.8598   3
  19  -3  -3 107.412 16.6932   1
  19  -3  -3 114.505 11.7942   3
 -19   3   3 126.023 11.5931   3
  19   3  -3 137.914 17.2379   3
 -19   3   3 114.465 16.7442   1
  19   3  -3 132.388 24.1415   1
  19   3  -3 137.503 17.7383   4
  17  -3  -3 3.59111 2.66248   4
  17  -3  -3 5.75702 2.83771   3
  17  -3  -3 5.45248 3.09640   5
  17  -3  -3 4.09402 3.78311   1
 -17  -3   3 1.28535 3.35777   3
 -17  -3   3 0.80065 4.76896   1
  17   3  -3 5.77950 5.74814   1
  17   3  -3 13.9193 5.45886   3
  17   3  -3 1.09736 3.30742   4
 -17   3   3 9.93668 4.43287   1
 -17   3   3 4.24612 2.42300   3
  15  -3  -3 89.5709 14.1182   1
  15  -3  -3 81.0672 9.96371   3
 -15  -3   3 95.7185 17.9546   1
 -15  -3   3 95.5884 11.5956   5
  15  -3  -3 95.1865 9.23676   5
 -15  -3   3 89.2627 12.5202   3
  15  -3  -3 83.5938 8.77397   4
 -15   3   3 87.9629 8.57203   3
  15   3  -3 87.2426 12.2425   3
  15   3  -3 95.9035 13.3920   4
  15   3  -3 103.126 19.0140   1
 -15   3   3 94.9480 13.6252   1
  13  -3  -3 26.2016 4.51158   4
 -13  -3   3 28.2877 5.79364   5
  13  -3  -3 21.5263 4.43017   5
  13  -3  -3 25.2021 4.85868   3
 -13  -3   3 27.0714 9.40665   1
  13  -3  -3 18.1687 5.82059   1
 -13  -3   3 29.4347 6.13477   3
 -13  -3   3 22.7630 5.55029   4
  13   3  -3 29.9545 6.33841   3
 -13   3   3 23.4664 4.15417   3
  13   3  -3 25.4498 6.44438   4
  13   3  -3 15.6414 5.07146   5
 -13   3   3 25.7564 6.39515   1
 -13   3   3 27.7369 4.69509   4
 -11  -3   3 110.092 14.4295   3
  11  -3  -3 125.067 15.4890   1
  11  -3  -3 124.977 10.4055   3
 -11  -3   3 125.233 11.9186   4
 -11  -3   3 125.564 19.3305   1
 -11  -3   3 123.808 11.6208   5
  11  -3  -3 125.890 10.2231   5
  11  -3  -3 123.021 10.3124   4
  11   3  -3 178.150 22.2182   1
  11   3  -3 129.572 12.1984   4
 -11   3   3 124.527 10.3123   4
 -11   3   3 122.020 10.1791   3
  11   3  -3 141.780 12.1893   5
 -11   3   3 116.456 12.6178   1
  11   3  -3 124.453 12.0064   3
  -9  -3   3 1169.16 77.5130   4
   9  -3  -3 1249.34 76.5532   5
   9  -3  -3 1212.46 76.7324   3
   9  -3  -3 1281.83 80.1766   1
  -9  -3   3 1331.00 78.0281   3
  -9  -3   3 1241.84 83.4810   1
  -9  -3   3 1244.81 77.3443   5
   9   3  -3 1184.78 83.1163   1
   9   3  -3 1246.22 78.0980   4
  -9   3   3 1280.78 79.7235   1
  -9   3   3 1216.08 76.4193   4
   9   3  -3 1116.11 77.3301   3
  -9   3   3 1230.27 76.4852   3
   9   3  -3 1096.68 77.6983   5
  -7  -3   3 22.3720 4.54633   4
  -7  -3   3 17.1645 6.00401   1
  -7  -3   3 15.3675 4.04241   3
   7  -3  -3 14.8892 2.96632   5
   7  -3  -3 11.0205 2.76213   3
   7  -3  -3 10.7964 2.55451   4
  -7  -3   3 12.3784 3.37993   5
   7  -3  -3 15.8600 4.56464   1
  -7   3   3 27.2875 3.91663   3
  -7   3   3 15.4087 1.80516   5
   7   3  -3 12.2078 3.67425   4
  -7   3   3 14.2800 2.76351   4
   7   3  -3 18.1050 4.04213   5
   7   3  -3 18.6972 4.14130   3
  -7   3   3 13.8727 4.12001   1
   7   3  -3 13.4576 5.46982   1
  -5  -3   3 453.515 26.9182   5
  -5  -3   3 365.106 26.9462   4
   5  -3  -3 387.497 26.2901   4
   5  -3  -3 389.015 28.4836   1
  -5  -3   3 387.362 32.6021   1
  -5  -3   3 370.621 26.9063   3
   5  -3  -3 392.664 25.8528   5
   5  -3  -3 391.588 25.9966   3
  -5   3   3 364.625 26.0946   4
   5   3  -3 387.341 26.7756   3
  -5   3   3 385.936 25.3952   5
   5   3  -3 391.769 26.7665   4
  -5   3   3 388.706 25.9458   3
   5   3  -3 454.499 26.9254   5
   5   3  -3 391.587 30.3705   1
  -5   3   3 401.602 28.6560   1
   3  -3  -3 53.8850 5.58846   4
  -3  -3   3 59.2138 7.01050   4
  -3  -3   3 54.3362 6.74304   3
   3  -3  -3 60.3021 5.86829   3
  -3  -3   3 54.3832 9.29079   1
  -3  -3   3 64.9412 5.99825   5
   3  -3  -3 55.8321 5.75769   5
   3  -3  -3 58.0209 8.52287   1
   3   3  -3 65.0728 6.30259   4
   3   3  -3 51.3170 6.58731   5
  -3   3   3 57.3332 5.42050   5
  -3   3   3 84.1703 10.5760   1
  -3   3   3 66.1890 5.92444   3
  -3   3   3 57.0152 6.09993   4
   3   3  -3 66.6786 7.86971   3
   3   3  -3 74.9705 10.5451   1
  -1  -3   3 65.9777 8.96353   1
   1  -3  -3 64.6761 5.99685   3
  -1  -3   3 58.0116 5.64080   3
  -1  -3   3 57.4344 5.64036   5
   1  -3  -3 51.0509 8.42669   1
   1  -3  -3 59.6642 5.91501   5
  -1  -3   3 61.7529 5.60136   4
   1  -3  -3 67.9227 5.88269   4
  -1   3   3 59.5296 5.85324   5
   1   3  -3 51.9126 5.50262   3
   1   3  -3 55.6361 5.50346   5
  -1   3   3 55.6968 8.81629   1
   1   3  -3 59.4312 5.62460   5
  -1   3   3 71.5719 6.18557   3
  -1   3   3 64.6099 5.71382   4
  -1  -3  -3 178.543 12.8141   3
   1  -3   3 172.481 13.3892   1
  -1  -3  -3 170.570 12.8220   4
   1  -3   3 170.956 11.7785   5
  -1  -3  -3 176.072 12.6949   5
  -1  -3  -3 189.061 17.4282   1
   1  -3   3 173.472 11.4918   3
  -1   3  -3 164.469 11.6244   5
  -1   3  -3 167.549 12.0648   3
   1   3   3 174.457 12.3945   4
   1   3   3 175.304 12.7241   5
   1   3   3 156.614 12.9733   3
   1   3   3 159.552 15.4688   1
  -1   3  -3 167.269 12.0580   4
  -1   3  -3 161.636 11.6061   5
  -1   3  -3 150.116 13.6646   1
   3  -3   3 245.043 15.6337   5
  -3  -3  -3 225.000 17.4538   3
   3  -3   3 242.706 15.7427   3
   3  -3   3 245.640 15.8841   4
   3  -3   3 243.291 15.6523   5
   3  -3   3 219.136 16.8368   1
  -3  -3  -3 232.755 17.2763   4
  -3  -3  -3 250.052 20.5603   1
   3   3   3 235.615 17.1208   4
   3   3   3 230.415 20.7270   1
   3   3   3 250.354 17.3836   5
  -3   3  -3 241.458 15.7504   4
   3   3   3 246.300 17.8461   3
  -3   3  -3 252.557 15.2564   3
  -5  -3  -3 147.564 12.2828   3
  -5  -3  -3 147.809 12.0020   5
  -5  -3  -3 150.264 12.1138   4
  -5  -3  -3 164.569 15.4565   1
   5  -3   3 144.716 9.27305   4
   5   3   3 126.600 12.1954   3
   5   3   3 142.626 15.0930   1
   5   3   3 150.643 11.8822   4
   5   3   3 164.846 12.6500   5
   5   3   3 137.175 11.5011   5
  -7  -3  -3 998.639 62.9641   4
  -7  -3  -3 1000.43 62.8550   4
   7   3   3 1047.90 68.3219   1
   7   3   3 898.502 62.9844   5
   7   3   3 948.342 63.1803   3
   7   3   3 985.721 62.4935   3
   7   3   3 933.418 62.9011   5
   7   3   3 1040.90 68.1522   1
  -9  -3  -3 36.7932 6.34192   4
  -9  -3  -3 36.5215 6.32485   4
   9   3   3 23.4036 4.89618   5
   9   3   3 31.4415 5.97181   5
   9   3   3 19.6767 4.93325   3
   9   3   3 25.6734 7.71082   1
   9   3   3 18.6556 6.60794   1
   9   3   3 22.5627 4.95502   3
 -11  -3  -3 125.403 12.0921   4
  11  -3   3 125.526 8.40411   1
  11  -3   3 126.675 8.40694   1
 -11  -3  -3 123.026 12.0785   4
  11   3   3 131.112 12.7848   3
  11   3   3 128.319 18.8403   1
  11   3   3 128.865 11.8123   3
  11   3   3 119.201 12.5579   5
  11   3   3 125.078 18.4895   1
  11   3   3 144.097 12.0976   5
  13  -3   3 186.602 11.9849   3
  13  -3   3 181.414 11.9720   3
  13  -3   3 181.743 13.2635   1
  13  -3   3 167.727 12.6722   5
 -13  -3  -3 174.056 15.8549   4
  13  -3   3 181.458 13.2334   1
 -13  -3  -3 180.760 16.0576   4
  13   3   3 191.454 16.8668   5
  13   3   3 181.553 16.8494   3
  13   3   3 173.018 15.6046   5
  13   3   3 177.148 23.8737   1
  13   3   3 182.279 15.8868   3
  13   3   3 177.953 24.2270   1
 -15  -3  -3 216.544 18.0828   4
  15  -3   3 195.179 16.0901   1
  15  -3   3 199.480 13.5064   3
  15  -3   3 189.898 14.7583   5
  15  -3   3 204.188 15.3295   1
  15   3   3 213.053 28.1370   1
  15   3   3 205.216 18.4871   5
  15   3   3 163.436 25.0913   1
  15   3   3 204.901 18.5755   3
  15   3   3 194.667 17.5592   3
  17  -3   3 1.48780 1.35761   3
  17  -3   3 0.00950 1.40887   3
  17  -3   3 -0.2019 1.70190   5
  17  -3   3 1.23628 1.77126   1
  17  -3   3 0.37139 1.55215   1
 -17  -3  -3 -0.9428 2.27752   4
  17   3   3 6.40429 4.49558   5
  17   3   3 0.64826 2.67131   3
  17   3   3 2.17786 3.85254   3
  17   3   3 -0.0363 2.93877   1
  19  -3   3 6.72692 2.96142   1
  19  -3   3 5.08757 1.86718   3
  19  -3   3 5.16332 1.69419   3
 -19  -3  -3 -1.2318 2.44954   4
  19  -3   3 3.70792 2.32081   5
  19  -3   3 10.5938 3.24861   1
  19   3   3 1.55773 3.11864   3
  19   3   3 1.44819 3.46893   3
  19   3   3 -0.8234 2.97596   1
  19   3   3 2.74798 4.69652   1
  19   3   3 2.17713 3.89198   5
  21  -3   3 0.49198 1.91781   1
  21  -3   3 0.93676 1.45593   3
  21  -3   3 0.68102 1.34229   3
  21  -3   3 6.66560 3.37649   5
 -21  -3  -3 3.62268 3.41212   4
  21  -3   3 3.80404 2.95511   5
  21   3   3 -1.1595 2.91449   3
  21   3   3 5.16520 5.19712   1
  21   3   3 1.24710 4.48877   5
  23  -3   3 0.77049 1.18729   3
  23   3   3 0.91551 2.70811   3
  22  -4  -3 4.16352 2.45244   4
  22  -4  -3 5.31534 2.26928   3
  22  -4  -3 2.92758 2.23191   1
 -22  -4   3 1.52485 3.83967   4
  22   4  -3 2.74664 4.43367   5
  22   4  -3 -2.1018 1.81708   1
  22   4  -3 9.13621 4.63128   3
  20  -4  -3 134.317 11.4816   4
 -20  -4   3 125.233 16.0458   4
  20  -4  -3 88.4939 13.6840   5
  20   4  -3 113.486 26.2801   1
  20   4  -3 114.211 17.1458   5
  20   4  -3 111.376 17.1236   3
 -20   4   3 118.957 11.3646   3
  20   4  -3 122.133 23.0650   1
  20   4  -3 142.067 18.1976   4
  18  -4  -3 2.31901 2.08670   4
  18  -4  -3 3.58369 2.32702   3
  18  -4  -3 6.88823 3.93849   1
 -18  -4   3 15.8828 5.97660   3
 -18  -4   3 9.12790 4.84951   4
 -18   4   3 6.06171 3.80761   1
  18   4  -3 2.37532 3.26933   4
  18   4  -3 -3.3848 2.00895   3
 -16  -4   3 5.96416 6.13705   1
  16  -4  -3 1.06160 2.15377   4
  16  -4  -3 5.30862 2.64198   5
 -16  -4   3 -3.5811 2.10401   3
  16  -4  -3 -0.2693 1.55193   3
  16  -4  -3 2.69536 2.80735   1
  16   4  -3 7.54476 4.49132   4
 -16   4   3 1.74567 2.28666   1
  16   4  -3 -1.4818 2.17319   3
  16   4  -3 5.21485 5.73348   1
  14  -4  -3 70.7063 7.65762   3
  14  -4  -3 74.7215 11.4287   1
  14  -4  -3 87.0554 7.87890   4
 -14  -4   3 74.2825 11.4233   3
  14  -4  -3 83.9917 8.32030   5
 -14  -4   3 72.4165 10.5289   5
 -14  -4   3 93.4753 18.2487   1
  14   4  -3 76.6117 11.8695   4
  14   4  -3 56.9686 15.0061   1
 -14   4   3 82.0151 11.5781   3
 -14   4   3 79.3713 11.4476   1
  12  -4  -3 48.2284 6.14775   3
 -12  -4   3 42.5191 8.01913   3
 -12  -4   3 39.2979 7.43534   5
  12  -4  -3 46.0335 8.78055   1
  12  -4  -3 52.5612 6.18550   4
 -12  -4   3 41.2960 11.8352   1
  12  -4  -3 40.4999 6.10920   5
  12   4  -3 42.7687 7.68725   5
 -12   4   3 40.9591 5.58117   3
  12   4  -3 55.9381 13.1933   1
  12   4  -3 64.6618 9.90609   4
 -12   4   3 46.2070 5.70415   4
  12   4  -3 53.4118 8.56274   3
 -12   4   3 52.5167 8.40027   1
 -10  -4   3 61.9922 8.98356   4
 -10  -4   3 58.8970 13.0532   1
 -10  -4   3 84.7481 9.92576   5
  10  -4  -3 54.0663 6.67392   3
  10  -4  -3 60.1977 5.91946   4
  10  -4  -3 50.6600 8.70839   1
 -10  -4   3 54.1075 8.57168   3
 -10   4   3 56.3258 5.62624   4
  10   4  -3 73.1079 9.56818   3
  10   4  -3 56.2164 12.3288   1
  10   4  -3 55.4980 8.85879   4
 -10   4   3 62.1928 8.99888   1
  10   4  -3 55.3963 8.67688   5
   8  -4  -3 378.632 26.1883   4
   8  -4  -3 363.772 29.1153   1
  -8  -4   3 388.979 27.4212   5
  -8  -4   3 399.543 33.2763   1
   8  -4  -3 380.158 26.4339   5
   8  -4  -3 380.609 26.3154   3
  -8  -4   3 380.848 27.7246   3
  -8  -4   3 380.088 28.3684   4
  -8   4   3 396.683 25.7938   4
   8   4  -3 391.815 28.0862   4
  -8   4   3 394.389 28.8103   1
  -8   4   3 388.077 25.9968   3
   8   4  -3 380.142 33.3267   1
   8   4  -3 440.226 28.2133   3
   8   4  -3 417.647 27.8725   5
   6  -4  -3 824.312 50.7711   3
   6  -4  -3 769.286 51.1281   4
   6  -4  -3 804.188 51.2353   5
  -6  -4   3 820.426 51.5782   3
   6  -4  -3 808.092 53.6405   1
  -6  -4   3 765.285 52.0579   5
  -6  -4   3 767.020 52.2704   4
  -6  -4   3 753.048 57.1550   1
  -6   4   3 807.514 54.3704   1
   6   4  -3 801.925 52.1868   5
   6   4  -3 912.084 52.3556   4
   6   4  -3 790.787 52.3308   3
  -6   4   3 814.062 50.7322   3
   6   4  -3 749.766 57.3374   1
  -6   4   3 779.644 50.8495   4
  -4  -4   3 16.5667 3.76360   5
   4  -4  -3 16.3553 3.35038   3
   4  -4  -3 15.1241 3.04129   4
   4  -4  -3 15.9699 4.76865   1
   4  -4  -3 14.5990 3.21041   5
  -4  -4   3 18.6463 3.89225   3
  -4  -4   3 13.9084 3.53963   4
  -4  -4   3 8.73672 4.31707   1
  -4   4   3 10.6727 3.99247   1
   4   4  -3 13.1736 3.47823   5
  -4   4   3 12.7243 2.49357   5
  -4   4   3 14.6053 3.10025   3
   4   4  -3 10.3535 3.04206   3
   4   4  -3 8.46111 2.77462   5
   4   4  -3 8.74955 4.27067   1
   4   4  -3 12.2523 3.24428   4
  -4   4   3 17.0780 3.22919   4
  -4   4   3 13.4596 2.32753   5
  -2  -4   3 165.011 15.9057   1
   2  -4  -3 166.637 15.5045   1
   2  -4  -3 186.868 13.3738   5
   2  -4  -3 176.645 13.2650   3
  -2  -4   3 178.105 13.0278   5
   2  -4  -3 175.122 12.9765   4
  -2  -4   3 164.664 12.8862   3
  -2  -4   3 157.010 13.0471   4
  -2   4   3 177.140 12.8468   5
  -2   4   3 187.319 12.9502   4
   2   4  -3 176.689 13.1961   4
   2   4  -3 158.625 15.8675   1
   2   4  -3 148.036 12.8522   3
   2   4  -3 168.452 12.7468   5
  -2   4   3 169.314 13.1350   3
  -2   4   3 164.711 12.1577   5
   2   4  -3 162.712 12.8664   5
  -2   4   3 173.843 15.8728   1
   0  -4   3 6.74972 3.29439   1
   0  -4   3 6.27429 2.10904   4
   0  -4  -3 9.27144 3.97112   1
   0  -4   3 10.6026 2.57547   5
   0  -4   3 6.20104 2.19945   3
   0  -4  -3 5.65722 2.25616   4
   0  -4  -3 13.3902 3.36417   5
   0  -4  -3 10.4005 2.89569   3
   0   4   3 31.5400 7.05190   1
   0   4   3 7.74231 2.55262   4
   0   4   3 7.84976 2.92650   5
   0   4   3 10.3272 3.02474   3
   0   4  -3 10.7583 2.49913   5
   0   4  -3 9.97621 3.69379   1
   0   4  -3 12.3962 2.64193   3
   0   4  -3 9.94058 2.31099   5
   0   4   3 8.09977 2.53646   5
   2  -4   3 119.740 10.9408   1
  -2  -4  -3 123.165 13.2069   1
   2  -4   3 117.803 9.05296   5
  -2  -4  -3 111.938 10.4290   3
   2  -4   3 126.307 9.12331   4
  -2  -4  -3 127.390 10.7164   5
   2  -4   3 129.370 9.14718   5
  -2  -4  -3 128.179 10.5638   4
   2  -4   3 119.686 8.98044   3
  -2   4  -3 119.788 9.07682   3
  -2   4  -3 124.659 9.11324   4
  -2   4  -3 126.828 8.32191   5
   2   4   3 106.595 15.2225   1
   2   4   3 109.476 10.0397   4
   2   4   3 116.379 10.7621   3
  -2   4  -3 139.700 11.2767   1
   2   4   3 108.171 9.79670   5
   2   4   3 111.435 10.4817   5
  -4  -4  -3 3499.57 208.151   2
   4   4   3 2936.71 208.729   2
  -4   4  -3 3278.17 199.082   2
  -4   4  -3 3197.85 199.981   2
  -6  -4  -3 1381.18 90.2757   4
  -6  -4  -3 1359.18 91.5027   5
  -6  -4  -3 1551.36 91.0707   4
   6   4   3 1630.32 97.3921   1
   6   4   3 1488.91 96.3186   1
   6   4   3 1520.02 91.3272   3
   6   4   3 1286.53 91.0855   3
   6   4   3 1361.90 90.9622   5
  -8  -4  -3 118.286 10.2140   4
  -8  -4  -3 93.5266 11.2510   4
   8   4   3 96.0491 9.28675   3
   8   4   3 83.7283 15.1512   1
   8   4   3 106.362 12.0396   5
   8   4   3 58.9769 12.6085   1
   8   4   3 81.2613 10.9547   3
   8   4   3 62.9302 9.14540   5
 -10  -4  -3 280.144 21.6463   4
 -10  -4  -3 299.589 22.0012   4
  10   4   3 308.926 22.9545   3
  10   4   3 256.656 22.0463   5
  10   4   3 247.870 21.6460   5
  10   4   3 258.023 26.4318   1
  10   4   3 276.803 21.3918   3
  10   4   3 239.770 32.4842   1
 -12  -4  -3 233.146 18.6381   4
 -12  -4  -3 236.736 18.7411   4
  12   4   3 176.111 25.9962   1
  12   4   3 187.307 17.7368   3
  12   4   3 202.923 17.7222   5
  12   4   3 216.534 19.1381   3
  12   4   3 221.201 18.9899   5
  14  -4   3 70.9769 6.21555   5
 -14  -4  -3 72.0513 11.2224   4
  14   4   3 78.2723 16.7967   1
  14   4   3 78.6765 11.3431   3
  14   4   3 77.5487 12.2938   5
  14   4   3 88.3168 12.8128   3
  14   4   3 117.485 20.1616   1
 -16  -4  -3 30.7575 7.42962   4
  16  -4   3 21.0785 4.19161   5
  16   4   3 32.1209 7.37001   3
  16   4   3 37.6500 12.0317   1
  16   4   3 18.5862 6.62436   5
  16   4   3 30.4512 11.1968   1
  16   4   3 32.6819 9.29576   3
  18  -4   3 55.7728 7.33605   5
 -18  -4  -3 70.7926 11.5097   4
  18   4   3 57.3953 11.5729   5
  18   4   3 63.8866 16.3773   1
  18   4   3 56.7465 11.3119   3
  18   4   3 62.1078 10.8672   3
  18   4   3 64.9283 16.5770   1
 -20  -4  -3 130.803 16.8493   4
  20  -4   3 141.948 12.1579   5
  20   4   3 132.514 24.5691   1
  20   4   3 129.481 18.3160   5
  20   4   3 123.438 16.9102   3
  20   4   3 158.967 19.0336   3
  22  -4   3 9.90034 3.82165   5
  22   4   3 15.6972 8.79675   1
  22   4   3 14.0278 5.35760   3
  22   4   3 6.92200 5.98615   5
  21  -5  -3 23.3999 3.62791   3
  21  -5  -3 23.1303 3.56480   3
  21  -5  -3 21.5766 4.05422   4
 -21  -5   3 21.8296 8.39833   4
  21   5  -3 21.8326 10.4196   1
  21   5  -3 17.0494 7.86950   5
  21   5  -3 24.9468 7.60945   3
  19  -5  -3 18.1948 3.78630   3
  19  -5  -3 17.3293 3.91273   4
 -19  -5   3 35.8747 9.90703   4
  19  -5  -3 16.3184 4.92308   5
  19   5  -3 26.8156 11.0871   1
  19   5  -3 33.7839 12.5752   1
  19   5  -3 15.2744 7.08982   5
  19   5  -3 21.4315 7.39559   3
 -19   5   3 21.5804 3.65436   3
 -17  -5   3 4.38535 3.24929   3
  17  -5  -3 3.76022 2.18875   3
 -17  -5   3 2.06540 3.80178   4
  17  -5  -3 5.43381 3.01583   1
  17  -5  -3 6.04399 2.47978   4
  17  -5  -3 11.7657 3.59361   5
 -17   5   3 2.39913 2.48223   1
  17   5  -3 6.84108 5.61694   1
 -17   5   3 1.96772 1.76955   3
  17   5  -3 0.46459 4.14526   5
  17   5  -3 8.50022 5.45335   3
  17   5  -3 -3.4633 3.18794   4
  15  -5  -3 137.479 12.0125   5
 -15  -5   3 130.052 17.0305   3
  15  -5  -3 140.596 11.1542   3
 -15  -5   3 136.711 24.5373   1
  15  -5  -3 148.953 13.9068   1
 -15  -5   3 106.668 15.1605   5
  15  -5  -3 131.419 11.2367   4
  15   5  -3 137.041 24.4099   1
 -15   5   3 146.641 13.4589   1
  15   5  -3 180.244 20.0397   4
 -15   5   3 128.020 10.8952   3
  15   5  -3 154.882 18.3158   5
 -13  -5   3 111.204 14.2376   3
 -13  -5   3 129.882 14.5609   5
  13  -5  -3 109.137 8.94345   4
 -13  -5   3 90.5790 18.7883   1
  13  -5  -3 97.7411 9.54818   3
 -13  -5   3 122.786 14.5537   4
  13  -5  -3 99.4587 9.42858   5
  13  -5  -3 95.8930 12.5664   1
 -13   5   3 97.7770 10.8093   1
 -13   5   3 91.6105 8.16348   4
  13   5  -3 113.334 14.2405   3
  13   5  -3 94.3745 14.0905   5
  13   5  -3 92.4846 13.8353   4
 -11  -5   3 24.1880 6.03241   3
  11  -5  -3 23.9248 5.78920   1
  11  -5  -3 31.9818 4.65449   3
  11  -5  -3 16.1109 3.54519   4
  11  -5  -3 26.6455 4.70656   5
 -11  -5   3 30.3359 9.87653   1
 -11  -5   3 23.8716 6.05297   4
 -11  -5   3 28.6991 6.28670   5
  11   5  -3 21.2650 8.39712   1
  11   5  -3 9.68217 4.48307   5
 -11   5   3 21.8642 5.47429   1
  11   5  -3 19.6124 5.54080   5
  11   5  -3 18.3824 5.63796   3
 -11   5   3 27.4254 3.90831   4
  11   5  -3 26.5549 6.74171   4
  -9  -5   3 256.460 19.7525   3
   9  -5  -3 248.316 17.3663   4
   9  -5  -3 247.070 17.4388   3
  -9  -5   3 226.798 19.5525   4
   9  -5  -3 209.269 21.2297   1
  -9  -5   3 251.991 19.5471   5
   9  -5  -3 261.868 18.3641   5
  -9  -5   3 255.804 25.7661   1
   9   5  -3 203.899 20.2805   5
   9   5  -3 255.812 20.1394   5
  -9   5   3 220.687 17.5652   3
   9   5  -3 256.032 20.4870   4
  -9   5   3 240.039 16.8484   4
   9   5  -3 196.855 18.9538   3
  -9   5   3 255.895 19.8961   1
  -7  -5   3 79.6244 10.3076   4
  -7  -5   3 76.5718 9.93886   3
  -7  -5   3 63.0029 8.98194   5
   7  -5  -3 77.4690 11.1646   1
   7  -5  -3 78.4760 7.33685   3
   7  -5  -3 68.7711 7.04843   4
  -7  -5   3 94.5870 15.6859   1
   7   5  -3 86.6964 10.7523   4
   7   5  -3 72.2215 14.2468   1
   7   5  -3 71.0127 9.55092   5
  -7   5   3 74.0084 6.85208   4
  -7   5   3 85.5326 7.51149   3
  -7   5   3 74.3414 10.8114   1
   7   5  -3 86.8778 10.6969   3
   7   5  -3 67.2088 9.58270   5
   5  -5  -3 1164.02 75.0536   1
  -5  -5   3 1185.01 72.1619   5
  -5  -5   3 1132.51 72.0871   3
   5  -5  -3 1151.90 71.5391   4
  -5  -5   3 1038.16 78.5677   1
   5  -5  -3 1158.49 71.7537   3
  -5  -5   3 1080.35 72.0709   4
  -5   5   3 1092.99 75.1033   1
  -5   5   3 1119.32 71.1221   4
   5   5  -3 1153.46 71.9227   5
   5   5  -3 1195.60 72.8270   4
   5   5  -3 1080.87 72.0014   3
  -5   5   3 1141.14 71.7183   3
   5   5  -3 1100.67 77.4656   1
   3  -5  -3 310.227 23.7083   3
  -3  -5   3 365.116 25.5375   3
   3  -5  -3 321.706 26.5656   1
   3  -5  -3 362.962 24.0928   5
  -3  -5   3 358.431 28.7916   1
  -3  -5   3 322.347 23.6933   5
   3  -5  -3 331.911 24.7029   4
  -3  -5   3 315.804 24.0961   4
   3   5  -3 354.421 24.4335   4
   3   5  -3 352.704 24.1226   3
  -3   5   3 366.632 24.1028   3
   3   5  -3 342.980 23.9789   5
  -3   5   3 313.042 26.9103   1
  -3   5   3 364.941 23.5443   4
   3   5  -3 331.815 23.5526   5
   3   5  -3 354.564 28.4518   1
  -3   5   3 323.319 22.8643   5
  -3   5   3 323.471 22.3960   5
   1  -5  -3 172.175 14.4269   3
   1  -5  -3 178.942 14.3036   4
  -1  -5   3 172.628 13.8795   3
  -1  -5   3 190.869 14.1884   4
  -1  -5   3 178.005 13.9799   5
  -1  -5   3 169.651 17.0425   1
   1  -5  -3 178.305 17.2441   1
   1  -5  -3 190.145 14.6727   5
   1   5  -3 185.840 13.9144   5
   1   5  -3 181.231 13.6006   5
  -1   5   3 198.079 14.8695   3
   1   5  -3 197.678 14.2080   3
  -1   5   3 193.856 18.0745   1
  -1   5   3 164.255 13.7532   4
  -1   5   3 199.545 14.3897   5
   1   5  -3 171.818 15.0926   4
  -1  -5  -3 148.584 15.9282   1
   1  -5   3 153.236 11.8588   3
   1  -5   3 169.815 12.1372   4
  -1  -5  -3 127.906 12.6679   3
  -1  -5  -3 138.715 12.6545   4
   1  -5   3 161.791 11.9102   5
  -1  -5  -3 150.572 13.0732   5
   1  -5   3 160.103 14.7915   1
   1  -5   3 183.268 12.3694   5
   1   5   3 154.470 12.6620   4
   1   5   3 137.089 13.0590   3
   1   5   3 159.398 13.1376   5
  -1   5  -3 157.207 11.3344   5
  -1   5  -3 142.753 14.1963   1
  -1   5  -3 159.858 11.1842   5
   1   5   3 156.878 12.3953   5
   1   5   3 153.547 16.4129   1
  -1   5  -3 167.631 11.9792   3
   3  -5   3 0.48856 0.97532   4
   3  -5   3 -0.8815 0.88932   5
  -3  -5  -3 1.68398 2.10806   5
  -3  -5  -3 -2.0427 1.30809   3
  -3  -5  -3 3.44454 3.33130   1
   3  -5   3 -0.1246 1.00795   5
  -3  -5  -3 -1.9822 1.12558   4
   3   5   3 0.95214 2.63237   1
  -3   5  -3 1.40874 1.45345   1
  -3   5  -3 2.39635 1.84204   1
   3   5   3 -1.0626 1.69042   3
  -3   5  -3 0.79485 1.08356   3
   3   5   3 -1.0554 1.44926   4
  -3   5  -3 1.26952 1.40083   3
   3   5   3 1.28294 1.68446   5
   3   5   3 0.33636 2.05999   5
   5  -5   3 4.12437 1.26820   4
   5  -5   3 4.40091 1.25037   5
  -5  -5  -3 0.60611 2.33740   5
  -5  -5  -3 4.66037 2.75611   4
   5  -5   3 4.65647 1.27844   4
  -5  -5  -3 -0.1226 1.78387   4
   5  -5   3 6.33711 1.59686   5
   5   5   3 0.99724 2.29082   5
   5   5   3 1.43473 3.37979   1
  -5   5  -3 2.52383 1.58281   1
   5   5   3 1.43461 2.36575   3
  -5   5  -3 6.84286 2.13966   1
  -5   5  -3 6.51852 1.61948   3
  -5   5  -3 5.65979 2.08050   3
   5   5   3 2.12374 1.93489   5
   5   5   3 4.08235 2.45830   3
  -7  -5  -3 39.4837 7.10111   4
  -7  -5  -3 29.6600 6.28731   5
   7  -5   3 31.3564 2.48082   5
  -7  -5  -3 34.1458 6.58654   4
   7   5   3 17.9035 5.27242   5
   7   5   3 38.4825 6.36841   5
   7   5   3 37.3694 9.85314   1
   7   5   3 33.4133 6.92210   3
   7   5   3 25.9540 5.57333   3
   7   5   3 25.8284 8.76588   1
  -9  -5  -3 139.846 13.4723   4
  -9  -5  -3 131.492 13.4516   4
   9   5   3 128.973 12.8211   5
   9   5   3 137.674 14.0234   5
   9   5   3 154.124 21.9642   1
   9   5   3 137.369 14.1584   3
   9   5   3 159.013 13.6200   3
   9   5   3 139.921 21.2128   1
 -11  -5  -3 -1.5934 1.59955   4
 -11  -5  -3 -0.2256 2.26427   4
  11   5   3 0.43862 1.60787   3
  11   5   3 1.12192 2.97480   1
  11   5   3 -0.6594 3.15924   1
  11   5   3 -1.2652 1.58356   5
  11   5   3 -1.9181 2.40989   5
  11   5   3 -0.5103 2.08807   3
 -13  -5  -3 -3.4839 1.45669   4
  13  -5   3 0.37274 0.65911   5
  13   5   3 -2.0434 2.84751   1
  13   5   3 -3.6740 1.97531   5
  13   5   3 -0.6387 2.95842   3
  13   5   3 5.30865 3.32947   3
  13   5   3 -1.9739 3.52483   1
  15  -5   3 627.513 40.3918   5
 -15  -5  -3 655.331 45.4195   4
  15   5   3 627.569 47.4621   5
  15   5   3 589.241 54.2104   1
  15   5   3 628.004 44.8962   3
  15   5   3 643.615 49.6907   3
  15   5   3 654.389 54.1048   1
 -17  -5  -3 572.881 44.0110   4
  17   5   3 605.198 44.1803   5
  17   5   3 682.803 60.8124   1
  17   5   3 532.049 44.5487   3
 -19  -5  -3 64.0702 11.8274   4
  19  -5   3 56.4303 7.10268   5
  19   5   3 56.6372 12.2293   5
  19   5   3 70.1658 19.6095   1
  19   5   3 76.7651 18.9199   1
  19   5   3 62.8445 12.0665   3
 -21  -5  -3 15.0064 5.76958   4
  21   5   3 6.71289 5.33019   5
  21   5   3 20.3853 9.17467   1
  21   5   3 3.65903 5.26923   3
  20  -6  -3 8.28901 3.79752   5
  20  -6  -3 7.57280 2.43995   4
 -20  -6   3 9.80145 4.64489   4
  20   6  -3 7.28248 7.49644   1
  20   6  -3 4.11655 5.44992   5
  20   6  -3 8.69053 5.68394   3
  18  -6  -3 3.95084 2.54443   5
  18  -6  -3 0.50142 1.05702   3
  18  -6  -3 -0.5196 1.04900   1
 -18  -6   3 -0.2517 2.84966   4
  18  -6  -3 3.21905 1.77975   4
  18   6  -3 2.48561 4.36626   3
  18   6  -3 -1.0266 4.05072   5
  18   6  -3 10.7772 7.26918   1
  16  -6  -3 45.7428 6.95548   5
  16  -6  -3 26.7673 4.20112   3
 -16  -6   3 30.0928 8.48179   4
 -16   6   3 31.2297 4.22334   3
  16   6  -3 27.9383 11.4030   1
  16   6  -3 34.1750 9.22343   5
  16   6  -3 41.5696 10.0330   3
  16   6  -3 20.3443 10.7954   1
 -16   6   3 31.5169 5.80544   1
  14  -6  -3 66.6356 6.89473   4
  14  -6  -3 65.6498 6.81151   3
 -14  -6   3 106.338 13.4894   5
  14  -6  -3 66.1148 8.96169   5
 -14  -6   3 55.7976 11.1770   3
  14  -6  -3 91.6782 9.39851   1
 -14  -6   3 61.3190 11.5312   4
  14   6  -3 88.7584 13.6559   4
  14   6  -3 71.7154 17.7187   1
 -14   6   3 86.4131 8.85263   1
 -14   6   3 76.1777 6.64752   3
 -12  -6   3 604.552 46.0782   4
  12  -6  -3 638.175 44.4668   3
 -12  -6   3 589.578 45.2257   5
  12  -6  -3 644.994 44.3498   1
  12  -6  -3 646.514 41.4651   4
 -12  -6   3 594.988 45.8499   3
  12  -6  -3 642.245 42.4953   5
 -12   6   3 629.835 41.6040   3
  12   6  -3 660.961 46.1944   5
 -12   6   3 657.542 44.2663   1
  12   6  -3 696.969 54.7020   1
 -12   6   3 634.708 40.8130   4
  12   6  -3 742.732 47.4962   4
 -10  -6   3 600.818 44.1469   5
  10  -6  -3 667.667 41.8471   5
 -10  -6   3 662.173 45.2322   4
 -10  -6   3 615.303 44.7081   3
  10  -6  -3 624.137 44.4003   1
  10  -6  -3 625.428 41.4851   3
 -10  -6   3 662.189 52.8535   1
  10  -6  -3 699.938 41.3165   4
 -10   6   3 651.920 44.8434   1
  10   6  -3 518.993 50.2308   1
 -10   6   3 625.129 40.7768   4
  10   6  -3 608.826 44.6556   3
  10   6  -3 645.113 45.4121   5
  10   6  -3 625.579 45.5361   4
  -8  -6   3 597.469 38.5651   5
   8  -6  -3 545.371 36.5438   5
   8  -6  -3 530.648 36.6861   4
  -8  -6   3 580.109 38.9407   4
  -8  -6   3 579.955 38.7552   3
  -8  -6   3 562.509 45.7885   1
   8  -6  -3 545.600 36.1752   3
   8  -6  -3 531.589 39.6662   1
  -8   6   3 524.267 36.0980   4
   8   6  -3 544.854 39.0038   5
   8   6  -3 550.402 38.2013   5
  -8   6   3 548.507 39.5740   1
   8   6  -3 539.527 39.7860   4
   8   6  -3 508.745 45.2017   1
   8   6  -3 544.986 38.7361   3
  -8   6   3 547.696 36.1177   3
  -6  -6   3 1150.50 70.8722   5
   6  -6  -3 1084.79 69.4874   3
   6  -6  -3 1129.30 69.5856   4
  -6  -6   3 1016.65 78.5311   1
  -6  -6   3 1059.17 70.9017   3
   6  -6  -3 1109.10 69.8877   5
   6  -6  -3 1074.97 75.3599   1
  -6  -6   3 1115.43 72.9904   4
  -6   6   3 1110.42 69.6728   3
  -6   6   3 1085.52 68.8533   4
  -6   6   3 1098.92 73.6517   1
   6   6  -3 1049.75 72.3727   5
   6   6  -3 1252.51 72.1474   4
   6   6  -3 977.421 71.5182   5
   6   6  -3 1121.48 71.0034   3
  -4  -6   3 241.470 20.3365   5
  -4  -6   3 264.568 20.3367   3
   4  -6  -3 284.306 20.0546   3
   4  -6  -3 272.349 19.7509   4
  -4  -6   3 308.529 26.4585   1
   4  -6  -3 283.038 23.1696   1
   4  -6  -3 266.575 19.9957   5
  -4  -6   3 289.490 20.8525   4
  -4   6   3 266.472 19.1593   4
   4   6  -3 254.044 20.2855   5
  -4   6   3 265.028 18.0132   5
  -4   6   3 236.133 22.9361   1
  -4   6   3 287.112 18.5446   5
   4   6  -3 252.719 19.7779   5
   4   6  -3 266.792 25.1340   1
  -4   6   3 247.410 19.6687   3
   4   6  -3 279.685 20.5734   3
   4   6  -3 266.255 20.8420   4
   2  -6  -3 34.7705 8.42223   1
   2  -6  -3 47.6850 7.18126   5
  -2  -6   3 48.6617 7.19362   4
   2  -6  -3 49.0331 7.14025   3
   2  -6  -3 40.2066 6.34760   4
  -2  -6   3 40.9390 6.45580   3
  -2  -6   3 35.6076 6.84446   5
  -2   6   3 52.8918 6.75310   4
  -2   6   3 54.3096 6.85253   5
   2   6  -3 60.5721 8.04580   4
   2   6  -3 47.5810 6.49409   5
  -2   6   3 49.0422 10.2340   1
   2   6  -3 61.1574 7.76671   3
  -2   6   3 37.5829 6.40045   3
   2   6  -3 38.6078 6.32609   5
   0  -6  -3 513.300 40.5492   1
   0  -6  -3 533.187 36.4611   4
   0  -6   3 497.673 35.5992   5
   0  -6  -3 575.164 38.7798   3
   0  -6   3 471.133 35.7863   4
   0  -6  -3 545.066 36.8757   5
   0   6  -3 601.552 40.5092   1
   0   6  -3 562.252 35.7342   3
   0   6   3 546.503 36.0889   4
   0   6   3 520.523 36.2263   5
   0   6  -3 548.323 36.1518   3
   0   6   3 561.540 37.1462   3
   0   6   3 503.779 40.9842   1
   0   6  -3 544.338 35.0904   5
   0   6   3 521.316 35.4063   5
  -2  -6  -3 31.0943 6.11720   5
  -2  -6  -3 24.1440 5.20216   4
   2  -6   3 27.9357 4.70420   5
   2  -6   3 22.4296 4.00520   4
   2  -6   3 22.1013 4.11727   4
  -2  -6  -3 40.6634 9.30487   1
   2  -6   3 30.7675 4.59231   5
  -2  -6  -3 33.6024 6.24526   3
   2   6   3 20.5053 4.66911   5
  -2   6  -3 25.3614 4.27766   3
   2   6   3 34.6386 5.98204   4
  -2   6  -3 28.0316 3.12641   5
  -2   6  -3 26.7166 5.93881   1
   2   6   3 17.8819 6.96314   1
  -2   6  -3 28.1158 4.66448   3
  -2   6  -3 28.3278 2.88472   5
   2   6   3 26.1584 5.94887   3
  -4  -6  -3 260.818 22.9409   5
  -4  -6  -3 299.891 23.1717   4
  -4  -6  -3 251.180 23.0641   4
   4  -6   3 304.232 20.6145   4
   4  -6   3 329.280 21.0191   5
   4  -6   3 328.582 20.7588   5
   4  -6   3 316.016 20.6130   4
  -4   6  -3 319.098 23.2073   1
   4   6   3 307.110 28.3874   1
   4   6   3 299.463 23.4719   5
   4   6   3 336.685 26.2450   3
  -4   6  -3 303.362 20.4509   3
   4   6   3 306.923 22.9215   3
   4   6   3 276.105 22.4421   5
  -4   6  -3 313.284 23.0460   1
   6  -6   3 111.866 8.24173   4
  -6  -6  -3 100.761 12.8029   4
   6  -6   3 108.161 8.31760   5
  -6  -6  -3 110.952 13.3238   4
   6  -6   3 119.100 8.74621   5
   6  -6   3 117.370 8.36238   4
  -6   6  -3 108.395 8.21719   3
   6   6   3 95.6884 12.8416   5
  -6   6  -3 124.833 8.19945   3
   6   6   3 82.4424 16.6439   1
   6   6   3 121.662 11.2841   5
   6   6   3 107.446 11.1163   3
  -6   6  -3 103.401 9.61975   1
  -6   6  -3 108.223 9.42569   1
   6   6   3 109.805 13.8022   3
   6   6   3 102.643 18.1400   1
  -8  -6  -3 244.069 20.5086   4
  -8  -6  -3 255.635 20.7610   4
   8  -6   3 243.955 16.1883   5
   8  -6   3 244.034 15.8448   5
   8   6   3 242.989 20.8912   5
   8   6   3 247.370 21.1451   3
   8   6   3 243.561 26.2349   1
   8   6   3 252.372 26.1823   1
   8   6   3 242.107 19.9648   5
   8   6   3 225.943 19.9729   3
 -10  -6  -3 24.5321 6.73443   4
  10  -6   3 19.8405 1.87801   5
 -10  -6  -3 19.1229 6.75767   4
  10   6   3 19.2728 6.28799   3
  10   6   3 21.5451 9.43798   1
  10   6   3 23.5603 6.71557   5
  10   6   3 12.7817 7.51614   1
  10   6   3 22.5644 6.12118   3
 -12  -6  -3 88.0193 14.6513   4
 -12  -6  -3 92.1381 12.8368   4
  12   6   3 60.8532 15.7632   1
  12   6   3 89.8423 13.4803   3
  12   6   3 91.9241 13.5281   5
  12   6   3 74.9563 11.6082   3
  12   6   3 71.1753 17.0034   1
 -14  -6  -3 67.5027 13.0459   4
  14  -6   3 54.8045 4.38267   5
  14   6   3 49.8792 12.6351   5
  14   6   3 39.6391 13.1872   1
  14   6   3 58.4554 14.7903   1
  14   6   3 72.2465 12.5703   3
  16  -6   3 92.3146 6.97640   5
 -16  -6  -3 80.3812 15.4822   4
  16   6   3 86.9115 14.5212   5
  16   6   3 91.7908 21.4348   1
  16   6   3 78.3139 18.8946   1
  16   6   3 64.4278 12.9762   3
 -18  -6  -3 20.3931 8.09123   4
  18   6   3 7.63663 6.49737   5
  18   6   3 9.83162 7.56499   1
  18   6   3 15.7025 6.68464   3
  18   6   3 -0.7670 3.64239   1
  20   6   3 73.2627 14.2238   3
  20   6   3 81.0020 15.3319   5
  20   6   3 86.8823 21.8634   1
 -19  -7   3 3.42989 4.14284   4
  19   7  -3 16.8786 9.46195   1
  19   7  -3 -3.5126 2.16905   5
  19   7  -3 7.20437 5.60483   3
  19   7  -3 3.38628 6.00966   1
  17  -7  -3 76.6844 6.53817   4
 -17  -7   3 71.6805 13.0740   4
  17  -7  -3 76.2843 10.1237   5
  17   7  -3 65.9968 13.4574   5
  17   7  -3 78.0808 14.2845   3
  17   7  -3 80.7887 20.5680   1
  17   7  -3 61.9702 23.3794   1
 -15  -7   3 0.52351 3.83868   4
  15  -7  -3 1.48428 1.88361   5
  15  -7  -3 2.74305 1.31222   3
  15   7  -3 1.45931 4.47562   1
  15   7  -3 -1.5239 3.05026   3
 -15   7   3 2.25483 1.33466   3
  15   7  -3 -1.1373 3.54663   5
  15   7  -3 7.32177 6.39452   1
 -15   7   3 1.45949 1.51934   1
  13  -7  -3 412.005 30.5778   1
  13  -7  -3 422.613 28.3651   3
  13  -7  -3 408.425 30.1706   5
  13  -7  -3 435.364 28.7503   4
 -13  -7   3 412.085 32.8138   5
 -13  -7   3 461.404 34.0902   4
  13   7  -3 472.090 42.7641   1
 -13   7   3 427.012 30.7212   1
  13   7  -3 458.039 35.2073   3
  13   7  -3 409.158 33.8548   5
  13   7  -3 443.354 56.1932   1
 -13   7   3 429.444 28.3076   3
  11  -7  -3 59.5050 8.95820   1
 -11  -7   3 48.1653 9.53657   4
 -11  -7   3 49.9613 9.60490   3
  11  -7  -3 48.1606 6.42715   4
 -11  -7   3 41.9336 8.88812   5
  11  -7  -3 54.4681 7.65610   5
 -11   7   3 47.6067 6.20457   3
  11   7  -3 60.7300 11.2526   3
  11   7  -3 69.6209 16.2132   1
 -11   7   3 52.4990 8.69588   1
  11   7  -3 45.9025 9.78985   5
   9  -7  -3 1.29409 1.79973   4
  -9  -7   3 4.05893 3.62801   3
   9  -7  -3 0.49979 1.71774   1
  -9  -7   3 -0.4389 2.42393   5
   9  -7  -3 3.70246 2.55142   5
   9  -7  -3 -1.3399 1.39777   3
  -9  -7   3 5.75521 3.43307   4
  -9   7   3 3.51710 1.84634   4
   9   7  -3 1.32014 3.07439   3
  -9   7   3 -0.7445 2.02189   1
  -9   7   3 1.70503 2.02293   3
   9   7  -3 -2.6294 2.26058   5
   9   7  -3 2.24780 3.32116   4
   9   7  -3 3.08367 4.81921   1
  -7  -7   3 301.706 23.8080   3
  -7  -7   3 275.984 23.7245   4
   7  -7  -3 307.734 21.7339   3
   7  -7  -3 282.776 21.7268   4
  -7  -7   3 262.972 23.1513   5
   7  -7  -3 297.309 24.7450   1
   7  -7  -3 297.478 22.3800   5
   7   7  -3 310.947 23.5388   5
   7   7  -3 280.761 29.5444   1
   7   7  -3 338.252 25.2633   3
  -7   7   3 327.828 21.1514   4
  -7   7   3 295.869 21.8836   3
   7   7  -3 305.313 23.8843   3
  -7   7   3 273.166 25.0574   1
   7   7  -3 311.923 24.1748   5
   5  -7  -3 -0.4753 1.51019   3
  -5  -7   3 0.07212 2.25330   3
  -5  -7   3 -0.5881 1.76574   4
  -5  -7   3 2.92482 2.60522   5
   5  -7  -3 -0.2314 1.82543   1
   5  -7  -3 -1.0336 1.41860   4
   5  -7  -3 -0.9686 1.44464   5
  -5   7   3 -1.6476 1.22980   3
   5   7  -3 -1.0429 1.91448   5
  -5   7   3 -0.3005 1.34982   4
   5   7  -3 -0.7554 1.37145   3
   5   7  -3 -2.0761 1.63709   5
   5   7  -3 2.04589 2.66905   3
  -5   7   3 0.50535 1.88539   1
  -5   7   3 0.14944 0.89399   5
   5   7  -3 5.67694 4.30695   1
  -5   7   3 -0.1410 0.91068   5
   3  -7  -3 105.192 10.7967   5
  -3  -7   3 108.349 11.0801   4
  -3  -7   3 139.773 11.8219   4
   3  -7  -3 97.8486 10.5877   3
   3  -7  -3 110.965 10.6884   4
  -3  -7   3 115.540 11.1139   5
   3  -7  -3 113.507 16.0335   1
  -3   7   3 130.857 10.1254   5
  -3   7   3 107.147 10.8167   3
   3   7  -3 104.457 10.9266   3
   3   7  -3 125.966 18.7787   1
   3   7  -3 138.358 12.4061   3
  -3   7   3 135.975 10.7826   4
   3   7  -3 118.628 11.2731   5
  -3   7   3 101.543 9.80931   5
   3   7  -3 115.352 10.6839   5
  -3   7   3 112.953 16.4149   1
   3   7  -3 104.425 24.5167   1
   1  -7  -3 772.625 51.6270   4
   1  -7  -3 776.952 52.1021   5
  -1  -7   3 779.043 51.1305   4
  -1  -7   3 807.508 51.2958   5
  -1  -7   3 742.038 51.9804   4
   1  -7  -3 787.458 56.9010   1
   1   7  -3 746.868 50.5081   5
   1   7  -3 747.962 56.0092   1
  -1   7   3 802.077 57.6091   1
   1   7  -3 777.430 51.7586   3
   1   7  -3 792.023 51.1984   3
  -1   7   3 800.713 51.2489   5
  -1   7   3 794.723 50.3706   5
   1   7  -3 774.254 56.3757   1
   1   7  -3 774.331 50.6279   5
  -1   7   3 784.936 52.2475   3
   1  -7   3 224.730 17.3702   5
  -1  -7  -3 220.362 18.8061   5
  -1  -7  -3 228.359 18.8828   3
   1  -7   3 222.955 17.3299   4
   1  -7   3 218.401 17.4110   4
   1  -7   3 221.790 17.6437   5
  -1  -7  -3 240.756 18.7318   4
  -1   7  -3 226.052 21.1679   1
  -1   7  -3 235.730 17.7958   3
   1   7   3 249.467 19.4617   3
   1   7   3 239.293 18.5081   5
   1   7   3 224.832 17.6103   5
   1   7   3 249.528 23.9777   1
  -1   7  -3 240.159 16.2775   5
  -1   7  -3 206.101 20.4473   1
  -1   7  -3 198.030 16.9418   3
  -1   7  -3 235.492 15.9622   5
   3  -7   3 239.786 16.5448   5
   3  -7   3 224.234 16.6937   5
  -3  -7  -3 200.571 18.4684   4
  -3  -7  -3 231.217 18.6611   4
   3  -7   3 237.433 16.4560   4
   3  -7   3 208.913 16.4588   4
   3   7   3 243.993 18.0405   5
  -3   7  -3 215.857 19.3275   1
  -3   7  -3 201.174 19.1844   1
  -3   7  -3 214.305 16.5543   3
   3   7   3 213.960 18.0665   3
   3   7   3 232.199 18.8980   5
   3   7   3 201.563 22.9424   1
  -3   7  -3 214.826 16.1070   3
   3   7   3 215.608 20.8750   3
   3   7   3 217.118 27.5210   1
   5  -7   3 60.5354 5.84663   4
  -5  -7  -3 51.1973 9.16871   4
   5  -7   3 60.4572 5.89469   4
  -5  -7  -3 46.0320 8.59575   4
   5  -7   3 69.1934 8.24824   5
  -5  -7  -3 72.2991 10.4068   5
   5  -7   3 56.6763 6.70374   5
   5   7   3 56.6898 8.70733   5
  -5   7  -3 56.6788 8.70057   1
  -5   7  -3 57.9026 8.61174   1
   5   7   3 67.4357 10.2637   5
  -5   7  -3 60.3800 5.73187   3
   5   7   3 72.5498 10.8833   3
   5   7   3 52.8441 13.4024   1
   5   7   3 62.9748 14.3200   1
   5   7   3 57.9627 9.09087   3
  -7  -7  -3 302.234 25.2625   4
  -7  -7  -3 309.722 25.4124   4
   7  -7   3 324.289 20.8901   4
   7  -7   3 338.322 20.8755   4
   7  -7   3 308.034 21.5112   5
   7  -7   3 309.135 21.1760   5
  -7   7  -3 318.671 22.1743   1
   7   7   3 327.651 24.6770   5
  -7   7  -3 280.640 21.9464   1
   7   7   3 273.751 25.1165   5
  -7   7  -3 333.481 20.7367   3
  -7   7  -3 322.373 20.4884   3
   7   7   3 345.690 32.6522   1
   7   7   3 342.078 26.6672   3
   7   7   3 303.719 31.2635   1
   7   7   3 326.539 25.0546   3
  -9  -7  -3 397.116 28.1733   4
   9  -7   3 341.230 22.3300   5
  -9  -7  -3 310.513 26.9696   4
   9  -7   3 342.255 22.6842   5
   9   7   3 324.473 27.7100   5
   9   7   3 363.700 28.5663   3
   9   7   3 365.999 34.9204   1
   9   7   3 275.354 32.4028   1
 -11  -7  -3 50.1604 9.56272   4
  11  -7   3 54.3968 4.91778   5
 -11  -7  -3 75.2980 11.8307   4
  11   7   3 63.3255 16.8192   1
  11   7   3 66.3031 11.8978   3
  11   7   3 58.5361 11.1761   5
  11   7   3 102.928 20.3832   1
 -13  -7  -3 14.6649 5.94838   4
  13  -7   3 15.1362 2.19706   5
  13   7   3 10.2061 7.26159   1
  13   7   3 8.81928 5.73147   5
  13   7   3 13.1377 8.73461   1
  15  -7   3 56.3808 4.63439   5
 -15  -7  -3 71.4424 12.3904   4
  15   7   3 42.3654 10.3763   3
  15   7   3 45.4299 11.1414   5
  15   7   3 45.6631 14.8405   1
  15   7   3 50.2471 15.1545   1
 -17  -7  -3 -2.9499 2.45693   4
  17  -7   3 2.72981 1.24010   5
  17   7   3 9.88958 7.73034   1
  17   7   3 4.03050 4.39299   5
  17   7   3 0.07348 4.37835   3
  17   7   3 -0.7997 4.79956   1
 -19  -7  -3 2.19573 3.65830   4
  19   7   3 -0.9002 3.67464   5
  19   7   3 -1.6782 2.97046   3
  19   7   3 2.00224 6.18431   1
 -18  -8   3 48.6274 9.98218   4
  18   8  -3 48.6244 16.2206   1
  18   8  -3 61.7351 17.0741   1
  18   8  -3 40.9417 11.2759   3
  18   8  -3 37.4510 10.9791   5
  16  -8  -3 34.5100 6.47845   5
  16  -8  -3 29.0404 3.66920   4
 -16  -8   3 40.3181 9.33683   4
  16   8  -3 28.3232 12.4115   1
  16   8  -3 54.0464 16.8912   1
  16   8  -3 22.1092 8.53736   5
  16   8  -3 37.6035 10.0090   3
 -14  -8   3 223.689 22.4379   4
  14  -8  -3 250.508 16.8533   4
  14  -8  -3 239.259 19.0313   5
 -14   8   3 246.691 17.5122   1
 -14   8   3 225.798 16.2645   3
  14   8  -3 225.486 34.7976   1
  14   8  -3 247.854 23.8498   3
  14   8  -3 247.410 35.7782   1
  14   8  -3 210.824 22.7766   5
 -12  -8   3 44.4411 9.17055   5
  12  -8  -3 27.3925 5.93667   1
  12  -8  -3 22.4434 4.29290   4
  12  -8  -3 28.5345 4.44502   3
  12  -8  -3 29.1300 6.11350   5
 -12  -8   3 23.0300 7.21910   4
 -12  -8   3 31.9885 8.22267   4
  12   8  -3 39.1331 12.8946   1
  12   8  -3 19.8121 6.86987   5
  12   8  -3 28.9531 10.0832   3
  12   8  -3 50.3553 14.8543   1
 -12   8   3 23.4003 4.18616   3
 -10  -8   3 138.843 16.9078   4
  10  -8  -3 137.807 11.4395   4
  10  -8  -3 131.551 12.3132   5
 -10  -8   3 152.652 19.2115   5
  10  -8  -3 129.734 13.5766   1
  10  -8  -3 121.757 11.0527   3
 -10  -8   3 125.907 17.0032   4
  10   8  -3 120.885 17.1256   3
  10   8  -3 107.229 15.7710   5
  10   8  -3 126.192 24.1250   1
  10   8  -3 174.517 26.6968   1
 -10   8   3 129.933 14.0157   1
   8  -8  -3 11.5074 4.04007   5
  -8  -8   3 8.49877 4.51123   4
  -8  -8   3 5.35847 3.67000   5
   8  -8  -3 15.5541 3.99842   4
   8  -8  -3 9.86975 3.18331   3
   8  -8  -3 19.5739 6.14147   1
  -8  -8   3 8.68437 4.69180   4
   8   8  -3 7.12135 4.63772   3
   8   8  -3 10.7640 4.90700   5
  -8   8   3 17.4835 6.07229   1
  -8   8   3 12.4961 3.85887   3
   8   8  -3 8.17169 7.02555   1
   8   8  -3 15.6471 8.07630   1
   6  -8  -3 339.103 25.1840   4
  -6  -8   3 315.789 26.9331   4
  -6  -8   3 323.584 26.7019   5
   6  -8  -3 369.887 25.5441   3
   6  -8  -3 353.073 29.1447   1
  -6  -8   3 362.356 27.2106   4
   6  -8  -3 339.869 25.8876   5
   6   8  -3 293.073 32.0020   1
   6   8  -3 405.737 35.3734   1
   6   8  -3 359.640 27.4244   5
  -6   8   3 344.488 29.8324   1
   6   8  -3 361.327 26.5584   5
   6   8  -3 325.700 27.7638   3
  -6   8   3 353.683 25.4735   3
   4  -8  -3 2.79759 3.10058   1
  -4  -8   3 2.49385 2.82473   4
   4  -8  -3 0.72938 2.29202   4
   4  -8  -3 0.28277 2.18893   3
  -4  -8   3 -2.8314 1.67828   5
  -4  -8   3 1.14771 2.30860   4
   4  -8  -3 -0.8661 1.73182   5
  -4   8   3 0.86386 2.59629   3
   4   8  -3 2.55934 3.05528   3
  -4   8   3 1.26349 1.42884   5
   4   8  -3 3.75858 4.01443   1
  -4   8   3 -1.7740 1.88588   1
   4   8  -3 -0.2537 2.11853   5
   4   8  -3 -3.8272 2.27121   1
  -4   8   3 0.95629 1.59040   5
   4   8  -3 -0.0183 2.34838   5
   2  -8  -3 62.5288 9.40939   4
  -2  -8   3 71.9191 10.0565   5
  -2  -8   3 81.7812 10.4718   4
  -2  -8   3 67.6037 9.92993   4
   2  -8  -3 91.3849 11.2940   5
   2  -8  -3 65.5638 10.7831   3
  -2   8   3 84.0332 11.2297   3
   2   8  -3 88.3498 10.0768   5
  -2   8   3 74.2072 8.53099   5
  -2   8   3 72.4605 9.22555   5
   2   8  -3 78.4324 9.99672   5
   2   8  -3 65.7755 10.3109   3
  -2   8   3 110.363 17.3688   1
   2   8  -3 70.9931 13.8391   1
   2   8  -3 74.3669 9.92630   3
   0  -8   3 70.2857 8.99375   4
   0  -8  -3 89.9123 11.5715   5
   0  -8  -3 65.2975 9.58698   4
   0  -8   3 57.9363 8.56127   5
   0  -8   3 61.8321 8.79545   4
   0  -8  -3 83.8123 11.1708   4
   0   8   3 58.3980 8.68079   3
   0   8  -3 59.3419 12.1472   1
   0   8  -3 52.7121 11.8358   1
   0   8   3 71.3371 8.62510   5
   0   8  -3 57.6503 7.50486   5
   0   8  -3 68.4104 9.51303   3
   0   8  -3 60.6771 7.92697   5
   0   8   3 67.0983 9.36423   5
   0   8  -3 72.1354 9.39705   3
   0   8   3 51.6685 12.3922   1
   0   8   3 67.8973 10.3673   3
   2  -8   3 15.9411 4.01482   5
  -2  -8  -3 15.1503 5.10166   4
   2  -8   3 19.2231 4.69163   5
   2  -8   3 13.5060 3.84437   4
  -2  -8  -3 22.2640 5.60505   4
   2  -8   3 5.41951 2.85818   4
  -2  -8  -3 11.8758 4.74458   5
   2   8   3 11.2464 6.53332   1
  -2   8  -3 13.9662 2.39766   5
  -2   8  -3 14.9926 3.98307   3
  -2   8  -3 17.1240 2.39912   5
   2   8   3 18.6457 5.29989   3
   2   8   3 12.3969 3.88343   5
   2   8   3 10.3156 4.54930   3
  -2   8  -3 12.5445 5.36656   1
  -2   8  -3 25.3796 7.15827   1
   2   8   3 16.2102 5.01022   5
   2   8   3 12.1281 6.52184   1
  -2   8  -3 5.72350 3.05492   3
   4  -8   3 24.0590 4.55902   4
   4  -8   3 30.8481 5.20954   5
  -4  -8  -3 24.0417 6.31150   4
   4  -8   3 15.5279 3.72788   4
   4  -8   3 19.9608 4.46388   5
  -4  -8  -3 22.7299 6.19144   4
  -4   8  -3 12.7814 5.09164   1
   4   8   3 22.8618 9.63608   1
   4   8   3 10.7244 4.70974   5
   4   8   3 23.6000 8.99056   1
   4   8   3 19.5686 5.00316   5
  -4   8  -3 16.1058 3.98077   3
  -4   8  -3 20.0785 4.03978   3
   4   8   3 20.1225 6.21037   3
  -4   8  -3 23.6448 6.37266   1
   6  -8   3 168.096 12.3878   4
   6  -8   3 170.100 12.7239   5
  -6  -8  -3 159.655 15.9500   4
   6  -8   3 149.891 12.2142   4
   6  -8   3 154.184 12.8943   5
  -6  -8  -3 158.022 15.9729   4
   6   8   3 126.667 22.7414   1
  -6   8  -3 151.455 12.2294   3
   6   8   3 154.423 18.2290   5
  -6   8  -3 147.227 11.7955   3
   6   8   3 237.727 30.1748   1
  -6   8  -3 183.240 15.2882   1
   6   8   3 167.095 16.9500   3
  -6   8  -3 148.438 14.2748   1
   8  -8   3 64.5353 5.75804   4
   8  -8   3 68.7560 6.87500   5
   8  -8   3 70.8069 6.57168   5
  -8  -8  -3 73.2301 11.7556   4
  -8  -8  -3 60.0971 10.5706   4
  -8   8  -3 70.1680 6.23916   1
   8   8   3 66.7140 16.3743   1
   8   8   3 74.9639 12.2240   3
   8   8   3 83.5270 12.7374   5
   8   8   3 74.7754 17.7206   1
  -8   8  -3 67.4628 6.08120   1
  -8   8  -3 67.4638 5.32105   3
  -8   8  -3 65.2224 5.17323   3
 -10  -8  -3 95.5443 14.5143   4
  10  -8   3 91.2227 7.90059   5
 -10  -8  -3 70.4498 12.3650   4
  10   8   3 108.757 15.5661   3
  10   8   3 78.8827 14.9667   5
  10   8   3 85.7080 19.0875   1
  12  -8   3 45.0793 5.25001   5
 -12  -8  -3 46.5091 10.1199   4
  12   8   3 35.2469 15.9926   1
  12   8   3 32.7071 9.10193   5
  12   8   3 42.4508 10.2331   3
  12   8   3 59.6616 16.2720   1
 -14  -8  -3 27.7067 7.94700   4
  14  -8   3 23.3435 3.28182   5
  14   8   3 18.6427 10.7301   1
  14   8   3 5.92829 5.86953   3
  14   8   3 17.3978 7.37201   5
  14   8   3 12.2511 8.96708   1
  16  -8   3 4.09216 1.53306   5
 -16  -8  -3 1.01174 3.64851   4
  16   8   3 0.97293 4.84173   1
  16   8   3 3.23067 4.99033   3
  16   8   3 -2.7269 3.31665   5
 -18  -8  -3 160.274 20.5465   4
  18   8   3 145.660 24.0498   5
  18   8   3 160.147 20.7556   3
  18   8   3 159.770 30.2777   1
 -17  -9   3 30.9652 8.08825   4
  17   9  -3 22.1241 9.03934   3
  17   9  -3 23.6289 12.7858   1
  15  -9  -3 26.6450 3.70309   4
  15  -9  -3 29.2756 3.71676   4
  15   9  -3 35.2599 9.52376   3
  15   9  -3 22.5934 10.9555   1
  15   9  -3 38.4786 14.8197   1
  15   9  -3 20.5391 7.65697   5
  13  -9  -3 87.9650 8.13689   4
 -13  -9   3 106.163 15.5074   4
  13  -9  -3 78.2207 10.9874   5
 -13   9   3 80.9951 8.78652   1
  13   9  -3 88.3475 15.3918   3
  13   9  -3 52.7158 12.0583   5
 -13   9   3 86.3452 7.45850   3
  13   9  -3 68.9969 18.2395   1
 -13   9   3 93.4640 9.08638   1
 -13   9   3 89.3657 7.20975   3
  13   9  -3 103.972 23.0903   1
  11  -9  -3 6.35223 3.66248   5
 -11  -9   3 -0.0273 2.78533   4
 -11  -9   3 15.6472 5.78630   5
 -11  -9   3 2.75588 3.74136   4
  11  -9  -3 12.5218 3.45029   4
  11   9  -3 15.1033 6.21442   5
  11   9  -3 7.72790 6.56438   1
 -11   9   3 6.77130 2.79710   3
 -11   9   3 11.5034 4.23758   1
 -11   9   3 7.19101 3.56601   1
 -11   9   3 2.36875 2.07647   3
  11   9  -3 11.2954 8.19867   1
   9  -9  -3 478.162 36.7500   5
   9  -9  -3 523.001 36.5831   4
  -9  -9   3 456.767 38.4352   5
  -9  -9   3 519.999 38.6216   4
  -9  -9   3 518.407 38.4045   4
   9   9  -3 542.675 39.4347   5
   9   9  -3 492.392 47.7845   1
  -9   9   3 544.988 39.9030   1
   9   9  -3 495.966 40.5151   3
   9   9  -3 516.586 47.3619   1
  -7  -9   3 205.390 17.7250   5
   7  -9  -3 181.549 15.2416   4
  -7  -9   3 161.463 17.1424   4
   7  -9  -3 160.501 19.3826   5
  -7  -9   3 153.751 17.0494   4
   7   9  -3 180.638 18.3384   3
   7   9  -3 177.838 26.9804   1
  -7   9   3 177.168 15.2792   3
   7   9  -3 173.739 27.1475   1
  -7   9   3 180.802 19.3027   1
   7   9  -3 175.237 17.2025   5
  -5  -9   3 93.2184 12.8492   5
  -5  -9   3 95.6352 12.8165   4
  -5  -9   3 91.0030 14.7951   4
   5  -9  -3 92.1385 11.5297   4
   5  -9  -3 102.767 12.7277   5
   5   9  -3 80.8692 17.4773   1
   5   9  -3 91.1850 18.2788   1
  -5   9   3 85.6742 11.5283   3
   5   9  -3 82.9451 11.6245   5
   5   9  -3 93.2686 12.6987   5
   5   9  -3 91.2885 13.8114   3
  -5   9   3 78.2804 14.9137   1
   3  -9  -3 319.247 24.3797   4
   3  -9  -3 308.311 24.8414   5
  -3  -9   3 331.996 24.9990   4
  -3  -9   3 284.860 24.6368   4
   3  -9  -3 311.645 24.1185   4
  -3  -9   3 298.396 24.5824   5
  -3   9   3 307.292 21.8005   5
   3   9  -3 330.890 24.3534   5
  -3   9   3 315.152 29.4846   1
   3   9  -3 315.844 25.4931   3
   3   9  -3 254.658 29.1504   1
  -3   9   3 336.298 22.3110   5
   3   9  -3 334.917 31.2244   1
  -3   9   3 306.096 24.5710   3
  -3   9   3 274.562 28.7101   1
   3   9  -3 302.463 23.7144   5
   1  -9  -3 14.8908 4.93802   4
   1  -9  -3 16.7204 5.06016   4
   1  -9  -3 24.3292 6.26527   5
  -1  -9   3 29.6987 6.29265   4
  -1  -9   3 25.3473 6.00591   4
  -1  -9   3 15.8960 4.77869   5
   1   9  -3 22.1034 7.92819   1
  -1   9   3 29.2127 5.38790   5
  -1   9   3 28.3787 9.44109   1
   1   9  -3 25.8442 8.62840   1
  -1   9   3 35.8765 6.31696   5
   1   9  -3 9.82022 4.51469   3
  -1   9   3 24.1460 9.10107   1
   1   9  -3 17.3955 4.32636   5
  -1   9   3 29.8849 6.60686   3
  -1  -9  -3 -1.3586 2.33587   4
   1  -9   3 -2.4207 1.72350   5
   1  -9   3 1.35778 2.18575   4
  -1  -9  -3 0.31634 2.39342   4
   1  -9   3 -0.9495 1.74195   4
  -1   9  -3 -0.6411 2.76449   1
  -1   9  -3 -3.7412 0.93397   3
   1   9   3 4.52724 2.90712   5
   1   9   3 -1.8642 2.27838   3
   1   9   3 -4.9055 1.79730   5
  -1   9  -3 -2.3106 1.24835   5
  -1   9  -3 -1.3117 1.32406   5
   1   9   3 -1.3989 2.07564   1
  -1   9  -3 -3.0199 1.16837   1
   1   9   3 4.22838 4.47964   1
   3  -9   3 58.3812 8.37391   4
  -3  -9  -3 60.2500 11.8992   4
   3  -9   3 68.6457 8.83847   4
   3  -9   3 67.6008 9.47002   5
   3  -9   3 77.5807 9.64487   5
  -3  -9  -3 61.7613 10.5569   4
  -3   9  -3 69.4151 8.57626   3
   3   9   3 71.2411 10.0141   5
   3   9   3 61.3546 10.4473   5
  -3   9  -3 67.2347 12.2041   1
   3   9   3 71.0800 15.8799   1
   3   9   3 66.8297 15.2405   1
  -3   9  -3 70.1621 9.46551   3
   3   9   3 66.5860 11.6418   3
  -3   9  -3 78.8178 13.0578   1
  -5  -9  -3 43.0477 8.97985   4
  -5  -9  -3 40.0233 8.86580   4
   5  -9   3 67.0391 8.05578   5
   5  -9   3 46.1282 7.62611   5
   5  -9   3 51.5004 7.09100   4
   5  -9   3 42.2967 6.66940   4
  -5   9  -3 55.7411 9.89278   1
   5   9   3 50.6909 9.62743   5
  -5   9  -3 47.6948 6.66837   3
   5   9   3 44.8684 10.0072   3
  -5   9  -3 48.9069 9.64077   1
   5   9   3 44.7966 13.9401   1
   5   9   3 53.9291 14.5032   1
  -7  -9  -3 47.6585 9.82915   4
   7  -9   3 47.5743 6.12329   4
   7  -9   3 49.6603 6.38789   4
   7  -9   3 50.1413 6.96076   5
  -7  -9  -3 59.8075 10.9902   4
   7  -9   3 50.8255 7.54114   5
   7   9   3 56.3566 11.2770   3
  -7   9  -3 52.7094 8.54490   1
   7   9   3 55.8048 15.2313   1
  -7   9  -3 50.4801 6.13454   3
   7   9   3 37.4560 8.97756   5
  -7   9  -3 52.6371 6.34592   3
  -7   9  -3 54.5903 8.21103   1
   7   9   3 59.1043 15.3955   1
  -9  -9  -3 567.776 45.3940   4
   9  -9   3 626.378 40.2984   5
   9  -9   3 612.296 38.2061   4
  -9  -9  -3 594.209 45.5526   4
   9  -9   3 619.012 38.1358   4
   9   9   3 623.719 45.2668   5
   9   9   3 538.747 53.7207   1
   9   9   3 596.079 53.9566   1
   9   9   3 602.351 45.7689   3
 -11  -9  -3 14.7730 6.50250   4
  11  -9   3 7.82789 2.65608   5
  11   9   3 10.7122 5.66376   5
  11   9   3 3.88927 6.06048   1
  11   9   3 26.0633 8.20893   3
  13  -9   3 26.1079 4.92886   5
 -13  -9  -3 27.7022 8.17089   4
  13   9   3 18.3405 10.6825   1
  13   9   3 35.2110 14.4256   1
  13   9   3 19.8664 7.39235   5
  13   9   3 23.0130 8.09017   3
  15  -9   3 7.78993 2.25921   5
 -15  -9  -3 5.20704 4.50248   4
  15   9   3 5.32973 5.73651   1
  15   9   3 12.6811 6.86829   3
  15   9   3 23.2521 10.5644   1
  15   9   3 11.2075 6.39006   5
 -17  -9  -3 7.68317 6.29552   4
  17   9   3 16.7797 6.77523   5
  17   9   3 36.0765 12.5725   1
  17   9   3 9.35905 9.95421   1
  16  10  -3 22.3968 10.3277   1
 -14 -10   3 55.0317 11.2337   4
  14 -10  -3 45.7253 4.85666   4
  14 -10  -3 50.1392 9.02063   5
  14 -10  -3 48.8845 4.94264   4
  14  10  -3 56.0831 17.0876   1
  14  10  -3 61.5828 17.9922   1
  14  10  -3 37.5077 10.4264   5
  14  10  -3 41.3552 11.2954   3
  12 -10  -3 11.9172 3.26084   4
  12 -10  -3 11.3983 4.43657   5
  12 -10  -3 11.1573 3.31367   4
 -12 -10   3 0.75030 4.25504   4
  12  10  -3 3.73185 7.37468   1
 -12  10   3 13.7649 3.35974   3
  12  10  -3 12.5449 5.99139   5
  12  10  -3 13.8854 6.94945   3
  12  10  -3 9.03016 8.02917   1
 -12  10   3 19.5151 5.09454   1
 -10 -10   3 25.6888 7.78023   4
 -10 -10   3 27.3656 7.89642   4
 -10 -10   3 12.2004 6.09757   5
  10 -10  -3 17.0612 5.37413   5
  10 -10  -3 23.5127 5.07017   4
  10 -10  -3 18.7061 4.61077   4
  10  10  -3 19.1626 9.84166   1
 -10  10   3 13.0088 5.17887   1
  10  10  -3 27.9475 11.6085   1
  10  10  -3 24.2524 8.39766   3
  10  10  -3 37.2702 9.32161   5
  -8 -10   3 24.0065 7.20621   4
   8 -10  -3 18.2571 5.14373   4
   8 -10  -3 15.5544 4.59200   4
  -8 -10   3 25.0344 7.13165   5
   8 -10  -3 21.2824 6.19027   5
  -8 -10   3 32.7202 8.42908   4
  -8  10   3 22.4273 5.37978   3
   8  10  -3 21.8911 7.56180   3
   8  10  -3 23.9597 8.49530   5
   8  10  -3 24.7888 10.4088   1
  -8  10   3 23.7102 7.56745   1
   8  10  -3 30.8529 12.1725   1
  -8  10   3 23.8183 7.53870   1
   6 -10  -3 158.385 16.4625   5
   6 -10  -3 158.798 14.9928   4
   6 -10  -3 157.344 14.9629   4
  -6 -10   3 159.940 16.5278   4
  -6 -10   3 167.048 16.6954   4
  -6 -10   3 165.114 16.4363   5
   6  10  -3 204.598 29.9917   1
   6  10  -3 161.667 19.8899   3
   6  10  -3 155.431 26.3957   1
  -6  10   3 145.635 21.5235   1
  -6  10   3 147.375 21.1533   1
  -6  10   3 157.918 15.1984   3
   6  10  -3 162.740 16.3683   5
  -4 -10   3 15.9616 5.67474   4
  -4 -10   3 9.12979 4.11144   5
  -4 -10   3 2.84038 3.41856   4
   4 -10  -3 9.00169 3.91817   4
  -4  10   3 8.80943 5.06913   1
   4  10  -3 5.96781 3.44666   5
  -4  10   3 6.66231 2.03181   5
   4  10  -3 15.2740 8.30109   1
  -4  10   3 4.92089 1.95671   5
  -4  10   3 1.42011 3.10747   3
   4  10  -3 13.6801 6.19333   3
  -4  10   3 9.11776 5.43113   1
   4  10  -3 8.78969 6.07987   1
   4  10  -3 8.37567 4.32294   5
  -2 -10   3 96.8426 12.3476   5
  -2 -10   3 69.5299 10.9451   4
   2 -10  -3 72.7392 11.1145   4
  -2 -10   3 77.5402 11.6148   4
   2 -10  -3 73.9504 10.9559   4
   2  10  -3 77.5946 10.5596   5
  -2  10   3 68.9147 8.64840   5
  -2  10   3 62.5563 16.3582   1
   2  10  -3 63.3363 14.7694   1
   2  10  -3 65.3110 11.4006   3
   2  10  -3 69.3695 15.6697   1
  -2  10   3 58.4561 10.8198   3
   2  10  -3 81.4153 10.4034   5
  -2  10   3 73.8461 15.9797   1
   0 -10  -3 7.69280 4.99061   4
   0 -10   3 19.4937 5.39213   4
   0 -10  -3 16.0941 5.48165   4
   0 -10   3 12.9564 4.71542   4
   0 -10   3 12.2254 4.55920   5
   0  10   3 9.89633 3.68459   5
   0  10   3 10.2244 4.46972   5
   0  10  -3 13.9011 3.60833   5
   0  10   3 29.1970 10.5269   1
   0  10   3 12.4038 7.22259   1
   0  10  -3 17.7886 7.46910   1
   0  10  -3 7.24714 5.83167   1
   0  10  -3 19.9088 5.96001   3
   0  10  -3 16.3419 4.34041   5
   0  10   3 11.1341 5.20154   3
  -2 -10  -3 254.999 23.4990   4
   2 -10   3 280.615 21.8037   4
   2 -10   3 280.739 21.9161   4
   2 -10   3 281.878 21.9155   5
   2  10   3 273.276 24.1394   3
   2  10   3 266.038 21.8127   5
  -2  10  -3 270.462 22.2106   3
   2  10   3 294.670 30.9180   1
  -2  10  -3 264.004 26.7325   1
   2  10   3 261.296 22.9579   5
   2  10   3 302.428 30.8458   1
   4 -10   3 16.4738 4.85499   5
   4 -10   3 12.5604 3.99211   4
   4 -10   3 15.7383 4.58247   5
  -4 -10  -3 14.3355 5.63558   4
   4 -10   3 12.4905 3.87605   4
  -4  10  -3 8.19932 4.88075   1
   4  10   3 10.5677 5.05191   3
  -4  10  -3 9.59194 5.30519   1
   4  10   3 8.18093 7.51953   1
   4  10   3 25.1484 10.4205   1
  -4  10  -3 23.5176 5.30953   3
   4  10   3 9.64591 5.01712   5
   6 -10   3 39.1969 6.27124   4
   6 -10   3 42.6723 6.48349   4
   6 -10   3 38.1281 7.30290   5
   6 -10   3 55.6178 7.95015   5
  -6 -10  -3 27.4440 7.94833   4
   6  10   3 44.4891 13.7571   1
   6  10   3 35.7284 9.65952   3
  -6  10  -3 34.6526 8.14566   1
   6  10   3 40.3923 9.19099   5
   6  10   3 50.3855 15.0526   1
   8 -10   3 110.662 11.2925   5
   8 -10   3 127.351 9.88445   4
   8 -10   3 110.549 9.98759   4
   8  10   3 131.512 25.4877   1
   8  10   3 151.671 19.4743   3
  -8  10  -3 112.299 9.36267   3
  -8  10  -3 111.393 11.4620   1
   8  10   3 140.223 25.3160   1
  -8  10  -3 121.267 11.4791   1
   8  10   3 110.228 16.7359   5
  -8  10  -3 123.439 9.53183   3
  10 -10   3 12.5491 3.74208   5
 -10 -10  -3 5.83476 4.87888   4
  10  10   3 4.47629 5.64005   3
  10  10   3 30.8496 12.0815   1
  10  10   3 7.49935 5.38367   5
  10  10   3 26.2323 12.1486   1
  12 -10   3 8.94903 2.97525   5
 -12 -10  -3 2.09794 4.01535   4
  12  10   3 1.12807 6.06607   1
  12  10   3 1.68473 4.51677   5
  12  10   3 11.9867 5.89997   3
  12  10   3 9.79850 8.03162   1
 -14 -10  -3 0.32385 3.87260   4
  14  10   3 -0.4895 4.23606   1
  14  10   3 -1.6047 4.20917   1
  14  10   3 2.35765 4.15251   5
  14  10   3 3.14381 4.47087   3
 -13 -11   3 8.77770 4.96336   4
  13 -11  -3 6.46762 2.35987   4
  13 -11  -3 4.88982 2.12048   4
  13  11  -3 1.08139 4.75128   1
  13  11  -3 6.46711 5.10393   3
  13  11  -3 7.58654 7.08829   1
  13  11  -3 7.19523 4.89408   5
 -11 -11   3 16.5883 7.61894   4
  11 -11  -3 16.1969 4.28137   4
  11 -11  -3 19.5070 4.76551   4
  11  11  -3 34.0923 13.0275   1
  11  11  -3 10.7200 6.33966   5
 -11  11   3 15.2172 5.13978   1
 -11  11   3 25.3240 4.85479   3
  11  11  -3 32.1077 12.8086   1
  11  11  -3 37.0864 10.1513   3
   9 -11  -3 6.12364 3.30195   4
  -9 -11   3 6.73657 4.97120   4
   9 -11  -3 7.19125 3.50749   4
  -9  11   3 13.6224 5.84754   1
   9  11  -3 1.40715 4.72914   1
   9  11  -3 3.74692 5.12739   5
   9  11  -3 12.7270 10.1222   1
   9  11  -3 -1.3828 3.91883   3
   7 -11  -3 67.3545 10.6133   4
  -7 -11   3 103.105 14.7666   4
   7 -11  -3 85.1335 11.6581   4
  -7 -11   3 87.4467 13.8810   5
  -7 -11   3 103.174 14.6258   4
  -7  11   3 86.6216 11.7722   3
   7  11  -3 85.6271 20.0248   1
   7  11  -3 114.628 22.8673   1
   7  11  -3 100.179 15.6616   3
   7  11  -3 85.8428 13.6889   5
  -7  11   3 102.428 17.0372   1
   5 -11  -3 40.6711 8.03906   4
  -5 -11   3 35.9780 8.40909   4
   5 -11  -3 32.1576 7.37023   4
  -5 -11   3 27.2952 7.86008   5
  -5 -11   3 22.8812 6.95574   4
   5  11  -3 16.1259 6.00106   5
  -5  11   3 39.3649 7.96714   3
   5  11  -3 69.6570 17.4068   1
   5  11  -3 44.1257 10.0855   3
  -5  11   3 25.2533 8.86818   1
   5  11  -3 27.8311 11.4547   1
   3 -11  -3 3.73081 3.39226   4
  -3 -11   3 2.94099 3.53469   4
  -3 -11   3 -0.7001 2.43785   4
   3 -11  -3 1.83266 3.08551   4
  -3 -11   3 11.6764 5.12276   5
  -3  11   3 -0.1516 3.53392   3
  -3  11   3 7.14837 5.69833   1
  -3  11   3 4.02123 2.35871   5
  -3  11   3 9.36347 6.18868   1
   3  11  -3 0.97282 3.69333   3
   3  11  -3 -2.2031 2.01616   5
   3  11  -3 6.40058 4.15156   5
   3  11  -3 6.78722 5.54338   1
  -1 -11   3 79.0088 12.3026   4
  -1 -11   3 70.1388 11.5613   5
  -1 -11   3 98.7149 13.2742   4
   1 -11  -3 105.113 14.1402   4
   1 -11  -3 92.0996 13.6389   4
  -1  11   3 82.8170 10.0531   5
   1  11  -3 124.908 15.5953   3
  -1  11   3 89.1769 13.6751   3
  -1  11   3 87.0973 18.0957   1
  -1  11   3 73.8109 10.3239   5
   1  11  -3 95.8158 9.50279   5
   1  11  -3 82.8294 17.7594   1
   1  11  -3 93.3509 17.8843   1
   1  11  -3 95.5067 11.3327   5
  -1  11   3 92.0588 19.1598   1
  -1 -11  -3 18.8606 6.19301   4
   1 -11   3 13.0068 5.07597   5
  -1 -11  -3 10.0211 5.11438   4
   1 -11   3 13.1156 5.08174   4
   1  11   3 13.2378 7.83396   1
  -1  11  -3 26.7464 9.35966   1
  -1  11  -3 23.4863 8.59366   1
  -1  11  -3 16.4676 2.96199   5
   1  11   3 14.7137 5.04318   5
   1  11   3 13.8478 5.40515   5
  -1  11  -3 22.9116 6.56534   3
  -1  11  -3 21.4894 3.46847   5
   1  11   3 21.5930 7.33046   3
   3 -11   3 36.0505 7.48164   4
  -3 -11  -3 49.2988 9.82947   4
   3 -11   3 38.7393 7.53424   4
  -3 -11  -3 38.1086 8.82491   4
   3 -11   3 42.1057 8.02452   5
   3  11   3 47.3840 9.41133   5
   3  11   3 43.8091 14.4470   1
  -3  11  -3 52.8366 11.4903   1
   3  11   3 42.6100 13.0140   1
   3  11   3 40.2716 10.0559   3
  -3  11  -3 57.9005 9.28754   3
  -5 -11  -3 0.11117 3.86861   4
   5 -11   3 5.94328 3.48778   4
  -5 -11  -3 2.95505 3.91093   4
   5 -11   3 7.55372 3.49337   4
   5  11   3 9.60870 7.33241   1
  -5  11  -3 3.26725 3.09358   3
   5  11   3 2.42148 4.52863   3
  -5  11  -3 6.18964 4.77617   1
   5  11   3 0.45556 4.65755   1
   7 -11   3 4.25068 2.65832   4
   7 -11   3 5.63843 3.54560   5
  -7 -11  -3 4.32936 4.23062   4
  -7 -11  -3 -3.4155 2.86383   4
   7 -11   3 6.98985 3.02845   4
   7  11   3 2.05351 5.07611   5
   7  11   3 5.69812 6.87662   1
  -7  11  -3 9.50420 3.35785   3
  -7  11  -3 4.18102 3.38167   1
   7  11   3 9.02085 7.50567   1
  -9 -11  -3 1.92916 3.99564   4
  -9 -11  -3 -0.0295 3.29104   4
   9 -11   3 1.32951 2.94345   5
   9 -11   3 -0.6170 1.40385   4
   9 -11   3 0.06681 1.36992   4
  -9  11  -3 1.15278 1.10819   3
   9  11   3 4.18597 5.65368   1
   9  11   3 -1.6531 4.15055   3
   9  11   3 -3.5665 3.50170   5
   9  11   3 3.31561 6.07353   1
  -9  11  -3 1.62066 0.93732   1
 -11 -11  -3 5.66366 5.06807   4
  11  11   3 4.14902 5.88696   1
  11  11   3 11.3409 6.15831   5
  11  11   3 3.63308 5.62789   3
 -13 -11  -3 15.7959 6.46755   4
  13  11   3 9.66854 9.93863   1
  13  11   3 6.24429 8.85319   1
  13  11   3 16.3056 6.87324   3
 -10 -12   3 37.4018 9.02127   4
  10 -12  -3 35.3546 6.48206   4
  10 -12  -3 35.2726 6.78988   4
  10  12  -3 25.6925 9.61960   3
  10  12  -3 42.5356 9.09402   5
 -10  12   3 35.2128 9.10593   1
  10  12  -3 35.0201 14.3648   1
   8 -12  -3 51.3651 8.93730   4
   8 -12  -3 47.4538 8.52116   4
  -8 -12   3 46.1525 10.7544   4
  -8  12   3 55.2131 8.61416   3
  -8  12   3 61.1144 12.7389   1
   8  12  -3 38.2688 14.7369   1
   8  12  -3 54.6602 10.6548   5
   8  12  -3 44.6508 11.5085   3
   6 -12  -3 117.669 15.3024   4
  -6 -12   3 122.053 17.4372   4
  -6 -12   3 161.905 19.6455   4
   6 -12  -3 118.857 15.0354   4
   6  12  -3 135.098 19.2007   3
   6  12  -3 128.835 17.4507   5
  -6  12   3 129.888 20.9329   1
  -6  12   3 135.096 14.0212   3
   6  12  -3 140.168 26.0314   1
  -4 -12   3 21.4826 7.22558   4
   4 -12  -3 20.0836 6.41069   4
  -4 -12   3 14.1643 6.08844   4
   4 -12  -3 16.1280 5.63047   4
  -4  12   3 21.8101 8.57209   1
   4  12  -3 33.4946 9.15861   3
  -4  12   3 25.9150 7.03291   3
   4  12  -3 26.6444 7.04114   5
  -2 -12   3 105.023 15.0274   4
  -2 -12   3 118.018 15.3275   4
   2 -12  -3 86.7938 13.2683   4
   2  12  -3 121.464 22.6278   1
   2  12  -3 77.0965 11.1408   5
   2  12  -3 139.278 17.5289   3
  -2  12   3 98.6467 19.2530   1
  -2  12   3 84.1304 13.8735   3
  -2  12   3 105.499 9.43245   5
   0 -12   3 14.2895 5.61245   4
   0 -12   3 4.63752 3.75781   4
   0 -12  -3 7.65156 4.99212   4
   0 -12  -3 17.9396 6.47060   4
   0  12   3 21.4165 9.22832   1
   0  12   3 11.1891 6.09383   3
   0  12   3 15.6500 5.22561   5
   0  12  -3 11.1849 7.59848   1
   0  12  -3 18.4328 6.74312   3
   0  12  -3 10.9490 3.04677   5
   2 -12   3 4.60423 3.88361   4
  -2 -12  -3 -4.4844 2.18041   4
   2 -12   3 3.33645 3.31611   4
  -2 -12  -3 -0.0170 3.40496   4
  -2  12  -3 1.85768 3.35980   3
   2  12   3 -2.5134 3.29490   3
   2  12   3 5.92217 5.91708   1
   2  12   3 4.64532 4.35177   5
  -2  12  -3 1.85129 4.23606   1
   4 -12   3 2.82511 3.13370   4
  -4 -12  -3 3.73236 3.87733   4
   4 -12   3 0.46788 2.61793   4
  -4 -12  -3 10.1944 5.55307   4
  -4  12  -3 2.61252 3.39608   3
   4  12   3 -0.8601 3.12311   1
   4  12   3 -0.3655 3.51723   5
  -4  12  -3 -1.6759 2.68449   1
   4  12   3 2.03161 4.20847   3
  -6 -12  -3 4.73594 4.74177   4
  -6 -12  -3 4.98151 5.09014   4
   6 -12   3 5.18919 3.02524   4
   6  12   3 10.2086 6.63109   3
  -6  12  -3 1.66867 3.08812   1
   6  12   3 4.67292 6.63692   1
   6  12   3 8.28384 6.15222   5
  -8 -12  -3 71.1438 14.0523   4
   8 -12   3 78.3659 8.06668   4
   8 -12   3 72.5865 8.75682   4
   8  12   3 78.3459 20.5859   1
   8  12   3 85.1929 15.6043   3
   8  12   3 73.6253 13.8852   5
  10 -12   3 35.2228 3.41074   4
 -10 -12  -3 31.3567 9.89475   4
  10  12   3 20.3606 12.2904   1
  10  12   3 28.9112 9.72809   5
  10  12   3 36.8020 10.8111   3
  -5 -13   3 -0.7613 5.84113   4
   5 -13  -3 -2.6494 2.11835   4
  -5  13   3 1.53351 3.40423   3
  -5  13   3 3.35083 4.78816   1
   5  13  -3 1.69720 3.61326   3
   5  13  -3 10.4134 5.43159   5
  -3  13   3 2.51668 3.73068   3
  -3  13   3 4.19538 5.00317   1
   3  13  -3 -0.9760 3.50298   3
   3  13  -3 2.78687 3.26807   5
   1 -13  -3 25.8989 8.31916   4
  -1  13   3 12.6767 9.06155   1
  -1  13   3 17.4740 4.28917   5
   1  13  -3 8.08268 4.97614   3
  -1  13   3 10.6261 5.64437   3
   1  13  -3 9.61731 7.43792   1
   1 -13   3 124.160 17.7223   4
  -1 -13  -3 106.754 16.5096   4
   1 -13   3 128.088 16.2949   4
   1  13   3 153.246 19.2981   3
   1  13   3 71.7030 27.7010   1
   1  13   3 137.643 13.2484   5
  -1  13  -3 99.4339 20.6288   1
   3 -13   3 67.7607 10.9213   4
  -3 -13  -3 54.0271 12.8495   4
   3  13   3 81.5800 11.5004   5
   3  13   3 65.3010 13.5331   3
  -3  13  -3 69.5501 11.2527   3
   5 -13   3 2.61815 2.96141   4
  -5 -13  -3 12.7865 6.78213   4
  -5  13  -3 16.4582 6.55066   1
   5  13   3 8.34290 5.61738   3
   5  13   3 -0.3659 3.22478   5
 -22   0   4 117.415 12.0011   4
  22   0  -4 107.383 14.0388   3
  22   0  -4 94.2500 13.8873   4
 -20   0   4 3.41147 3.41082   3
  20   0  -4 9.70497 6.38038   1
  20   0  -4 2.08477 3.01613   4
  20   0  -4 2.85894 3.49101   3
  18   0  -4 9.10784 4.08425   4
  18   0  -4 16.8159 4.94124   3
 -18   0   4 15.7905 4.78830   3
  16   0  -4 678.840 45.7316   3
 -16   0   4 698.417 52.1054   1
  16   0  -4 673.964 46.0334   4
 -16   0   4 659.882 46.0794   3
  16   0  -4 670.025 52.9980   1
  16   0  -4 636.088 46.3361   5
 -14   0   4 208.247 23.6912   1
  14   0  -4 254.305 20.1102   4
  14   0  -4 275.267 20.3397   5
 -14   0   4 262.273 19.8964   3
  14   0  -4 262.253 20.4002   3
 -14   0   4 237.015 19.7195   4
 -14   0   4 267.689 18.7169   5
  14   0  -4 254.742 24.9032   1
  12   0  -4 85.5309 14.0486   1
  12   0  -4 69.0769 9.44145   4
  12   0  -4 86.0542 8.79756   3
 -12   0   4 76.1571 9.66317   3
 -12   0   4 94.5656 8.96071   4
 -12   0   4 94.3645 7.99452   5
  12   0  -4 79.0695 9.95926   5
 -10   0   4 926.398 58.6729   5
  10   0  -4 924.261 61.4296   3
 -10   0   4 923.206 59.7377   4
  10   0  -4 926.461 59.4271   5
 -10   0   4 944.809 63.8337   1
 -10   0   4 917.609 61.1627   3
  10   0  -4 979.563 64.4429   1
  10   0  -4 930.177 59.3426   4
   8   0  -4 4071.73 257.414   2
  -8   0   4 4017.87 256.514   2
   6   0  -4 792.030 50.1838   3
  -6   0   4 791.861 53.2771   1
   6   0  -4 762.814 50.6093   4
   6   0  -4 767.354 49.7766   5
  -6   0   4 763.157 50.0403   5
   6   0  -4 820.238 53.8234   1
  -6   0   4 819.142 50.1576   3
  -4   0   4 687.278 48.6924   1
  -4   0   4 719.856 43.9796   4
   4   0  -4 681.233 45.5015   5
  -4   0   4 669.459 45.6184   3
   4   0  -4 718.416 44.0465   3
   4   0  -4 705.625 45.7002   4
   4   0  -4 735.862 47.4552   1
   0   0  -4 386.505 26.5060   4
   0   0   4 388.785 24.2856   4
   0   0  -4 391.411 23.1703   3
   0   0   4 387.169 26.5407   5
   0   0  -4 386.127 25.7529   1
   0   0   4 390.122 26.4254   3
   0   0  -4 389.776 26.3419   5
   0   0   4 388.671 30.1587   1
   2   0   4 50.4038 4.46282   5
  -2   0  -4 47.8955 4.45892   4
   2   0   4 43.3823 4.80592   3
   2   0   4 40.0946 6.96584   1
   2   0   4 48.4995 4.84306   4
  -2   0  -4 49.9963 4.43597   3
  -2   0  -4 48.3313 4.70753   5
   4   0   4 3022.94 196.291   2
  -4   0  -4 3225.43 196.269   2
   6   0   4 49.4952 7.72959   1
   6   0   4 63.7830 5.48593   5
  -6   0  -4 47.0613 5.22270   3
  -6   0  -4 76.5583 9.12308   1
   6   0   4 49.7186 4.89845   4
   6   0   4 48.8653 5.29355   3
  -6   0  -4 51.7671 5.00191   4
   8   0   4 4546.33 284.039   2
  10   0   4 338.618 26.7444   1
 -10   0  -4 317.346 23.1783   4
  10   0   4 367.064 23.9618   5
  10   0   4 358.596 24.0820   3
 -10   0  -4 345.189 23.5021   4
  10   0   4 334.090 26.7289   1
  10   0   4 329.874 23.2312   3
  12   0   4 103.618 9.16463   3
 -12   0  -4 101.252 9.31575   4
  12   0   4 101.903 9.76662   3
  12   0   4 101.191 9.89571   5
  12   0   4 119.397 12.6683   1
  12   0   4 106.277 14.6169   1
  14   0   4 575.689 39.8677   5
  14   0   4 561.448 45.0418   1
  14   0   4 629.678 40.9236   3
  14   0   4 599.887 44.8464   1
 -14   0  -4 619.139 40.1685   4
 -14   0  -4 601.039 40.7247   4
  14   0   4 590.903 39.9067   3
  14   0   4 608.440 40.9504   5
 -16   0  -4 1922.10 120.048   4
  16   0   4 2035.05 121.468   5
  16   0   4 1903.62 119.933   3
  16   0   4 1868.33 120.133   5
  16   0   4 1825.28 121.168   3
  16   0   4 1960.50 126.248   1
  18   0   4 130.058 12.9672   3
  18   0   4 132.882 13.7489   3
 -18   0  -4 140.470 12.8618   4
  18   0   4 142.737 20.0889   1
  18   0   4 140.837 13.9939   5
  18   0   4 150.370 13.5187   5
  20   0   4 399.483 35.5855   1
  20   0   4 400.326 30.6282   3
  20   0   4 425.058 31.8512   5
  22   0   4 0.08924 3.20192   1
  22   0   4 -0.4819 2.08356   3
  22   0   4 5.55150 4.81641   5
  22   0   4 1.76963 3.05391   3
  23  -1  -4 0.12112 2.61660   4
 -23  -1   4 -0.0055 2.30259   3
 -23   1   4 -0.3195 1.74794   3
  23   1  -4 3.06848 3.34674   3
  23   1  -4 -2.5877 1.91366   4
 -21  -1   4 108.840 14.2183   3
  21  -1  -4 96.4588 13.3406   4
  21  -1  -4 109.797 14.0665   3
  21   1  -4 95.4376 14.2960   3
 -21   1   4 116.608 11.9179   3
  21   1  -4 107.644 14.9613   4
 -19  -1   4 7.44245 4.08455   3
  19  -1  -4 3.56624 3.24306   4
  19  -1  -4 8.11433 5.40817   3
 -19  -1   4 4.33176 5.55241   1
  19  -1  -4 2.39433 3.95645   1
  19   1  -4 -2.1091 2.20806   3
  19   1  -4 16.2760 7.80458   1
 -19   1   4 1.27105 3.83587   1
  19   1  -4 4.71174 3.60373   4
 -19   1   4 1.09521 2.60868   3
  17  -1  -4 1.45773 3.38884   3
  17  -1  -4 2.19877 3.23939   5
  17  -1  -4 0.72997 2.72620   4
 -17  -1   4 1.20067 3.78940   1
 -17  -1   4 -0.2382 2.79818   3
  17   1  -4 2.93362 4.73115   1
  17   1  -4 1.51076 2.85256   4
 -17   1   4 -0.8193 2.31857   3
  17   1  -4 -0.8074 2.91966   3
 -17   1   4 -1.5189 1.38565   1
  15  -1  -4 236.197 18.1682   5
  15  -1  -4 196.074 22.1100   1
  15  -1  -4 232.159 18.2429   3
 -15  -1   4 234.521 18.5600   3
  15  -1  -4 192.140 17.5589   4
 -15  -1   4 215.059 23.6027   1
 -15  -1   4 226.219 17.2110   5
 -15   1   4 224.708 22.2239   1
  15   1  -4 190.124 18.2401   4
  15   1  -4 207.712 18.6021   3
  15   1  -4 224.613 18.7455   5
 -15   1   4 238.132 17.8035   3
  15   1  -4 215.280 23.8206   1
  13  -1  -4 2.57943 2.21507   5
 -13  -1   4 0.33386 2.86262   1
 -13  -1   4 -1.1627 1.43259   5
 -13  -1   4 1.75031 1.99755   4
  13  -1  -4 1.57494 1.93815   4
  13  -1  -4 -1.1924 1.52016   1
 -13  -1   4 -0.5780 1.77925   3
  13  -1  -4 -0.7833 1.40000   3
 -13   1   4 0.58985 1.46969   5
  13   1  -4 -0.7437 1.51239   3
 -13   1   4 1.62713 1.86433   3
 -13   1   4 2.83374 2.09704   4
  13   1  -4 3.04883 2.67698   4
  13   1  -4 10.2642 5.44589   1
  13   1  -4 0.24594 1.79800   5
 -13   1   4 2.98339 3.09062   1
 -11  -1   4 1.78693 1.78847   3
  11  -1  -4 3.72959 2.08358   3
 -11  -1   4 3.68514 2.02154   5
 -11  -1   4 -0.0653 1.62883   4
  11  -1  -4 -1.1026 1.56505   1
  11  -1  -4 3.35667 1.97388   4
 -11  -1   4 3.65101 3.59801   1
  11  -1  -4 1.88342 1.79292   5
  11   1  -4 5.86285 2.66351   5
  11   1  -4 9.99656 5.11766   1
 -11   1   4 6.16460 1.87397   5
 -11   1   4 0.81226 2.39177   1
  11   1  -4 1.59090 1.96949   3
 -11   1   4 1.58421 1.71021   3
  11   1  -4 3.07548 2.23148   4
 -11   1   4 2.43246 1.82045   4
  -9  -1   4 1926.86 129.294   1
   9  -1  -4 2035.83 129.354   1
   9   1  -4 2139.06 130.428   1
  -9   1   4 1956.53 128.700   1
  -7  -1   4 701.278 44.8635   5
   7  -1  -4 666.648 45.7612   4
  -7  -1   4 760.163 49.7225   1
  -7  -1   4 723.468 45.4332   4
   7  -1  -4 691.672 44.8235   5
   7  -1  -4 684.636 45.1374   3
   7  -1  -4 700.370 48.7475   1
  -7  -1   4 729.069 45.3427   3
   7   1  -4 721.585 45.4397   3
  -7   1   4 715.007 45.0431   3
  -7   1   4 674.288 48.0533   1
  -7   1   4 673.348 44.8964   4
   7   1  -4 719.393 45.2057   5
   7   1  -4 670.833 49.4338   1
   7   1  -4 671.369 45.6709   4
  -5  -1   4 54.0549 5.61096   4
   5  -1  -4 52.9918 6.18947   5
  -5  -1   4 63.1806 9.59727   1
   5  -1  -4 60.6075 9.29817   1
   5  -1  -4 51.3245 5.55845   4
   5  -1  -4 53.3597 5.45114   3
  -5  -1   4 55.2450 5.60648   3
  -5  -1   4 52.8906 6.40184   5
   5   1  -4 55.3094 6.56584   3
   5   1  -4 58.1003 5.69803   4
  -5   1   4 49.4110 6.27907   3
  -5   1   4 60.0591 9.00062   1
  -5   1   4 48.6637 6.17502   4
   5   1  -4 50.0494 6.45578   5
  -5   1   4 58.8831 5.19755   5
   3  -1  -4 2065.45 130.197   2
  -3   1   4 2061.52 132.785   2
   3   1  -4 1945.22 133.787   2
  -1  -1   4 3197.39 227.727   2
   1  -1  -4 3269.40 196.427   2
   1   1  -4 3255.45 198.605   2
  -1   1   4 3281.64 198.478   2
  -1  -1  -4 502.719 34.4710   5
   1  -1   4 524.556 31.1682   4
  -1  -1  -4 497.552 31.6477   3
   1  -1   4 505.946 32.1471   5
  -1  -1  -4 498.828 32.6315   4
  -1   1  -4 497.493 32.5661   3
   1   1   4 500.683 32.8284   5
   1   1   4 498.063 33.1963   3
  -1   1  -4 498.325 31.1879   5
   1   1   4 498.313 34.0856   1
   1   1   4 496.184 31.7643   4
   3  -1   4 3910.33 225.965   2
  -3  -1  -4 3832.25 232.187   2
  -3   1  -4 3807.58 233.288   2
   3   1   4 3510.05 249.034   2
  -5  -1  -4 787.009 46.8413   5
  -5  -1  -4 701.868 49.3782   3
  -5  -1  -4 715.415 49.0740   4
   5  -1   4 765.232 49.9677   1
   5   1   4 782.308 47.3213   5
   5   1   4 765.980 49.6318   3
   5   1   4 799.136 47.0476   4
   5   1   4 743.034 52.5035   1
   7  -1   4 31.8705 4.18262   3
  -7  -1  -4 34.3409 7.06031   1
   7  -1   4 40.0016 3.80429   4
   7  -1   4 40.1863 4.47917   5
  -7  -1  -4 37.7743 5.22888   4
  -7  -1  -4 37.7664 5.43196   3
   7  -1   4 30.7835 5.48660   1
   7   1   4 29.8245 7.06366   1
  -7   1  -4 34.1086 3.64697   4
   7   1   4 31.9509 4.92823   4
   7   1   4 29.8704 5.09049   3
   7   1   4 47.5267 5.97312   5
  -7   1  -4 39.0279 3.83174   4
  -7   1  -4 37.3722 3.86791   3
   9  -1   4 90.6593 7.20295   3
   9  -1   4 91.3008 7.59437   3
   9  -1   4 89.3191 9.14859   1
   9  -1   4 95.3894 7.53776   5
   9  -1   4 112.459 13.4630   1
  -9  -1  -4 86.7168 8.27928   4
  -9   1  -4 89.3157 7.25489   4
   9   1   4 89.9172 8.10463   3
   9   1   4 75.1139 8.35064   5
   9   1   4 92.7028 8.86608   3
   9   1   4 85.9893 12.9397   1
   9   1   4 69.7848 11.6683   1
  -9   1  -4 84.7404 7.19716   4
  11  -1   4 151.186 14.4484   1
  11  -1   4 162.142 12.3885   3
  11  -1   4 150.114 14.1813   1
 -11  -1  -4 148.802 12.7992   4
  11  -1   4 151.980 11.7089   3
  11  -1   4 161.215 12.3096   5
  11   1   4 162.031 16.8110   1
  11   1   4 153.961 12.7534   5
  11   1   4 167.388 13.6373   5
 -11   1  -4 148.825 11.7237   4
  11   1   4 169.643 13.1196   3
  11   1   4 149.474 16.4375   1
  11   1   4 158.668 13.5760   3
 -11   1  -4 158.507 11.7505   4
  13  -1   4 18.2656 3.74102   3
  13  -1   4 20.1464 4.21385   5
 -13  -1  -4 18.7517 4.53074   4
  13  -1   4 27.2324 4.60980   3
  13  -1   4 26.0107 6.27292   1
  13  -1   4 16.7060 5.19439   1
  13  -1   4 25.7732 4.26586   5
  13   1   4 24.1391 5.73401   5
  13   1   4 18.4433 4.43248   3
  13   1   4 20.3329 5.05923   3
 -13   1  -4 20.7221 3.86930   4
  13   1   4 22.0625 7.00790   1
 -13   1  -4 19.0125 3.76029   4
  13   1   4 18.6860 6.68726   1
  13   1   4 10.4559 3.61771   5
  15  -1   4 1.92024 2.10165   5
  15  -1   4 -1.3704 1.74333   1
  15  -1   4 -1.5725 1.68363   5
  15  -1   4 -1.2544 1.86830   3
  15  -1   4 -1.4355 2.18764   1
  15  -1   4 2.36168 2.11494   3
 -15  -1  -4 3.31027 2.93133   4
  15   1   4 -0.6026 2.88848   5
 -15   1  -4 0.74270 1.99439   4
  15   1   4 3.22012 3.95456   1
  15   1   4 1.74283 2.73114   3
  15   1   4 4.75376 4.57973   1
  15   1   4 4.44391 3.12702   3
  17  -1   4 176.867 17.8068   1
  17  -1   4 174.515 14.4224   5
  17  -1   4 172.386 14.4340   3
 -17  -1  -4 163.790 15.3302   4
  17  -1   4 161.300 15.1275   5
  17  -1   4 194.713 18.3296   1
  17  -1   4 171.256 13.7471   3
 -17   1  -4 163.821 15.0700   4
  17   1   4 168.498 26.4260   1
  17   1   4 167.484 16.4586   5
  17   1   4 164.685 16.1793   3
  17   1   4 146.959 14.9880   5
  19  -1   4 18.4309 6.81776   1
 -19  -1  -4 13.1724 4.82133   4
  19  -1   4 23.2756 5.50945   5
  19  -1   4 17.3315 4.64988   3
  19  -1   4 12.7710 4.47834   3
  19  -1   4 24.9109 7.61032   1
  19  -1   4 24.9089 6.17431   5
  19   1   4 16.4806 5.63229   3
  19   1   4 21.9900 8.24186   1
 -19   1  -4 17.4507 4.41612   4
  19   1   4 24.7029 8.84958   1
  19   1   4 25.9028 7.34008   5
  19   1   4 17.6618 5.42784   3
  21  -1   4 -2.7783 2.50704   5
  21  -1   4 1.43404 2.42115   3
  21  -1   4 0.62234 3.06451   1
 -21  -1  -4 2.86400 2.94936   4
  21  -1   4 1.29547 2.26379   3
  21   1   4 0.73432 2.99979   3
  21   1   4 3.47630 2.95518   3
  21   1   4 -1.6486 3.01335   5
  21   1   4 0.28008 3.19532   1
 -21   1  -4 2.90468 2.49181   4
  23  -1   4 -1.7453 1.50577   1
  23  -1   4 2.66678 4.75879   5
  23  -1   4 -0.4533 1.91698   3
  23   1   4 -1.4352 1.81215   3
  23   1   4 2.04743 3.64662   1
  23   1   4 -4.0985 1.57127   5
  22  -2  -4 141.441 13.4861   3
 -22  -2   4 123.239 16.5756   3
 -22  -2   4 126.311 15.9535   4
  22  -2  -4 143.851 13.6108   4
  22   2  -4 149.951 17.7295   3
  22   2  -4 125.671 17.6786   4
 -20  -2   4 2.42025 5.72944   1
  20  -2  -4 8.42358 3.99002   3
 -20  -2   4 8.57292 4.81270   3
  20  -2  -4 3.07482 2.74100   4
  20   2  -4 5.17935 5.92104   1
 -20   2   4 3.83218 2.60795   3
  20   2  -4 7.18046 4.14495   4
  18  -2  -4 46.3685 8.16796   3
 -18  -2   4 43.5895 8.70309   3
 -18  -2   4 55.3241 14.6852   1
  18  -2  -4 46.2090 8.00945   4
  18  -2  -4 49.9980 8.76084   5
  18   2  -4 48.1218 9.76188   4
  18   2  -4 51.7374 10.0651   3
 -18   2   4 56.1754 11.8862   1
 -18   2   4 45.0366 7.65138   3
 -16  -2   4 648.994 44.8048   3
 -16  -2   4 608.379 52.6343   1
  16  -2  -4 627.167 43.6845   5
 -16  -2   4 627.892 43.2959   5
  16  -2  -4 654.783 43.4834   4
  16  -2  -4 699.344 44.1368   3
 -16   2   4 622.200 42.8839   3
  16   2  -4 652.902 45.3511   4
 -16   2   4 656.116 48.6395   1
  16   2  -4 603.119 46.1362   3
  16   2  -4 615.468 52.0253   1
 -14  -2   4 368.017 26.0126   5
  14  -2  -4 349.629 30.3873   1
 -14  -2   4 351.765 32.6875   1
  14  -2  -4 387.889 26.1733   3
 -14  -2   4 343.829 26.7475   4
 -14  -2   4 393.079 29.3520   3
  14  -2  -4 359.652 25.5123   4
  14  -2  -4 343.013 25.7700   5
  14   2  -4 343.281 32.9433   1
  14   2  -4 298.224 26.5411   5
 -14   2   4 346.971 29.4784   1
 -14   2   4 378.807 25.5662   3
  14   2  -4 367.968 27.3768   4
  14   2  -4 331.567 27.1641   3
  12  -2  -4 312.469 23.0045   3
  12  -2  -4 308.867 22.6557   5
  12  -2  -4 294.854 26.6748   1
 -12  -2   4 297.746 23.8167   4
 -12  -2   4 326.891 23.3809   5
 -12  -2   4 325.173 24.0582   3
  12  -2  -4 320.295 22.7380   4
 -12  -2   4 312.778 29.1190   1
 -12   2   4 326.492 24.1013   4
 -12   2   4 298.048 25.9689   1
  12   2  -4 280.036 28.3575   1
  12   2  -4 354.841 23.7121   5
 -12   2   4 307.273 22.4982   3
 -12   2   4 313.944 20.6450   5
  12   2  -4 326.095 24.3013   3
  12   2  -4 314.288 24.1974   4
  10  -2  -4 11.3875 3.14384   4
 -10  -2   4 9.64525 3.37321   3
  10  -2  -4 14.3806 3.47488   5
 -10  -2   4 8.22762 3.39574   5
 -10  -2   4 16.9186 4.07599   4
  10  -2  -4 5.17511 3.17261   1
 -10  -2   4 13.8020 5.58528   1
  10  -2  -4 9.39610 2.76700   3
  10   2  -4 5.09349 2.88803   5
  10   2  -4 13.5389 3.80718   4
 -10   2   4 12.2934 3.03257   4
  10   2  -4 5.07779 4.19691   1
 -10   2   4 13.2797 4.54389   1
  10   2  -4 10.7044 3.52546   3
 -10   2   4 9.92077 2.78767   3
 -10   2   4 7.65194 2.00381   5
  -8  -2   4 61.6779 7.83510   5
  -8  -2   4 72.6228 8.86083   3
  -8  -2   4 75.7551 8.93754   4
  -8  -2   4 58.0398 11.2333   1
   8  -2  -4 60.6645 6.36526   4
   8  -2  -4 69.7670 10.6328   1
   8  -2  -4 64.7620 6.58880   3
   8   2  -4 69.7266 8.69637   3
  -8   2   4 64.6415 6.46886   3
   8   2  -4 62.5640 11.6374   1
  -8   2   4 63.3890 6.47359   4
   8   2  -4 56.7004 7.94051   4
   8   2  -4 78.4436 7.49161   5
  -8   2   4 72.3246 10.4198   1
  -8   2   4 67.8797 5.75022   5
  -6  -2   4 32.5026 5.17473   3
  -6  -2   4 34.0566 7.55307   1
  -6  -2   4 36.1389 5.35934   5
   6  -2  -4 32.4412 4.65110   5
   6  -2  -4 38.1193 5.10069   3
   6  -2  -4 35.0812 4.79337   4
  -6  -2   4 34.1786 5.38556   4
   6  -2  -4 24.1669 6.01845   1
  -6   2   4 34.4111 4.77541   3
  -6   2   4 31.6178 4.10942   5
  -6   2   4 33.6534 6.68724   1
   6   2  -4 40.6720 8.62196   1
   6   2  -4 30.5053 5.72312   3
  -6   2   4 29.5334 4.52908   4
   6   2  -4 37.0444 5.54317   4
   6   2  -4 36.5761 5.48669   5
   4  -2  -4 248.966 18.4700   5
  -4  -2   4 273.137 18.8973   5
  -4  -2   4 241.071 18.7362   4
  -4  -2   4 248.690 21.7661   1
  -4  -2   4 253.342 18.8023   3
   4  -2  -4 297.589 22.0962   1
   4  -2  -4 269.869 18.6522   4
   4  -2  -4 263.230 18.7454   3
  -4   2   4 285.440 18.3495   5
   4   2  -4 278.689 19.1556   4
   4   2  -4 259.114 18.9085   3
   4   2  -4 306.328 23.0089   1
  -4   2   4 251.697 18.5499   3
  -4   2   4 270.577 18.5953   4
  -4   2   4 268.898 21.5346   1
   4   2  -4 265.605 18.8385   5
  -2  -2   4 39.6025 7.23272   1
  -2  -2   4 35.5346 4.88651   5
   2  -2  -4 33.1970 5.00597   5
   2  -2  -4 33.6479 4.78739   4
  -2  -2   4 39.5425 5.05157   4
   2  -2  -4 38.7192 5.19389   3
   2  -2  -4 33.9142 6.97642   1
  -2  -2   4 40.5437 4.97610   3
   2   2  -4 37.5953 7.22945   1
  -2   2   4 38.4370 5.09062   5
   2   2  -4 34.6785 4.76337   5
  -2   2   4 37.0292 5.17985   3
   2   2  -4 29.6075 4.62462   3
   2   2  -4 32.4345 4.68129   4
  -2   2   4 35.4190 6.90817   1
  -2   2   4 39.9860 5.09110   4
   2  -2   4 5863.40 366.272   2
  -2  -2  -4 5522.87 363.497   2
  -2   2  -4 5968.13 337.373   2
   2   2   4 5792.74 364.538   2
  -4  -2  -4 1123.93 74.4926   1
   6  -2   4 167.952 10.7011   4
  -6  -2  -4 158.264 12.7140   4
  -6  -2  -4 171.477 13.1553   3
  -6  -2  -4 158.381 15.7409   1
   6  -2   4 162.079 10.4150   5
   6  -2   4 165.725 10.7215   3
  -6  -2  -4 137.485 12.3923   5
   6  -2   4 158.701 11.8310   1
   6   2   4 156.353 13.2725   3
   6   2   4 157.013 15.9920   1
   6   2   4 165.464 12.6102   4
   6   2   4 157.670 13.1452   5
  -6   2  -4 157.273 10.7230   4
  -6   2  -4 156.233 11.8212   1
  -6   2  -4 166.879 10.7286   3
  -8  -2  -4 923.712 58.6098   4
  -8  -2  -4 978.460 58.7140   4
   8  -2   4 943.767 58.1071   1
   8   2   4 882.922 58.7148   5
   8   2   4 794.370 63.2374   1
   8   2   4 865.268 58.9855   3
   8   2   4 922.923 58.2649   4
   8   2   4 928.874 58.3052   3
  10  -2   4 21.4051 3.12251   3
 -10  -2  -4 29.3265 5.26809   4
  10  -2   4 13.2450 3.45525   1
 -10  -2  -4 23.8613 4.86360   4
  10  -2   4 15.9336 3.63584   1
  10  -2   4 26.5939 3.28098   3
  10   2   4 21.3275 5.11304   3
 -10   2  -4 20.6062 2.76506   4
  10   2   4 20.7853 4.42704   5
  10   2   4 14.0798 4.32429   3
 -10   2  -4 17.8644 2.47815   4
  10   2   4 17.1725 6.36776   1
  10   2   4 22.9295 7.17585   1
 -12  -2  -4 51.5109 8.01833   4
 -12  -2  -4 61.8525 8.39549   4
  12  -2   4 57.3396 7.62143   1
  12  -2   4 64.5291 8.34002   1
  12  -2   4 56.3851 5.25087   3
  12   2   4 45.8336 7.56878   3
  12   2   4 44.4286 7.89468   5
  12   2   4 48.6229 11.1371   1
  12   2   4 54.0067 11.9335   1
 -12   2  -4 54.1475 4.69261   4
  12   2   4 34.7135 7.17972   3
 -12   2  -4 56.2109 5.58754   4
  12   2   4 55.2471 7.87317   5
  14  -2   4 72.0478 9.70009   1
  14  -2   4 65.9622 6.64852   5
  14  -2   4 67.3191 9.55890   1
  14  -2   4 69.4967 6.54546   3
 -14  -2  -4 74.3784 9.95265   4
  14   2   4 81.8195 15.1704   1
 -14   2  -4 57.5471 5.89367   4
  14   2   4 69.5254 10.5300   3
  14   2   4 75.2877 10.5901   5
  14   2   4 74.6887 9.87643   3
  14   2   4 74.0338 9.56490   5
 -14   2  -4 64.0828 5.87895   4
  14   2   4 47.4001 12.0714   1
 -16  -2  -4 -2.2357 1.88952   4
  16  -2   4 0.88671 2.16962   5
  16  -2   4 -1.1211 1.86027   1
  16  -2   4 -1.0359 2.04181   5
  16  -2   4 0.92688 2.20039   1
  16  -2   4 -1.5700 1.65871   3
 -16   2  -4 3.19662 1.91136   4
  16   2   4 4.00872 3.44958   3
  16   2   4 0.29724 2.64680   3
  16   2   4 -1.4553 2.33750   5
  16   2   4 3.44095 4.34026   1
  16   2   4 0.43420 3.55640   1
  18  -2   4 213.085 17.4344   5
  18  -2   4 176.576 15.6229   3
  18  -2   4 214.260 19.3436   1
  18  -2   4 197.452 16.5619   5
  18   2   4 205.092 19.5471   3
 -18   2  -4 221.514 15.3269   4
  18   2   4 208.175 19.8756   5
  18   2   4 197.739 18.2904   3
  18   2   4 227.615 29.1001   1
  18   2   4 242.558 29.3875   1
  20  -2   4 56.5308 10.1277   1
  20  -2   4 62.1000 7.68374   3
  20  -2   4 64.1513 7.93765   3
  20  -2   4 55.8959 9.42200   5
  20  -2   4 63.1161 8.91233   5
 -20  -2  -4 60.0959 10.3959   4
  20   2   4 63.2847 11.2445   3
  20   2   4 67.0690 11.4849   5
  20   2   4 62.1554 10.3928   3
  22  -2   4 17.9634 5.37570   1
  22  -2   4 15.5990 4.44782   3
  22  -2   4 12.6673 3.43935   3
  22  -2   4 8.95816 4.74037   5
  22   2   4 7.94382 6.00458   1
  22   2   4 16.6468 6.75831   5
  22   2   4 6.30222 4.29937   3
  23  -3  -4 11.1118 4.50724   4
  23  -3  -4 10.8986 3.58200   3
 -21  -3   4 86.6696 12.7517   4
 -21  -3   4 62.1917 11.6791   3
  21  -3  -4 80.6689 10.7171   3
  21   3  -4 66.5561 12.7219   4
  19  -3  -4 48.3924 7.91481   3
 -19  -3   4 42.2927 9.29896   3
  19  -3  -4 39.6459 7.31368   4
 -19  -3   4 46.0566 13.3314   1
  19  -3  -4 65.9992 12.3710   1
  19   3  -4 46.8051 9.75596   3
  19   3  -4 46.8695 9.83529   4
 -19   3   4 49.6958 7.52486   3
 -19   3   4 39.7332 10.7457   1
  19   3  -4 57.2441 15.2474   1
 -17  -3   4 11.3055 5.17474   3
  17  -3  -4 27.2696 9.04701   5
  17  -3  -4 14.2880 4.49801   3
 -17  -3   4 20.2083 8.88684   1
 -17   3   4 19.0150 4.30048   3
  17   3  -4 18.2976 6.49241   3
  17   3  -4 20.2798 6.35384   4
  17   3  -4 11.8084 7.79674   1
  15  -3  -4 512.318 35.5629   4
 -15  -3   4 524.774 36.7678   5
  15  -3  -4 539.313 36.1317   3
  15  -3  -4 509.203 40.5585   1
 -15  -3   4 517.833 45.2597   1
  15  -3  -4 460.410 36.2141   5
 -15  -3   4 570.183 38.3610   3
  15   3  -4 534.514 38.4323   4
 -15   3   4 549.075 40.2756   1
  15   3  -4 529.027 38.1793   3
 -15   3   4 545.480 35.5918   3
  15   3  -4 465.860 44.8085   1
  13  -3  -4 10.1471 3.28434   5
  13  -3  -4 6.52740 4.34268   1
 -13  -3   4 4.70075 3.21015   3
 -13  -3   4 5.41228 3.39682   4
 -13  -3   4 6.39636 5.10309   1
 -13  -3   4 4.16681 2.93023   5
  13  -3  -4 10.0133 3.37540   3
  13  -3  -4 7.22663 2.91081   4
  13   3  -4 8.09595 3.99983   4
 -13   3   4 4.85782 3.28024   1
  13   3  -4 8.40503 3.91829   3
 -13   3   4 7.78155 2.69190   4
 -13   3   4 9.50053 2.88306   3
  13   3  -4 5.51503 8.43441   1
  13   3  -4 5.62427 3.25999   5
  11  -3  -4 5.00692 2.12475   5
 -11  -3   4 3.79388 2.44291   3
 -11  -3   4 0.95520 1.95940   4
 -11  -3   4 11.2709 5.95765   1
  11  -3  -4 0.80666 1.62379   4
 -11  -3   4 0.45809 1.65827   5
  11  -3  -4 -1.9119 2.37697   1
  11  -3  -4 0.61705 1.57714   3
 -11   3   4 1.44426 1.65157   3
  11   3  -4 -0.4912 1.83256   5
  11   3  -4 1.81159 2.43077   3
 -11   3   4 3.15461 2.64479   1
  11   3  -4 -1.1730 1.97578   4
 -11   3   4 0.32210 1.22656   4
  11   3  -4 -1.4480 2.06208   1
   9  -3  -4 53.1265 6.48964   3
   9  -3  -4 51.5751 6.36429   4
  -9  -3   4 40.1124 6.80557   4
  -9  -3   4 37.9912 6.40799   5
  -9  -3   4 45.0723 10.2290   1
   9  -3  -4 28.3392 7.12268   1
  -9  -3   4 42.5238 7.01044   3
   9  -3  -4 47.2631 6.19148   5
  -9   3   4 48.7687 5.92806   4
   9   3  -4 39.0048 6.72769   3
  -9   3   4 43.1605 3.65589   5
   9   3  -4 28.6818 6.22328   4
  -9   3   4 35.8281 5.49002   3
   9   3  -4 58.3781 11.8890   1
   9   3  -4 53.5623 7.72647   5
  -9   3   4 38.2771 7.58826   1
  -7  -3   4 190.784 14.4075   3
  -7  -3   4 189.181 14.2104   5
   7  -3  -4 185.153 13.5428   3
   7  -3  -4 160.692 13.2315   4
  -7  -3   4 201.155 18.8246   1
  -7  -3   4 167.553 14.2625   4
   7  -3  -4 168.785 16.0373   1
   7  -3  -4 175.398 13.2843   5
   7   3  -4 190.607 14.6127   4
   7   3  -4 172.600 14.1413   3
  -7   3   4 187.076 12.2033   5
  -7   3   4 167.976 16.0288   1
   7   3  -4 142.221 13.6070   5
  -7   3   4 182.335 13.3864   3
  -7   3   4 170.440 13.0693   4
   7   3  -4 139.730 19.3316   1
  -5  -3   4 118.621 10.1122   3
  -5  -3   4 112.542 9.89430   5
   5  -3  -4 118.645 9.67696   3
  -5  -3   4 131.406 10.4562   4
   5  -3  -4 117.763 9.60830   5
  -5  -3   4 148.548 19.2048   1
   5  -3  -4 106.897 9.38810   4
   5  -3  -4 89.7595 12.6012   1
   5   3  -4 109.237 9.85515   5
  -5   3   4 113.008 11.9090   1
   5   3  -4 106.990 10.0243   4
  -5   3   4 121.921 9.74103   3
   5   3  -4 98.9540 9.83503   3
  -5   3   4 119.683 9.44897   4
   5   3  -4 149.108 14.5457   1
  -5   3   4 121.043 8.92984   5
   3  -3  -4 -1.3234 1.02810   1
  -3  -3   4 -1.6706 0.94125   3
  -3  -3   4 1.27393 2.11588   1
   3  -3  -4 -0.1941 1.19804   4
  -3  -3   4 1.01104 1.37625   5
  -3  -3   4 0.07213 1.25954   4
   3  -3  -4 -0.8937 1.02850   3
   3  -3  -4 -0.7605 0.92328   5
   3   3  -4 0.98847 1.46608   4
  -3   3   4 -0.2286 1.52968   1
  -3   3   4 0.01821 1.19119   5
   3   3  -4 1.40694 2.14953   1
   3   3  -4 -0.1399 0.81017   3
  -3   3   4 2.07009 1.62889   3
   3   3  -4 0.66221 1.28337   5
  -3   3   4 -1.6176 0.67880   4
   1  -3  -4 869.305 59.7231   3
   1  -3  -4 917.351 59.8473   5
   1  -3  -4 964.179 60.8835   1
  -1  -3   4 870.698 59.9107   4
  -1  -3   4 1036.63 60.4200   1
   1   3  -4 934.951 59.8266   5
  -1   3   4 987.657 61.1109   1
   1   3  -4 943.307 60.1702   4
  -1   3   4 932.263 59.7262   5
  -1  -3  -4 9999.99 563.083   2
   1  -3   4 9322.01 596.700   2
  -1   3  -4 9422.05 562.856   2
   1   3   4 8880.60 586.813   2
  -3  -3  -4 535.220 40.8562   1
  -3  -3  -4 558.114 37.6190   5
  -3  -3  -4 604.750 37.7946   4
   3  -3   4 537.334 37.2874   1
   3  -3   4 540.342 35.7949   5
   3   3   4 599.686 42.0107   1
  -3   3  -4 580.417 38.9795   1
   3   3   4 523.043 37.7182   3
  -3   3  -4 619.116 35.8986   4
   3   3   4 625.732 37.6330   4
   3   3   4 548.384 37.7189   5
  -5  -3  -4 1808.19 113.854   5
  -5  -3  -4 1817.39 114.293   3
  -5  -3  -4 1992.78 119.095   1
   5   3   4 1705.79 118.241   1
  -7  -3  -4 2171.30 130.710   1
  -7  -3  -4 2044.71 125.580   4
  -7  -3  -4 1866.84 127.560   3
   7   3   4 2022.89 130.786   1
  -9  -3  -4 22.7154 5.13184   4
  -9  -3  -4 19.1473 4.61172   4
   9   3   4 19.2168 4.40199   3
   9   3   4 30.0875 8.40579   1
   9   3   4 23.4294 4.79884   5
   9   3   4 24.7284 5.63855   5
   9   3   4 18.9722 4.84128   3
   9   3   4 20.3472 7.25805   1
 -11  -3  -4 523.445 36.7213   4
  11   3   4 524.651 37.4640   3
  11   3   4 538.360 36.3893   5
  11   3   4 550.997 42.9664   1
  11   3   4 535.869 37.4228   5
  11   3   4 518.021 36.3962   3
  11   3   4 490.382 42.7791   1
 -13  -3  -4 116.254 12.0774   4
  13  -3   4 117.789 8.95289   1
  13  -3   4 119.978 8.94148   1
 -13  -3  -4 118.769 14.8397   4
  13  -3   4 106.951 7.87232   3
  13  -3   4 123.616 7.78924   3
  13   3   4 108.152 14.1184   5
  13   3   4 101.737 17.6930   1
  13   3   4 126.958 19.9803   1
  13   3   4 111.045 11.5934   5
  13   3   4 135.203 13.2812   3
  13   3   4 106.874 13.1780   3
  15  -3   4 144.743 9.88467   3
  15  -3   4 135.263 10.9398   1
  15  -3   4 156.841 11.0972   5
  15  -3   4 137.520 9.50233   3
 -15  -3  -4 124.247 15.3684   4
  15   3   4 120.978 21.0982   1
  15   3   4 135.825 16.4649   5
  15   3   4 140.873 22.2920   1
  15   3   4 105.411 15.2838   3
  15   3   4 119.010 14.9344   3
 -17  -3  -4 476.294 35.9460   4
  17  -3   4 481.031 30.7604   3
  17  -3   4 495.145 29.6217   3
  17  -3   4 458.561 32.5373   5
  17  -3   4 480.802 32.7810   1
  17  -3   4 483.063 32.7914   1
  17   3   4 472.669 37.0755   5
  17   3   4 465.179 43.3316   1
  17   3   4 457.304 36.7443   3
  17   3   4 485.684 35.9431   3
  19  -3   4 2.02086 1.73683   1
  19  -3   4 2.75705 2.31457   5
  19  -3   4 4.02631 1.77910   1
 -19  -3  -4 4.98023 4.02048   4
  19  -3   4 2.31369 1.27621   3
  19  -3   4 1.42794 1.09165   3
  19  -3   4 5.03832 3.08597   5
  19   3   4 -1.0810 2.85948   3
  19   3   4 -3.7513 2.22242   1
  19   3   4 -3.1992 1.98727   5
  19   3   4 1.06685 3.04504   1
  19   3   4 -2.2375 2.13407   3
  21  -3   4 0.83507 0.92817   3
  21  -3   4 3.07890 2.55544   5
  21  -3   4 0.26902 2.26881   5
  21   3   4 5.26206 5.09060   1
  21   3   4 2.89575 3.49353   3
  21   3   4 -2.0271 2.92188   5
 -22  -4   4 10.4229 4.82588   4
  22  -4  -4 11.0053 3.49945   4
  22   4  -4 0.68750 4.74410   5
  22   4  -4 19.1016 8.45623   1
  22   4  -4 5.18563 4.27013   3
  20  -4  -4 3.64406 2.42265   3
 -20  -4   4 5.14775 3.95961   4
  20  -4  -4 1.40403 2.51819   4
 -20  -4   4 6.70662 4.16555   3
  20   4  -4 6.70802 8.16221   1
  20   4  -4 3.44904 4.49269   4
  18  -4  -4 19.7556 6.86449   1
  18  -4  -4 27.1373 6.11603   5
 -18  -4   4 25.3545 7.25355   3
  18  -4  -4 29.1506 5.71588   3
  18  -4  -4 23.2363 5.05236   4
 -18  -4   4 48.0246 16.4238   1
  18   4  -4 22.0445 7.25438   4
 -18   4   4 19.9490 6.38991   1
  16  -4  -4 59.9725 8.64232   3
 -16  -4   4 70.9882 10.9080   5
  16  -4  -4 84.0388 10.2557   5
 -16  -4   4 116.895 21.7402   1
  16  -4  -4 88.4611 8.48372   4
 -16  -4   4 84.5473 12.4787   3
  16  -4  -4 69.6747 12.4938   1
  16   4  -4 79.1635 17.7258   1
  16   4  -4 89.7305 12.6309   3
  16   4  -4 64.3698 11.7866   4
 -16   4   4 69.9879 8.74487   3
 -16   4   4 77.3137 12.3757   1
 -14  -4   4 482.101 33.6745   5
  14  -4  -4 420.788 32.1238   5
  14  -4  -4 448.862 31.3706   4
  14  -4  -4 487.538 32.0018   3
 -14  -4   4 498.264 34.6882   3
 -14  -4   4 458.649 41.8988   1
  14  -4  -4 488.122 36.3598   1
 -14   4   4 478.992 35.3155   1
  14   4  -4 425.412 34.5477   3
  14   4  -4 462.137 41.9099   1
 -14   4   4 453.959 31.1972   3
  14   4  -4 444.642 34.6660   4
 -12  -4   4 8.25402 4.11874   5
 -12  -4   4 11.4241 6.52214   1
  12  -4  -4 18.8451 5.82566   1
  12  -4  -4 13.9745 3.71685   3
  12  -4  -4 9.76989 3.06304   4
  12  -4  -4 15.3526 3.85621   5
 -12  -4   4 19.1438 5.53428   3
  12   4  -4 22.3054 5.73193   5
  12   4  -4 5.20785 3.72970   4
 -12   4   4 18.2569 5.45649   1
  12   4  -4 26.6464 9.33783   1
 -12   4   4 15.5080 3.48097   3
  12   4  -4 20.9850 5.65566   3
 -12   4   4 17.7590 3.67746   4
 -10  -4   4 17.8585 4.50889   3
  10  -4  -4 13.6376 5.75656   1
  10  -4  -4 5.91052 2.37763   4
 -10  -4   4 8.86058 3.37680   5
  10  -4  -4 12.0025 3.19328   3
 -10  -4   4 2.96134 2.79746   4
  10  -4  -4 11.8584 3.23404   5
 -10  -4   4 16.6492 6.91244   1
  10   4  -4 11.5082 4.14969   3
  10   4  -4 15.9629 4.72463   4
 -10   4   4 8.72655 2.60986   4
 -10   4   4 10.1263 2.94453   3
  10   4  -4 5.70747 5.07622   1
 -10   4   4 9.88128 3.92091   1
  -8  -4   4 30.3892 9.03429   1
   8  -4  -4 27.4388 4.67749   5
  -8  -4   4 31.9137 6.03912   4
  -8  -4   4 20.5251 5.07726   3
   8  -4  -4 28.4438 4.76867   3
   8  -4  -4 25.1484 4.41734   4
  -8  -4   4 21.5051 4.94626   5
   8  -4  -4 29.2870 6.71939   1
  -8   4   4 29.3914 2.41978   5
  -8   4   4 30.7018 6.59858   1
   8   4  -4 20.3610 5.11172   4
   8   4  -4 20.9689 5.00914   5
  -8   4   4 28.4248 4.50173   4
   8   4  -4 39.5097 6.70377   3
  -8   4   4 27.8358 4.69181   3
   8   4  -4 30.0626 8.63405   1
   6  -4  -4 8.04296 3.73990   1
  -6  -4   4 30.0235 8.20680   1
  -6  -4   4 11.3815 3.59518   4
  -6  -4   4 14.7282 4.03637   3
   6  -4  -4 11.1166 3.02217   3
   6   4  -4 18.8153 6.45131   1
  -6   4   4 13.7101 3.30790   3
   6   4  -4 17.6771 4.30935   3
   6   4  -4 9.53451 3.30567   5
  -6   4   4 12.9426 2.36153   5
   6   4  -4 9.28884 3.35837   4
  -6   4   4 19.5133 5.23677   1
  -6   4   4 14.0441 3.16040   4
  -4  -4   4 -0.6420 1.86783   1
   4  -4  -4 1.36065 1.64992   3
  -4  -4   4 -0.4712 1.34431   4
   4  -4  -4 0.08701 1.88931   1
   4  -4  -4 -0.1197 1.25407   4
  -4  -4   4 0.46152 1.52363   3
  -4  -4   4 0.75592 1.61603   5
  -4   4   4 2.40304 1.72010   3
   4   4  -4 3.54227 2.15775   4
   4   4  -4 2.26277 2.81022   1
  -4   4   4 2.56776 1.45509   5
   4   4  -4 2.04813 1.71721   5
  -4   4   4 4.41195 3.11503   1
  -4   4   4 1.85158 1.47454   4
   4   4  -4 0.43794 1.65099   3
   2  -4  -4 1938.64 130.588   1
   2   4  -4 2138.39 129.635   1
   0  -4   4 533.483 36.7873   5
   0  -4  -4 561.162 41.3907   1
   0  -4  -4 590.515 37.3932   5
   0  -4   4 612.274 36.4697   4
   0  -4  -4 514.828 37.5264   3
   0  -4   4 563.600 36.9178   3
   0  -4   4 594.399 39.5675   1
   0  -4  -4 564.216 37.5272   4
   0   4   4 546.235 37.2485   4
   0   4  -4 576.281 35.8302   5
   0   4   4 576.366 37.7507   3
   0   4  -4 576.024 40.1263   1
   0   4   4 540.948 37.5485   5
   0   4  -4 576.237 36.6277   5
   0   4  -4 557.034 36.9315   3
   0   4   4 556.247 41.6053   1
  -2  -4  -4 4.95897 3.44808   1
   2  -4   4 2.45775 1.83418   1
   2  -4   4 1.76027 1.15726   4
  -2  -4  -4 5.39218 2.73741   3
  -2  -4  -4 1.17150 1.92279   5
  -2  -4  -4 3.10067 2.02554   4
   2  -4   4 5.44494 1.74172   5
   2  -4   4 -0.1855 1.01907   3
  -2   4  -4 1.24740 0.66265   5
   2   4   4 2.72334 1.69677   4
  -2   4  -4 0.87911 1.56365   1
   2   4   4 -0.6466 2.19774   1
  -2   4  -4 1.06188 1.16115   4
  -2   4  -4 2.03177 0.72836   5
   2   4   4 2.59819 2.07456   5
   2   4   4 3.97800 2.48200   3
  -4  -4  -4 196.758 15.5994   5
   4  -4   4 190.660 13.0632   4
   4  -4   4 179.478 14.3164   1
  -4  -4  -4 197.878 15.9171   3
   4  -4   4 218.219 13.0193   5
   4  -4   4 207.599 12.8673   3
  -4  -4  -4 211.446 19.4219   1
  -4  -4  -4 180.295 15.3331   4
  -4   4  -4 205.212 13.1230   3
  -4   4  -4 178.214 14.4075   1
   4   4   4 170.679 15.8945   4
  -4   4  -4 193.869 12.8794   4
   4   4   4 185.916 19.1803   1
   4   4   4 174.860 15.4820   5
   4   4   4 155.505 15.2791   3
  -6  -4  -4 164.720 14.7264   3
   6  -4   4 182.859 11.1432   4
  -6  -4  -4 188.005 14.9093   4
  -6  -4  -4 138.425 13.8244   5
  -6  -4  -4 165.549 17.9723   1
   6   4   4 145.831 14.3846   5
   6   4   4 182.182 15.7511   4
   6   4   4 183.488 19.0523   1
   6   4   4 185.622 14.3295   5
  -8  -4  -4 104.774 10.6443   4
  -8  -4  -4 101.925 10.7328   4
   8   4   4 103.228 10.3204   3
   8   4   4 150.469 20.3594   1
   8   4   4 102.153 10.1166   5
   8   4   4 127.479 11.6179   3
   8   4   4 101.511 12.6274   5
   8   4   4 65.1676 14.0614   1
 -10  -4  -4 69.8189 9.88908   4
 -10  -4  -4 55.6468 8.75754   4
  10   4   4 43.4639 8.34201   3
  10   4   4 54.2536 9.32241   5
  10   4   4 55.6384 13.1800   1
  10   4   4 68.1026 9.35783   3
 -12  -4  -4 -0.6621 2.09886   4
 -12  -4  -4 0.61311 2.29830   4
  12   4   4 -2.1102 1.98914   1
  12   4   4 -0.2420 2.51059   5
  12   4   4 -3.2489 1.85868   1
  12   4   4 1.45310 2.41838   3
  12   4   4 -2.7917 1.62530   3
  12   4   4 -0.3412 1.83745   5
  14  -4   4 113.636 8.97474   5
 -14  -4  -4 133.275 13.6331   4
  14   4   4 133.094 16.5505   3
  14   4   4 143.298 17.3567   5
  14   4   4 124.164 14.9516   3
  14   4   4 142.689 22.5984   1
  14   4   4 109.016 20.0006   1
 -16  -4  -4 10.8026 4.61699   4
  16   4   4 10.6511 4.80651   3
  16   4   4 10.8262 6.64818   1
  16   4   4 12.9496 7.15025   1
  16   4   4 10.6583 5.58207   5
  16   4   4 14.3335 5.84251   3
  18  -4   4 9.26072 3.04420   5
 -18  -4  -4 11.4641 5.41775   4
  18   4   4 11.3314 5.19764   3
  18   4   4 17.2480 6.78642   5
  18   4   4 2.53436 5.70435   1
  18   4   4 10.7428 6.98197   1
  18   4   4 5.00297 4.24909   3
 -20  -4  -4 4.92152 4.62065   4
  20  -4   4 11.6057 3.39472   5
  20  -4   4 10.4096 3.52317   5
  20   4   4 8.34870 5.31488   3
  20   4   4 12.7257 6.25299   5
  20   4   4 3.13820 3.92139   3
  20   4   4 10.6608 6.79404   1
  22  -4   4 0.95559 2.00878   5
  22   4   4 -1.6371 2.28509   5
  22   4   4 -1.3680 3.49174   3
  21  -5  -4 108.309 9.90516   4
 -21  -5   4 98.0258 15.2520   4
  21  -5  -4 114.508 9.65895   3
  21   5  -4 125.161 16.7258   5
  21   5  -4 97.9270 19.9110   1
  21   5  -4 98.7877 15.2272   3
  19  -5  -4 197.910 15.7953   3
  19  -5  -4 199.255 15.8743   4
 -19  -5   4 213.546 20.0986   3
 -19  -5   4 209.954 19.7030   4
  19  -5  -4 185.210 17.1788   5
  19   5  -4 203.102 23.6636   5
  19   5  -4 177.772 30.9356   1
 -19   5   4 189.952 15.2280   3
  19   5  -4 165.996 22.2659   3
  19   5  -4 234.702 21.7806   4
 -17  -5   4 233.162 21.4640   3
  17  -5  -4 223.990 21.0199   1
  17  -5  -4 225.441 18.8218   5
 -17  -5   4 225.156 33.3912   1
  17  -5  -4 224.114 17.8934   4
 -17   5   4 254.106 21.0861   1
  17   5  -4 213.380 22.4972   5
  17   5  -4 263.342 23.0704   4
  17   5  -4 251.750 35.6019   1
  15  -5  -4 65.8343 11.1022   1
  15  -5  -4 65.7963 8.71705   5
 -15  -5   4 62.2454 16.3872   1
 -15  -5   4 68.0113 10.5261   5
  15  -5  -4 65.2717 8.14076   3
  15  -5  -4 53.4716 7.46305   4
 -15  -5   4 52.1649 9.88781   3
  15   5  -4 77.7140 17.8275   1
  15   5  -4 41.4335 10.0114   4
 -15   5   4 66.1093 10.5590   1
  15   5  -4 74.9689 13.6694   5
 -13  -5   4 104.001 12.7838   5
 -13  -5   4 83.1808 17.5826   1
 -13  -5   4 72.0220 11.6300   3
  13  -5  -4 63.5177 11.0325   1
  13  -5  -4 87.8976 8.75386   5
 -13  -5   4 81.4802 12.0540   4
  13  -5  -4 77.8914 8.13810   3
  13  -5  -4 82.3139 8.03347   4
  13   5  -4 71.4437 12.0269   4
  13   5  -4 95.1130 12.9039   3
 -13   5   4 78.3500 9.37195   3
 -13   5   4 87.3827 12.0649   1
  13   5  -4 70.4965 19.8547   1
  11  -5  -4 546.430 36.0842   5
 -11  -5   4 557.900 46.1927   1
  11  -5  -4 539.414 39.7792   1
  11  -5  -4 565.020 35.5205   4
 -11  -5   4 573.801 38.6367   3
 -11  -5   4 546.744 38.7166   4
  11  -5  -4 547.016 35.8110   3
 -11  -5   4 536.080 38.2925   5
 -11   5   4 528.957 35.4363   4
  11   5  -4 458.273 37.8948   5
 -11   5   4 529.122 35.7982   3
 -11   5   4 508.976 39.0436   1
  11   5  -4 482.625 44.9178   1
  11   5  -4 559.822 38.5807   3
  11   5  -4 540.675 39.5459   4
  -9  -5   4 994.248 74.9046   1
   9  -5  -4 1035.39 67.8742   1
  -9  -5   4 1002.04 65.9823   5
   9  -5  -4 999.621 65.4493   4
   9  -5  -4 1004.35 64.0089   3
  -9  -5   4 1017.40 66.0465   4
  -9  -5   4 1001.66 66.3200   3
   9  -5  -4 1007.06 64.2669   5
  -9   5   4 1075.05 68.1716   1
  -9   5   4 1014.68 63.9503   3
   9   5  -4 931.499 67.0792   5
   9   5  -4 1057.82 66.6983   4
   9   5  -4 975.278 67.6269   3
   9   5  -4 1052.72 73.5035   1
   7  -5  -4 907.805 58.1574   5
   7  -5  -4 949.506 61.9565   1
  -7  -5   4 893.205 58.7275   5
  -7  -5   4 901.611 59.0023   3
   7  -5  -4 899.803 57.9639   3
  -7  -5   4 880.061 59.4127   4
  -7  -5   4 894.031 65.3247   1
   7  -5  -4 897.974 57.8519   4
  -7   5   4 895.802 55.2940   5
   7   5  -4 965.568 59.6856   4
  -7   5   4 939.647 57.5335   4
   7   5  -4 921.653 65.4304   1
   7   5  -4 822.265 59.9550   5
  -7   5   4 882.716 58.3667   3
   7   5  -4 880.255 59.4710   5
  -7   5   4 898.244 55.3369   5
  -7   5   4 911.588 62.1574   1
   7   5  -4 922.200 59.1300   3
   5  -5  -4 263.469 23.6258   1
   5  -5  -4 292.385 20.4424   4
  -5  -5   4 287.467 21.2468   4
  -5  -5   4 291.810 21.1037   3
  -5  -5   4 254.288 25.4848   1
   5  -5  -4 282.947 20.4700   3
   5  -5  -4 290.334 20.6511   5
  -5  -5   4 264.520 20.7091   5
   5   5  -4 312.000 21.7085   4
   5   5  -4 289.982 21.1110   3
   5   5  -4 237.879 20.5791   5
  -5   5   4 280.693 19.0494   5
  -5   5   4 286.472 20.5318   3
   5   5  -4 274.053 21.0626   5
  -5   5   4 303.290 18.8983   5
  -5   5   4 312.310 24.5323   1
  -5   5   4 249.901 19.9712   4
   5   5  -4 288.628 25.8575   1
   3  -5  -4 526.645 36.2308   5
  -3  -5   4 476.599 36.1476   5
  -3  -5   4 497.751 36.4252   4
   3  -5  -4 515.279 36.1763   3
  -3  -5   4 494.273 40.7430   1
   3  -5  -4 569.604 40.2888   1
  -3  -5   4 544.117 36.2152   3
   3  -5  -4 525.652 36.1131   4
   3   5  -4 524.204 35.9803   3
   3   5  -4 489.644 40.4299   1
  -3   5   4 537.698 35.4930   5
  -3   5   4 568.699 35.9079   4
   3   5  -4 575.295 36.2719   5
  -3   5   4 598.619 35.1340   5
  -3   5   4 528.507 36.2890   3
   3   5  -4 542.326 36.3014   4
  -3   5   4 521.206 40.0694   1
   3   5  -4 623.765 36.2363   5
  -1  -5   4 471.289 31.6324   5
   1  -5  -4 486.016 32.6554   5
   1  -5  -4 484.566 36.4115   1
  -1  -5   4 469.256 31.8064   4
  -1  -5   4 467.817 31.8524   3
   1  -5  -4 492.653 32.3469   4
  -1  -5   4 488.527 35.9438   1
   1  -5  -4 472.967 32.4888   3
  -1   5   4 467.699 36.6722   1
   1   5  -4 512.297 36.2630   1
   1   5  -4 472.092 31.4043   5
  -1   5   4 471.184 32.1120   5
  -1   5   4 509.331 31.5377   5
   1   5  -4 433.228 31.7198   3
   1   5  -4 420.856 31.2205   5
  -1   5   4 483.281 32.6446   3
  -1   5   4 467.886 32.0571   4
  -1  -5  -4 1978.14 122.773   1
   1  -5   4 1922.18 120.585   1
  -1  -5  -4 1863.65 117.719   5
  -1   5  -4 1863.50 120.365   1
   1   5   4 1818.42 123.918   1
  -3  -5  -4 740.590 48.5949   5
   3  -5   4 722.330 50.7707   1
   3  -5   4 749.105 46.2801   5
  -3  -5  -4 698.808 53.4324   1
   3  -5   4 722.306 46.2005   3
  -3  -5  -4 780.214 49.0636   3
   3  -5   4 715.131 46.7580   4
  -3  -5  -4 731.020 48.4337   4
   3   5   4 698.930 53.8895   1
   3   5   4 806.961 49.5011   3
  -3   5  -4 675.293 48.9688   1
  -3   5  -4 732.801 46.2712   3
   3   5   4 721.856 48.1379   5
   3   5   4 759.464 48.1302   4
  -5  -5  -4 477.038 34.3645   3
  -5  -5  -4 451.885 33.7541   5
   5  -5   4 486.329 30.7254   5
   5  -5   4 486.877 30.9009   4
  -5  -5  -4 505.731 38.8490   1
  -5  -5  -4 486.822 33.8881   4
   5  -5   4 502.432 30.3923   5
   5   5   4 508.111 34.7651   3
  -5   5  -4 485.904 30.4368   3
  -5   5  -4 519.173 32.1036   1
   5   5   4 471.698 33.2315   5
   5   5   4 486.987 33.3074   4
  -5   5  -4 472.181 31.2317   3
   5   5   4 395.198 37.9536   1
   5   5   4 446.204 34.0317   5
  -5   5  -4 482.630 32.2128   1
  -7  -5  -4 612.212 41.7656   5
   7  -5   4 620.590 37.4822   5
  -7  -5  -4 589.246 41.7046   4
   7  -5   4 611.474 37.3366   5
  -7  -5  -4 668.946 42.5422   4
   7   5   4 551.555 47.8158   1
   7   5   4 658.546 41.8667   3
   7   5   4 558.801 41.8957   5
   7   5   4 610.895 48.1541   1
   7   5   4 563.120 40.8933   5
   7   5   4 590.127 42.4847   3
  -9  -5  -4 7.12002 3.62762   4
  -9  -5  -4 6.18792 3.27636   4
   9   5   4 4.07457 4.68296   1
   9   5   4 6.46690 3.79746   3
   9   5   4 3.02655 4.43464   1
   9   5   4 4.17724 3.50118   5
   9   5   4 8.36843 3.31177   5
   9   5   4 0.95168 2.31514   3
 -11  -5  -4 84.6222 11.7175   4
 -11  -5  -4 102.589 12.7994   4
  11   5   4 92.7459 11.7712   3
  11   5   4 61.5820 11.0395   5
  11   5   4 92.6999 17.8547   1
  11   5   4 100.595 13.4018   3
  11   5   4 64.4559 15.2335   1
 -13  -5  -4 446.567 32.0549   4
  13   5   4 427.045 32.7016   5
  13   5   4 308.988 36.5929   1
  13   5   4 415.029 31.1633   3
  13   5   4 425.263 32.7501   3
  13   5   4 413.517 39.0457   1
 -15  -5  -4 83.3188 12.8112   4
  15  -5   4 90.6643 6.92131   5
  15   5   4 112.965 20.6230   1
  15   5   4 92.5628 13.3475   3
  15   5   4 106.940 21.1243   1
  15   5   4 82.8179 15.3099   5
  15   5   4 70.7844 13.0914   3
 -17  -5  -4 55.0665 10.9962   4
  17  -5   4 64.0906 6.57268   5
  17   5   4 67.7493 12.7708   3
  17   5   4 71.6765 13.4106   5
  19  -5   4 180.831 13.8850   5
 -19  -5  -4 178.819 18.3969   4
  19   5   4 152.995 28.1367   1
  19   5   4 197.720 23.2233   5
  19   5   4 179.851 22.1454   3
 -21  -5  -4 158.420 20.1487   4
  21  -5   4 163.406 13.7001   5
  21   5   4 152.888 22.0869   5
  21   5   4 156.947 30.5583   1
  21   5   4 163.404 21.0540   3
  20  -6  -4 0.58094 1.32713   3
 -20  -6   4 2.52312 3.04366   4
  20  -6  -4 -0.3137 1.26546   4
  20   6  -4 4.92401 4.63172   3
  20   6  -4 6.31834 5.00692   5
  20   6  -4 -0.6079 2.86054   1
  18  -6  -4 13.0009 4.66505   5
 -18  -6   4 4.48618 3.62821   3
 -18  -6   4 4.20388 4.27579   4
  18  -6  -4 7.20681 2.60072   4
  18  -6  -4 5.40272 2.30789   3
  18   6  -4 4.57466 4.72118   3
  18   6  -4 3.13974 4.10754   5
  18   6  -4 0.97146 4.70682   4
 -18   6   4 4.32159 2.00582   3
  16  -6  -4 129.271 10.9959   3
  16  -6  -4 143.451 13.8451   1
 -16  -6   4 128.338 16.4808   5
  16  -6  -4 129.214 10.8957   4
  16  -6  -4 129.190 12.5611   5
 -16  -6   4 129.205 17.2551   3
  16   6  -4 103.512 16.9793   5
 -16   6   4 123.209 13.1460   1
 -16   6   4 134.244 10.5381   3
  16   6  -4 101.722 16.6536   4
  16   6  -4 172.884 28.9306   1
  14  -6  -4 455.623 30.7577   4
  14  -6  -4 429.837 34.2703   1
 -14  -6   4 448.443 34.7652   3
 -14  -6   4 441.738 43.2877   1
  14  -6  -4 441.747 31.9657   5
 -14  -6   4 509.911 34.8904   5
  14   6  -4 428.712 36.5304   4
  14   6  -4 448.861 37.9671   5
 -14   6   4 470.585 34.0513   1
  14   6  -4 454.678 43.5280   1
 -12  -6   4 1760.03 118.808   3
 -12  -6   4 1824.72 115.541   5
 -12  -6   4 1730.12 118.908   4
  12  -6  -4 1857.45 113.331   4
 -12  -6   4 2111.83 128.960   1
  12  -6  -4 1774.51 114.384   5
  12  -6  -4 1819.58 113.339   3
  12  -6  -4 1837.44 117.274   1
 -12   6   4 1840.26 116.892   1
  12   6  -4 1785.15 125.570   1
  12   6  -4 1840.95 117.214   4
  12   6  -4 1770.59 119.492   5
  10  -6  -4 167.508 14.5347   5
  10  -6  -4 179.283 14.1455   4
  10  -6  -4 184.280 14.3623   3
 -10  -6   4 174.227 26.0452   1
 -10  -6   4 185.787 16.8599   3
 -10  -6   4 151.272 16.0919   4
 -10  -6   4 182.403 16.3895   5
  10  -6  -4 221.006 18.1902   1
  10   6  -4 186.793 17.2558   5
  10   6  -4 201.093 16.9871   3
 -10   6   4 175.086 13.5482   4
 -10   6   4 141.288 16.1630   1
 -10   6   4 165.389 13.9004   3
  10   6  -4 204.768 17.7808   4
  10   6  -4 153.685 24.2083   1
   8  -6  -4 22.9720 4.59314   4
  -8  -6   4 36.8368 7.33099   4
   8  -6  -4 23.3559 6.21587   1
   8  -6  -4 27.3665 5.40350   5
  -8  -6   4 26.3757 6.29981   3
   8  -6  -4 24.4790 4.98680   3
  -8  -6   4 22.3356 8.95823   1
  -8  -6   4 27.8167 6.41763   5
  -8   6   4 44.1024 8.99304   1
   8   6  -4 22.4755 8.19946   1
  -8   6   4 35.5276 5.60255   3
   8   6  -4 33.7441 6.83330   3
   8   6  -4 33.3226 7.08307   5
   8   6  -4 31.2971 7.02230   4
   8   6  -4 26.3620 6.16804   5
  -8   6   4 28.1542 4.65761   4
  -6  -6   4 43.5926 11.3174   1
   6  -6  -4 61.8849 10.7623   1
   6  -6  -4 57.6156 7.86151   5
  -6  -6   4 48.2398 7.79440   5
   6  -6  -4 48.2067 7.09244   3
  -6  -6   4 53.6703 8.47212   3
   6  -6  -4 55.0760 7.34057   4
  -6   6   4 47.7752 4.51794   5
   6   6  -4 44.2936 11.5952   1
   6   6  -4 52.2811 8.72869   4
   6   6  -4 54.2019 8.31230   5
  -6   6   4 53.8903 10.1660   1
  -6   6   4 58.7101 4.60484   5
   6   6  -4 43.3114 7.53332   5
  -6   6   4 58.1603 7.63921   3
  -4  -6   4 609.577 40.9810   5
   4  -6  -4 600.548 41.3005   5
   4  -6  -4 600.478 45.3504   1
  -4  -6   4 602.472 41.0196   3
   4  -6  -4 580.283 41.3226   3
  -4  -6   4 529.530 46.5746   1
   4  -6  -4 640.465 40.9003   4
  -4  -6   4 632.304 41.3948   4
  -4   6   4 569.540 40.6796   4
   4   6  -4 609.503 40.6521   5
  -4   6   4 628.023 45.9874   1
   4   6  -4 650.283 41.3624   5
   4   6  -4 649.485 41.3435   3
  -4   6   4 608.738 39.0514   5
  -4   6   4 599.255 41.3361   3
   4   6  -4 591.984 42.2341   4
  -4   6   4 659.015 39.7710   5
   4   6  -4 603.276 46.5157   1
  -2  -6   4 85.6145 9.06351   4
   2  -6  -4 90.8431 9.29067   4
  -2  -6   4 90.7530 14.6162   1
  -2  -6   4 105.986 9.49271   3
   2  -6  -4 110.194 10.1147   5
   2  -6  -4 89.0549 13.8919   1
   2  -6  -4 73.1547 10.0134   3
   2   6  -4 83.0635 8.50566   5
  -2   6   4 95.3417 15.1260   1
  -2   6   4 105.945 9.35122   5
   2   6  -4 104.530 9.76565   4
  -2   6   4 101.699 9.11079   4
  -2   6   4 94.1205 8.35312   5
  -2   6   4 94.4959 9.58651   3
   2   6  -4 85.2444 8.89256   3
   2   6  -4 79.5688 8.70447   5
   0  -6   4 270.884 19.6102   3
   0  -6   4 271.082 23.6399   1
   0  -6  -4 274.001 20.6457   4
   0  -6   4 262.109 19.5924   5
   0  -6  -4 254.026 20.6173   3
   0  -6   4 258.116 19.6074   4
   0  -6  -4 285.632 24.8356   1
   0  -6  -4 234.883 20.3373   5
   0   6  -4 278.232 18.9973   5
   0   6   4 271.143 19.6261   5
   0   6   4 284.951 20.1259   4
   0   6  -4 279.646 19.4225   3
   0   6   4 253.504 20.7974   3
   0   6  -4 275.764 18.8718   5
   0   6  -4 278.430 23.5289   1
   0   6   4 263.689 25.0735   1
   0   6   4 250.946 20.2358   5
  -2  -6  -4 7.14311 3.45641   4
   2  -6   4 7.05684 2.53745   5
  -2  -6  -4 7.83042 3.51451   3
  -2  -6  -4 19.0856 7.01247   1
  -2  -6  -4 9.70076 3.86206   5
   2  -6   4 15.2153 3.29231   4
   2   6   4 12.0488 6.05989   1
   2   6   4 14.4946 4.64649   5
  -2   6  -4 13.6135 4.43198   1
  -2   6  -4 13.5074 1.91688   5
  -2   6  -4 12.9462 3.06493   3
  -2   6  -4 12.6564 1.97617   5
   2   6   4 21.3849 4.39439   5
   2   6   4 17.2714 4.78716   3
   2   6   4 11.3167 3.58595   4
   4  -6   4 581.241 36.5881   5
   4  -6   4 559.233 36.4276   4
   4  -6   4 576.500 36.4291   4
  -4  -6  -4 547.008 39.4753   3
  -4  -6  -4 557.918 44.5048   1
  -4  -6  -4 583.642 39.6191   4
  -4  -6  -4 566.811 39.4550   5
   4  -6   4 562.934 36.6948   5
  -4   6  -4 582.241 39.7881   1
  -4   6  -4 592.691 38.6890   1
  -4   6  -4 518.721 36.2001   3
   4   6   4 557.231 38.3974   5
   4   6   4 609.886 39.9276   3
   4   6   4 523.362 44.6076   1
   4   6   4 505.832 38.3698   4
   4   6   4 590.985 39.9109   5
  -6  -6  -4 412.087 29.8603   4
  -6  -6  -4 405.123 30.0527   4
   6  -6   4 383.050 26.3084   5
   6  -6   4 399.626 25.6234   4
  -6  -6  -4 381.714 29.7950   5
   6  -6   4 390.806 26.3922   5
   6  -6   4 393.362 25.5774   4
   6   6   4 449.825 36.8965   1
  -6   6  -4 403.497 25.5453   3
   6   6   4 409.106 35.9161   1
   6   6   4 434.441 30.5249   5
   6   6   4 383.406 30.7238   3
   6   6   4 396.549 29.4214   3
  -6   6  -4 419.922 27.1063   1
  -6   6  -4 400.900 25.4210   3
   8  -6   4 4.47019 1.38407   5
  -8  -6  -4 5.55069 3.46484   4
   8  -6   4 5.96721 1.40932   5
  -8  -6  -4 1.27463 2.45640   4
  -8  -6  -4 4.19360 3.40138   5
   8   6   4 0.11089 2.58134   1
   8   6   4 6.62479 3.98102   3
   8   6   4 1.84981 3.34213   5
   8   6   4 4.74666 2.97888   3
   8   6   4 10.4093 3.82940   5
   8   6   4 0.01080 3.20709   1
 -10  -6  -4 73.9771 13.3551   4
 -10  -6  -4 78.5069 12.1806   4
  10   6   4 99.9064 19.1333   1
  10   6   4 97.3450 12.7504   3
  10   6   4 91.5030 13.4667   5
  10   6   4 67.9934 12.1184   3
  10   6   4 83.1030 17.6584   1
 -12  -6  -4 194.162 22.9662   4
  12   6   4 178.258 28.0512   1
  12   6   4 183.251 18.6487   5
  12   6   4 199.531 19.0299   3
  12   6   4 214.268 28.8634   1
  12   6   4 159.197 16.8350   3
  14  -6   4 19.9975 1.88381   5
  14   6   4 25.1110 8.06531   3
  14   6   4 11.9632 7.78530   1
  14   6   4 39.5578 13.3066   1
  14   6   4 23.2871 7.98991   5
  16  -6   4 8.74805 1.85491   5
  16   6   4 3.53293 4.12598   3
  16   6   4 6.30441 6.71278   1
  16   6   4 8.51303 5.57107   5
  18  -6   4 12.8799 2.61991   5
  18   6   4 12.0773 8.57878   1
  18   6   4 12.9174 6.33536   5
  18   6   4 11.1839 6.31155   3
  18   6   4 13.3530 8.32298   1
 -20  -6  -4 12.3107 5.80924   4
  20   6   4 9.18529 7.61564   1
  20   6   4 3.10247 4.72698   3
  20   6   4 6.62764 5.58520   5
 -19  -7   4 14.0965 5.71024   4
  19  -7  -4 7.52001 2.01330   4
  19   7  -4 7.03437 7.12602   1
  19   7  -4 3.80566 6.06143   1
  19   7  -4 0.42804 3.99475   5
  19   7  -4 10.1465 5.41144   3
  17  -7  -4 22.2901 5.30736   1
  17  -7  -4 30.0563 6.81164   5
 -17  -7   4 16.1459 6.74557   4
  17  -7  -4 23.9238 3.60846   3
  17  -7  -4 26.4508 4.30934   4
 -17   7   4 19.7496 3.44070   3
  17   7  -4 29.3951 12.6273   1
  17   7  -4 21.9513 7.63017   5
  17   7  -4 27.8188 13.9082   1
  17   7  -4 25.1106 8.45179   3
 -15  -7   4 253.219 22.7346   3
 -15  -7   4 213.143 22.2304   4
  15  -7  -4 243.283 17.9120   4
  15  -7  -4 248.809 19.6890   5
  15  -7  -4 244.807 20.2905   1
 -15  -7   4 224.011 21.8288   5
  15  -7  -4 232.845 17.5280   3
  15   7  -4 247.735 23.2068   5
  15   7  -4 247.449 23.4724   4
 -15   7   4 247.609 17.4835   3
 -15   7   4 237.373 19.9782   1
  15   7  -4 210.680 34.0579   1
  15   7  -4 254.382 23.8692   3
 -13  -7   4 1059.26 66.4705   5
 -13  -7   4 978.096 66.5979   3
  13  -7  -4 971.423 66.8868   1
  13  -7  -4 994.674 62.3350   4
  13  -7  -4 928.572 65.7202   5
 -13   7   4 978.001 63.1182   3
 -13   7   4 1021.43 66.0973   1
  13   7  -4 913.157 70.0244   4
  13   7  -4 1013.46 67.5332   5
 -11  -7   4 103.305 13.6771   5
  11  -7  -4 86.6092 9.09667   4
  11  -7  -4 97.3345 10.0758   5
 -11  -7   4 98.2386 20.6369   1
 -11  -7   4 83.9274 13.1742   3
  11  -7  -4 107.895 14.0036   1
  11  -7  -4 92.8020 9.15842   3
  11   7  -4 122.083 22.3784   1
 -11   7   4 104.647 9.90826   3
  11   7  -4 113.518 14.9737   5
  11   7  -4 89.0397 14.2696   4
 -11   7   4 95.4850 13.7627   1
  -9  -7   4 308.069 33.1192   1
  -9  -7   4 344.726 26.7952   4
   9  -7  -4 351.929 24.1374   4
  -9  -7   4 335.303 26.0742   5
  -9  -7   4 334.296 26.3033   3
   9  -7  -4 318.632 23.7533   3
   9  -7  -4 305.976 24.3913   5
   9  -7  -4 337.042 27.3986   1
  -9   7   4 358.962 24.1052   3
   9   7  -4 333.736 26.6637   5
   9   7  -4 337.602 33.3943   1
  -9   7   4 318.524 27.6407   1
   9   7  -4 272.883 28.2050   4
   7  -7  -4 101.544 10.1345   5
   7  -7  -4 101.595 14.2278   1
   7  -7  -4 84.0825 9.29659   4
  -7  -7   4 78.4330 11.8256   4
   7  -7  -4 110.001 9.93307   3
  -7  -7   4 106.769 12.9520   5
  -7  -7   4 88.9822 17.5820   1
  -7  -7   4 79.6980 11.7837   3
  -7   7   4 100.965 14.8509   1
   7   7  -4 134.149 20.9770   1
  -7   7   4 93.9902 8.81959   4
   7   7  -4 112.301 13.2375   5
  -7   7   4 99.4305 9.72157   3
   7   7  -4 86.7606 12.4409   4
   7   7  -4 98.0828 12.2896   5
  -5  -7   4 146.078 13.5786   3
   5  -7  -4 127.852 17.7155   1
   5  -7  -4 141.131 12.7813   3
   5  -7  -4 143.325 12.6893   4
   5  -7  -4 150.597 13.3206   5
  -5  -7   4 170.037 14.3186   4
  -5  -7   4 149.484 13.6345   5
  -5  -7   4 163.000 23.1113   1
  -5   7   4 151.304 10.7232   5
  -5   7   4 147.399 19.0885   1
   5   7  -4 126.635 13.2585   5
   5   7  -4 152.895 22.4399   1
   5   7  -4 121.675 12.8587   5
  -5   7   4 157.641 11.0662   5
  -5   7   4 131.453 11.8646   4
  -5   7   4 135.415 12.6383   3
   5   7  -4 143.876 14.0407   4
   5   7  -4 142.217 13.4601   3
  -3  -7   4 243.852 17.8217   5
  -3  -7   4 221.013 17.6396   3
   3  -7  -4 210.325 20.9238   1
   3  -7  -4 209.061 17.3891   3
  -3  -7   4 194.586 21.7465   1
   3  -7  -4 213.451 17.3279   4
   3  -7  -4 186.202 17.1189   5
   3   7  -4 226.654 17.6421   5
   3   7  -4 230.796 18.0242   4
   3   7  -4 247.756 23.1187   1
  -3   7   4 228.500 21.9788   1
  -3   7   4 210.503 16.2607   5
   3   7  -4 176.012 16.7777   3
  -3   7   4 211.303 15.6913   5
   3   7  -4 209.540 16.8743   5
  -3   7   4 214.854 17.6303   3
  -3   7   4 202.093 16.5501   4
   1  -7  -4 143.906 21.9667   1
  -1  -7   4 126.984 11.9228   3
  -1  -7   4 137.269 12.2468   4
   1  -7  -4 142.115 13.1986   5
   1  -7  -4 140.112 12.9648   3
   1  -7  -4 138.981 12.7542   4
  -1  -7   4 129.608 11.9930   5
  -1   7   4 116.322 18.2158   1
  -1   7   4 154.157 12.4049   4
   1   7  -4 139.470 13.0887   3
  -1   7   4 146.917 12.5199   5
  -1   7   4 120.937 11.2382   5
   1   7  -4 111.470 17.2382   1
  -1   7   4 123.327 12.6218   3
   1   7  -4 132.234 11.6046   5
   1   7  -4 133.025 11.2940   5
  -1  -7  -4 17.9407 5.08619   3
  -1  -7  -4 14.2468 4.65043   5
   1  -7   4 14.2507 3.73000   4
   1  -7   4 13.5445 3.70762   4
  -1  -7  -4 15.3072 4.69082   4
   1  -7   4 16.4214 3.88713   5
  -1  -7  -4 16.2552 6.85478   1
  -1   7  -4 33.0366 7.82546   1
   1   7   4 16.1928 7.23173   1
   1   7   4 14.3025 4.92659   3
  -1   7  -4 16.9155 3.03183   5
   1   7   4 14.3063 4.36094   5
   1   7   4 15.4734 4.13334   5
  -1   7  -4 16.8650 4.31324   3
  -1   7  -4 13.9099 3.71854   3
  -1   7  -4 13.4926 3.01525   5
  -1   7  -4 9.68373 4.65441   1
  -3  -7  -4 13.3963 4.54277   3
  -3  -7  -4 7.13730 3.79620   5
  -3  -7  -4 10.7668 4.16018   4
   3  -7   4 5.33848 2.24365   4
   3  -7   4 8.64391 2.75510   4
   3  -7   4 10.4165 3.06741   5
   3   7   4 10.3737 4.52854   3
  -3   7  -4 12.2664 4.42227   1
   3   7   4 14.0169 4.14673   5
  -3   7  -4 10.9924 4.37481   1
  -3   7  -4 10.7702 2.89471   3
   3   7   4 5.54057 4.94666   1
  -3   7  -4 8.04579 2.91265   3
   3   7   4 11.3985 3.86076   3
   3   7   4 9.64280 4.05307   5
  -5  -7  -4 110.251 13.6688   5
   5  -7   4 116.834 9.08360   4
   5  -7   4 102.521 9.14095   5
   5  -7   4 102.379 9.39417   5
  -5  -7  -4 110.186 13.9953   4
   5  -7   4 109.740 8.94737   4
  -5  -7  -4 115.233 14.1690   4
   5   7   4 125.106 20.3455   1
   5   7   4 125.759 11.9058   3
   5   7   4 111.572 14.4169   5
   5   7   4 101.816 12.8116   5
   5   7   4 130.728 13.0811   3
  -5   7  -4 110.901 10.9964   1
   5   7   4 119.927 20.4228   1
  -5   7  -4 106.463 8.94051   3
  -5   7  -4 106.356 10.8892   1
  -7  -7  -4 296.385 25.2174   4
   7  -7   4 313.465 20.8153   4
  -7  -7  -4 295.616 25.3284   4
   7  -7   4 291.066 21.4262   5
   7  -7   4 324.846 21.1558   5
   7  -7   4 340.598 20.6762   4
  -7   7  -4 311.563 20.4327   3
   7   7   4 334.565 26.0414   5
   7   7   4 282.992 24.4411   3
   7   7   4 314.134 26.2283   3
  -7   7  -4 313.204 21.7746   1
   7   7   4 334.021 32.4907   1
  -7   7  -4 328.397 20.3228   3
   7   7   4 313.646 31.9718   1
   7   7   4 310.710 26.2190   5
  -7   7  -4 321.661 21.5636   1
   9  -7   4 22.4023 3.28985   5
  -9  -7  -4 17.8686 6.08502   4
  -9  -7  -4 26.1510 6.90996   4
   9  -7   4 23.8071 3.17137   5
   9   7   4 15.0962 5.85436   5
   9   7   4 16.9378 8.66989   1
   9   7   4 13.9819 5.94011   3
  11  -7   4 61.1338 4.97614   5
 -11  -7  -4 67.6189 11.4441   4
  11  -7   4 60.9434 4.78418   5
 -11  -7  -4 50.2917 10.3765   4
  11   7   4 73.4244 12.4774   3
  11   7   4 58.6019 15.9676   1
  11   7   4 80.4685 20.6385   1
  11   7   4 92.0141 13.8573   5
 -13  -7  -4 1.01025 3.40566   4
  13   7   4 1.13907 5.02740   1
  13   7   4 1.47351 3.66621   3
  13   7   4 1.66499 3.39031   5
  13   7   4 2.81564 5.49274   1
 -15  -7  -4 40.1603 9.73194   4
  15  -7   4 43.2049 3.42819   5
  15   7   4 52.5764 11.2691   5
  15   7   4 82.0123 19.1865   1
  15   7   4 43.9142 14.3092   1
  15   7   4 32.4693 9.18330   3
 -17  -7  -4 56.3271 11.1989   4
  17  -7   4 53.6524 4.43451   5
  17   7   4 26.6781 11.6260   1
  17   7   4 55.7644 17.1918   1
  17   7   4 67.7549 13.6492   5
  17   7   4 51.1126 11.5262   3
 -19  -7  -4 -1.1456 2.60953   4
  19   7   4 -2.5835 2.73156   5
  19   7   4 0.72870 4.06204   1
  19   7   4 -3.8234 2.34018   3
  18  -8  -4 151.100 11.0563   4
 -18  -8   4 172.085 16.9147   4
  18   8  -4 193.130 30.3507   1
  18   8  -4 150.335 21.8053   3
  18   8  -4 144.991 21.7391   5
  18   8  -4 151.971 28.1606   1
  16  -8  -4 6.50778 2.25807   4
  16  -8  -4 3.81006 2.85573   5
 -16  -8   4 3.38708 4.26330   4
  16   8  -4 8.83623 7.39333   1
  16   8  -4 0.12350 5.18190   3
  16   8  -4 4.29570 5.86866   1
  16   8  -4 7.94983 5.40246   5
  14  -8  -4 11.5981 3.86047   1
 -14  -8   4 3.39174 4.34597   4
  14  -8  -4 11.5532 4.27148   5
  14  -8  -4 5.05090 2.49032   4
 -14  -8   4 7.93480 4.84537   5
  14  -8  -4 6.67546 2.39744   3
  14   8  -4 5.43402 8.46249   1
  14   8  -4 8.47383 8.08600   1
  14   8  -4 7.03234 5.45940   5
 -14   8   4 9.96349 2.79092   3
 -14   8   4 15.2876 4.40506   1
  14   8  -4 13.5192 6.31983   3
  12  -8  -4 42.9111 6.64466   4
 -12  -8   4 33.6642 8.33241   5
  12  -8  -4 56.0079 8.47224   5
  12  -8  -4 46.2850 10.2443   1
 -12  -8   4 45.3332 9.87426   4
 -12  -8   4 20.4915 7.28855   4
  12   8  -4 52.7864 15.3198   1
  12   8  -4 45.1103 15.0996   1
  12   8  -4 61.7520 13.7789   3
 -12   8   4 37.0285 7.99745   1
  12   8  -4 48.7756 10.4420   5
  10  -8  -4 29.2841 5.76394   4
  10  -8  -4 42.1541 8.63344   1
  10  -8  -4 37.2773 7.10833   5
 -10  -8   4 33.2341 8.12554   4
  10  -8  -4 34.7332 6.10631   3
 -10  -8   4 24.0170 7.10031   4
  10   8  -4 20.5438 9.79858   1
 -10   8   4 30.5663 7.63468   3
 -10   8   4 40.9834 8.82538   1
  10   8  -4 32.9540 8.29407   5
  10   8  -4 30.4057 8.55199   3
  -8  -8   4 962.692 58.2475   5
   8  -8  -4 828.737 55.1759   3
  -8  -8   4 820.190 58.1101   4
  -8  -8   4 800.482 58.6679   3
   8  -8  -4 735.109 61.1444   1
   8  -8  -4 839.379 56.1963   5
   8  -8  -4 834.871 55.3664   4
   8   8  -4 908.909 59.4166   3
  -8   8   4 798.184 55.8760   3
   8   8  -4 904.639 67.3276   1
   8   8  -4 849.668 57.8524   5
  -8   8   4 864.690 60.6687   1
   6  -8  -4 413.343 28.4222   3
   6  -8  -4 390.682 28.1927   4
  -6  -8   4 366.525 29.2991   5
   6  -8  -4 375.492 28.7512   5
  -6  -8   4 381.891 29.9124   4
   6  -8  -4 402.303 32.4578   1
   6   8  -4 363.021 28.9224   5
  -6   8   4 354.733 32.5428   1
   6   8  -4 374.597 36.2804   1
   6   8  -4 366.130 29.5459   5
   6   8  -4 422.531 31.0069   3
  -6   8   4 417.840 28.5928   3
   4  -8  -4 263.282 19.9796   4
  -4  -8   4 233.422 19.9353   5
   4  -8  -4 297.774 25.1580   1
  -4  -8   4 242.824 20.3475   4
   4  -8  -4 214.309 19.5908   5
   4  -8  -4 249.164 19.8153   3
  -4  -8   4 242.729 20.1403   4
   4   8  -4 229.196 19.1824   5
  -4   8   4 235.429 19.8114   3
  -4   8   4 228.478 23.9095   1
   4   8  -4 289.230 26.8206   1
   4   8  -4 274.933 21.5841   3
   4   8  -4 215.503 19.6163   5
   4   8  -4 228.181 25.2845   1
  -4   8   4 246.318 17.8077   5
   2  -8  -4 24.6668 7.98725   1
  -2  -8   4 19.8302 5.24730   4
  -2  -8   4 19.8549 5.08728   5
   2  -8  -4 23.7310 5.57538   4
  -2  -8   4 20.3023 5.19178   4
   2  -8  -4 15.8105 5.08764   3
   2   8  -4 23.6405 5.18025   3
   2   8  -4 19.9527 7.56262   1
  -2   8   4 16.3309 5.15495   3
   2   8  -4 22.9757 4.81994   5
  -2   8   4 22.4154 4.41915   5
  -2   8   4 18.8261 4.65458   5
   2   8  -4 25.3923 6.06760   3
  -2   8   4 23.2136 8.32304   1
   2   8  -4 13.3326 8.25331   1
   2   8  -4 27.7990 5.85143   5
   0  -8  -4 444.235 41.3259   1
   0  -8   4 574.773 36.5790   4
   0  -8  -4 495.790 37.4133   3
   0  -8   4 541.097 36.2893   5
   0  -8   4 505.077 36.1830   4
   0  -8  -4 560.630 37.5567   4
   0  -8  -4 532.843 37.7779   5
   0   8   4 514.422 37.8808   3
   0   8  -4 519.027 41.4415   1
   0   8  -4 523.709 41.5356   1
   0   8  -4 573.631 37.2273   3
   0   8  -4 557.930 36.2533   3
   0   8   4 523.879 43.9357   1
   0   8   4 455.168 36.2131   4
   0   8  -4 516.391 35.2128   5
   0   8  -4 523.979 34.5878   5
   0   8   4 508.969 35.7363   5
   0   8   4 507.999 36.7752   5
  -2  -8  -4 126.066 13.8068   4
   2  -8   4 154.630 12.6924   5
   2  -8   4 145.445 12.3747   4
   2  -8   4 148.949 12.5015   4
  -2  -8  -4 136.929 14.0114   4
  -2  -8  -4 160.951 14.7800   5
   2   8   4 124.929 21.1545   1
  -2   8  -4 148.080 18.7009   1
  -2   8  -4 129.158 12.0508   3
   2   8   4 139.921 14.0514   5
  -2   8  -4 173.715 16.7307   1
   2   8   4 122.079 15.6967   3
   2   8   4 145.682 13.1649   5
  -2   8  -4 138.696 9.54658   5
  -2   8  -4 155.562 13.0160   3
  -2   8  -4 139.878 10.1790   5
  -4  -8  -4 37.4863 7.79510   4
   4  -8   4 32.6609 5.34683   4
   4  -8   4 29.0871 5.09014   4
   4  -8   4 34.3819 5.62860   5
  -4  -8  -4 37.4200 7.95764   4
  -4   8  -4 33.8169 7.65558   1
   4   8   4 32.1622 7.47475   5
   4   8   4 41.4233 7.45213   5
  -4   8  -4 31.7267 5.09304   3
   4   8   4 40.4489 11.9281   1
   4   8   4 31.2847 7.86707   3
  -4   8  -4 34.9366 5.74217   3
   4   8   4 21.7828 8.76480   1
  -4   8  -4 35.1484 7.79366   1
  -6  -8  -4 1700.78 109.938   4
  -6  -8  -4 1747.59 109.988   4
   6  -8   4 1734.93 107.318   5
   6  -8   4 1735.06 106.458   4
   6  -8   4 1786.82 107.032   5
  -6   8  -4 1668.40 106.839   3
   6   8   4 1667.76 111.466   3
  -6   8  -4 1646.03 109.673   1
   6   8   4 1863.91 120.377   1
  -6   8  -4 1667.44 109.672   1
   6   8   4 1862.35 120.370   1
   6   8   4 1754.49 110.352   5
  -6   8  -4 1606.43 106.696   3
  -8  -8  -4 279.202 24.1183   4
   8  -8   4 292.605 19.6988   5
   8  -8   4 296.411 20.7691   5
  -8  -8  -4 280.260 24.1500   4
   8  -8   4 273.326 18.5294   4
   8  -8   4 282.998 18.6191   4
   8   8   4 260.649 24.5198   5
   8   8   4 266.487 36.6733   1
   8   8   4 232.972 34.0967   1
   8   8   4 313.620 25.7290   3
  -8   8  -4 280.915 17.5759   3
 -10  -8  -4 0.82470 2.98322   4
 -10  -8  -4 5.04339 3.89155   4
  10  -8   4 1.74105 1.50217   5
  10  -8   4 4.22560 1.79738   5
  10   8   4 16.6170 9.09866   1
  10   8   4 1.72897 4.01930   3
 -12  -8  -4 6.67493 4.82818   4
  12  -8   4 -0.5054 1.06910   5
  12   8   4 -1.4375 3.51863   5
  12   8   4 1.75536 4.97507   1
  12   8   4 0.51929 3.81484   1
  12   8   4 8.27302 5.38629   3
  14  -8   4 12.3242 2.05914   5
 -14  -8  -4 20.3823 7.56342   4
  14   8   4 3.92091 6.44686   1
  14   8   4 20.6155 10.3794   1
  14   8   4 8.28112 5.66947   5
  14   8   4 7.06824 5.63751   3
 -16  -8  -4 31.6303 8.39563   4
  16   8   4 24.5951 8.72015   3
  16   8   4 33.7771 13.4979   1
  16   8   4 29.3323 9.05890   5
 -18  -8  -4 2.70474 4.11405   4
  18   8   4 0.18036 4.59083   1
  17  -9  -4 29.7325 3.56455   4
 -17  -9   4 32.7570 9.44640   4
  17   9  -4 32.4220 13.9756   1
  17   9  -4 19.2976 9.03763   3
  15  -9  -4 119.364 9.99088   4
 -15  -9   4 109.313 19.6503   4
  15  -9  -4 116.047 14.2442   5
  15   9  -4 102.010 24.4805   1
 -15   9   4 119.987 10.9112   1
  15   9  -4 115.579 18.2133   5
  15   9  -4 126.754 18.3905   3
  15   9  -4 98.5077 23.4846   1
 -13  -9   4 104.278 16.0116   5
  13  -9  -4 160.571 14.4729   5
 -13  -9   4 142.126 20.5975   4
  13  -9  -4 141.159 11.9970   4
  13   9  -4 135.893 20.1267   3
  13   9  -4 135.400 27.3615   1
 -13   9   4 137.943 11.6628   3
  13   9  -4 166.753 20.4661   5
  13   9  -4 141.682 27.1421   1
 -11  -9   4 0.96427 3.89930   5
 -11  -9   4 1.29519 3.85281   4
  11  -9  -4 0.64988 1.95699   1
  11  -9  -4 5.43640 3.66617   5
  11  -9  -4 -1.8649 1.36890   4
 -11  -9   4 0.15682 3.57830   4
  11  -9  -4 3.20418 2.48960   3
 -11   9   4 -1.0460 1.21913   1
  11   9  -4 -2.7984 2.51077   5
  11   9  -4 5.56811 5.32571   1
  11   9  -4 1.16589 4.56053   1
  -9  -9   4 24.6246 7.66107   4
   9  -9  -4 34.0249 6.30309   4
   9  -9  -4 34.7846 8.32644   1
   9  -9  -4 28.8948 6.73712   5
  -9  -9   4 21.9935 7.21952   5
  -9  -9   4 28.4217 7.93693   4
   9  -9  -4 30.3648 5.77944   3
   9   9  -4 30.9355 8.05926   5
   9   9  -4 29.0347 11.3552   1
  -9   9   4 25.8084 5.78903   3
  -9   9   4 41.6907 9.64420   1
   9   9  -4 35.9210 12.7732   1
   9   9  -4 40.9059 9.64514   3
   7  -9  -4 253.717 19.6924   3
  -7  -9   4 244.629 21.3437   5
  -7  -9   4 274.035 22.2101   4
   7  -9  -4 237.032 20.6745   5
  -7  -9   4 214.640 21.5126   4
   7   9  -4 290.044 30.0098   1
   7   9  -4 231.637 32.3870   1
   7   9  -4 272.129 22.3410   5
  -7   9   4 240.993 19.7639   3
   7   9  -4 241.083 22.6779   3
  -7   9   4 182.788 25.7400   1
   5  -9  -4 28.9461 6.23036   4
  -5  -9   4 14.2335 5.15292   5
  -5  -9   4 29.7638 6.90208   4
  -5  -9   4 26.7375 6.82090   4
   5  -9  -4 37.1413 7.46648   5
   5  -9  -4 40.5427 7.33479   3
   5   9  -4 29.0517 6.85891   5
   5   9  -4 32.5240 10.7153   1
   5   9  -4 55.4519 9.70851   3
  -5   9   4 23.9656 3.36396   5
   5   9  -4 25.0252 9.51709   1
  -5   9   4 32.3392 9.17125   1
   5   9  -4 15.6501 5.19853   5
  -5   9   4 23.6919 3.45966   5
  -5   9   4 19.4842 5.47851   3
  -3  -9   4 80.0952 11.1570   5
  -3  -9   4 61.4508 10.3146   4
  -3  -9   4 68.2850 10.3317   4
   3  -9  -4 66.9443 10.2408   3
   3  -9  -4 74.9354 10.7039   4
   3  -9  -4 77.9911 11.2466   5
   3   9  -4 62.2118 14.2770   1
   3   9  -4 67.9511 9.78063   5
   3   9  -4 60.4452 10.6458   3
  -3   9   4 61.5113 13.8861   1
  -3   9   4 77.1611 10.8564   3
   3   9  -4 70.3607 10.2255   5
  -3   9   4 67.5828 8.09571   5
  -3   9   4 80.2560 9.20260   5
   1  -9  -4 1.93036 2.77386   4
  -1  -9   4 -2.3958 2.43345   5
  -1  -9   4 2.53024 2.37450   4
  -1  -9   4 -1.6515 1.69589   4
   1   9  -4 -1.0158 2.33329   1
  -1   9   4 -1.1607 2.12632   5
  -1   9   4 -0.7212 2.08523   5
  -1   9   4 0.89750 3.09614   1
   1   9  -4 5.35844 4.44587   1
  -1   9   4 -1.0732 2.34647   3
   1   9  -4 -3.2927 2.09111   3
   1   9  -4 -1.6600 1.72229   5
  -1  -9  -4 225.797 19.9468   4
  -1  -9  -4 206.410 19.3158   4
   1  -9   4 217.942 18.1079   4
   1  -9   4 217.282 18.2483   5
   1   9   4 268.259 27.3043   1
  -1   9  -4 217.527 18.6713   3
  -1   9  -4 222.626 22.5683   1
  -1   9  -4 231.518 15.7608   5
   1   9   4 213.909 20.1068   3
  -1   9  -4 214.140 22.6073   1
   1   9   4 224.964 29.1588   1
  -1   9  -4 228.926 16.0910   5
   1   9   4 199.817 18.8308   5
   3  -9   4 54.2544 7.65461   4
   3  -9   4 48.0263 7.48251   4
   3  -9   4 49.2760 7.70075   5
  -3  -9  -4 62.0537 10.2425   4
  -3  -9  -4 58.4156 10.0829   4
   3   9   4 58.4086 14.6467   1
  -3   9  -4 49.4587 10.4295   1
   3   9   4 50.8620 9.50466   5
   3   9   4 52.7514 8.55702   5
  -3   9  -4 42.7924 7.17831   3
  -3   9  -4 53.1443 10.6184   1
   3   9   4 31.4772 11.4933   1
   3   9   4 55.8199 10.5700   3
  -3   9  -4 46.5879 6.92703   3
   5  -9   4 49.4956 6.80083   4
  -5  -9  -4 50.2206 9.85848   4
   5  -9   4 42.6791 6.48038   4
   5  -9   4 58.0603 7.55386   5
  -5  -9  -4 45.1788 9.28247   4
  -5   9  -4 57.1503 9.79418   1
   5   9   4 75.4284 17.2638   1
  -5   9  -4 55.3346 6.91721   3
   5   9   4 37.1023 12.4069   1
  -5   9  -4 47.7815 9.34866   1
   5   9   4 56.2152 10.8032   3
  -5   9  -4 51.0030 7.74901   3
   5   9   4 50.8842 9.96381   5
   7  -9   4 156.095 12.3898   4
   7  -9   4 163.597 12.5457   4
  -7  -9  -4 169.365 20.4721   4
   7  -9   4 143.210 12.8165   5
  -7  -9  -4 159.815 19.4747   4
   7  -9   4 153.405 13.4271   5
  -7   9  -4 173.184 14.5781   1
   7   9   4 129.792 24.6370   1
   7   9   4 178.589 20.4266   5
  -7   9  -4 160.988 12.3188   3
   7   9   4 183.375 21.3314   3
  -7   9  -4 165.112 12.1368   3
   7   9   4 133.792 25.2388   1
  -7   9  -4 170.200 14.7141   1
   9  -9   4 145.350 10.8505   5
  -9  -9  -4 120.030 16.7913   4
   9  -9   4 115.020 10.6763   5
   9  -9   4 127.335 8.70823   4
  -9  -9  -4 119.870 16.7974   4
   9  -9   4 126.928 8.71658   4
   9   9   4 122.126 23.7174   1
   9   9   4 104.303 16.7418   3
   9   9   4 125.309 17.5434   5
   9   9   4 124.758 24.0400   1
  11  -9   4 -0.6572 1.22567   5
 -11  -9  -4 -4.0910 2.43398   4
  11   9   4 8.72249 5.97712   3
  11   9   4 -0.3000 2.70370   1
  11   9   4 -1.0512 3.31542   5
  11   9   4 -1.5358 2.25303   1
 -13  -9  -4 28.6773 8.81403   4
  13  -9   4 41.4795 4.88792   5
  13   9   4 41.2668 14.7100   1
  13   9   4 32.6671 9.75547   3
  13   9   4 51.5502 15.5186   1
  13   9   4 22.5778 7.92417   5
  15  -9   4 8.20304 1.83651   5
 -15  -9  -4 4.68843 5.53282   4
  15   9   4 -1.7092 2.81194   5
  15   9   4 0.42413 4.16708   3
  15   9   4 7.00306 7.97768   1
 -17  -9  -4 25.4805 7.84461   4
  17   9   4 21.3432 10.9096   1
  17   9   4 21.4167 8.88848   3
  17   9   4 21.3224 8.44021   5
  17   9   4 10.5318 9.50383   1
  14 -10  -4 -0.0784 1.31022   4
 -14 -10   4 1.34094 3.46326   4
  14 -10  -4 1.85006 1.79959   4
  14  10  -4 -1.5830 2.37353   1
  14  10  -4 1.33988 4.06057   3
  14  10  -4 -0.9549 2.97883   5
  14  10  -4 7.85254 7.78789   1
 -14  10   4 2.10651 1.74109   1
 -12 -10   4 52.7330 10.2825   5
 -12 -10   4 57.3774 11.4554   4
  12 -10  -4 40.2139 6.60895   4
 -12  10   4 38.5732 8.20771   1
  12  10  -4 46.8693 10.6102   5
  12  10  -4 29.8178 13.1451   1
 -12  10   4 39.6996 6.19327   3
  12  10  -4 48.8569 11.5357   3
  12  10  -4 54.5082 15.9531   1
  10 -10  -4 79.9797 10.5393   4
 -10 -10   4 90.5862 14.5743   4
 -10 -10   4 74.3517 13.1558   5
 -10 -10   4 111.610 15.9336   4
  10  10  -4 95.6484 21.3127   1
  10  10  -4 105.450 22.6651   1
  10  10  -4 64.4922 13.3916   3
  10  10  -4 105.369 15.4529   5
 -10  10   4 88.7609 14.4329   1
  -8 -10   4 13.5235 6.32602   4
  -8 -10   4 4.93743 4.48504   4
   8 -10  -4 9.22574 4.09830   4
  -8 -10   4 8.49771 5.16296   5
   8  10  -4 16.9906 7.36059   5
  -8  10   4 13.5546 4.52620   3
   8  10  -4 28.0522 11.8932   1
  -8  10   4 9.92368 5.37011   1
   8  10  -4 0.80942 4.84755   1
   8  10  -4 12.8445 6.47667   3
  -6 -10   4 21.8038 6.97701   4
   6 -10  -4 24.6690 6.16210   4
  -6 -10   4 15.1604 5.78333   5
  -6 -10   4 15.3712 5.92256   4
  -6  10   4 22.8062 5.79045   3
   6  10  -4 17.2994 6.80307   3
   6  10  -4 23.5204 10.7317   1
  -6  10   4 16.2118 7.57746   1
  -6  10   4 27.0796 9.25935   1
   6  10  -4 10.1192 7.49006   1
   6  10  -4 17.2360 5.71153   5
   4 -10  -4 3.51185 3.33546   4
   4 -10  -4 10.2674 4.44001   4
  -4 -10   4 3.44396 3.66387   4
  -4 -10   4 8.55511 4.72685   4
  -4 -10   4 6.32799 3.87203   5
  -4  10   4 2.27413 3.59106   3
  -4  10   4 9.69730 2.83609   5
   4  10  -4 2.66750 4.74554   1
   4  10  -4 11.0887 4.45717   5
  -4  10   4 7.63320 5.29268   1
   4  10  -4 4.10145 3.76684   5
   4  10  -4 5.09398 4.15946   3
  -4  10   4 14.1494 7.38534   1
   4  10  -4 11.0912 6.79650   1
   2 -10  -4 185.240 16.0088   4
  -2 -10   4 152.948 15.1022   4
   2 -10  -4 132.209 16.9186   4
  -2 -10   4 156.759 15.1748   5
  -2 -10   4 148.517 15.1298   4
  -2  10   4 133.715 16.7055   3
   2  10  -4 158.785 15.9814   3
  -2  10   4 133.828 12.6773   5
   2  10  -4 148.445 23.0898   1
  -2  10   4 147.529 13.5534   5
   2  10  -4 107.946 22.3215   1
  -2  10   4 166.345 24.1472   1
   2  10  -4 171.221 14.5438   5
   2  10  -4 148.678 13.6055   5
   0 -10  -4 21.4921 6.16785   4
   0 -10   4 12.6736 4.47026   4
   0 -10   4 5.72206 3.55357   4
   0 -10   4 18.0340 5.27596   5
   0 -10  -4 26.4501 6.68320   4
   0  10   4 19.1867 6.20260   3
   0  10   4 12.6344 7.59640   1
   0  10  -4 11.0945 3.44085   5
   0  10   4 21.6047 5.62749   5
   0  10  -4 5.10882 4.04861   3
   0  10  -4 9.80916 3.47257   5
   2 -10   4 58.8859 9.08579   5
  -2 -10  -4 67.9213 11.7812   4
   2 -10   4 61.6629 9.12734   4
  -2 -10  -4 47.0890 11.3292   4
   2 -10   4 67.3592 9.41456   4
   2  10   4 73.8116 17.2788   1
   2  10   4 51.5254 9.74111   5
  -2  10  -4 65.0998 13.1733   1
   2  10   4 61.9565 9.62313   5
   2  10   4 60.8918 11.4413   3
  -2  10  -4 81.8251 10.7364   3
   2  10   4 71.0345 17.2357   1
  -2  10  -4 67.8695 13.5282   1
   4 -10   4 90.5968 10.6773   4
   4 -10   4 73.4157 9.99509   4
   4 -10   4 90.0197 10.7203   5
  -4 -10  -4 105.612 14.5757   4
   4  10   4 85.5289 19.1901   1
  -4  10  -4 83.0484 13.8397   1
  -4  10  -4 94.8546 9.70602   3
   4  10   4 75.1413 12.6787   5
   4  10   4 80.9656 13.8126   3
  -4  10  -4 76.1678 13.4314   1
  -6 -10  -4 155.145 19.1450   4
   6 -10   4 136.391 11.8064   4
   6 -10   4 137.037 11.9438   4
   6 -10   4 133.485 12.4176   5
   6  10   4 121.298 24.6778   1
   6  10   4 147.233 19.4535   3
   6  10   4 143.593 25.9669   1
  -6  10  -4 157.685 15.2977   1
  -6  10  -4 118.735 16.1293   1
   8 -10   4 31.1779 4.71319   4
  -8 -10  -4 46.4872 15.0685   4
   8 -10   4 30.4774 4.72945   4
   8 -10   4 37.4825 6.06564   5
  -8 -10  -4 13.3906 6.33921   4
  -8  10  -4 36.4838 4.42806   3
   8  10   4 37.9465 13.2487   1
  -8  10  -4 47.0877 6.46873   1
   8  10   4 19.9446 7.27428   5
   8  10   4 31.8761 12.4929   1
  -8  10  -4 23.7475 4.85968   1
  10 -10   4 2.56273 2.47946   5
 -10 -10  -4 4.69150 4.75251   4
  10  10   4 9.99126 8.47260   1
  10  10   4 1.50937 7.81908   1
  10  10   4 3.23183 4.95582   5
  10  10   4 4.41507 5.50433   3
 -12 -10  -4 -3.4231 2.82297   4
  12 -10   4 -0.0205 1.51457   5
  12  10   4 -1.8935 3.54474   1
  12  10   4 5.65702 6.95616   1
  12  10   4 0.23521 4.01451   3
  12  10   4 0.05954 3.86222   5
 -14 -10  -4 26.1472 9.32199   4
  14  10   4 28.2977 9.15812   5
  14  10   4 28.2460 12.1463   1
  14  10   4 37.4701 10.1861   3
  14  10   4 32.1921 14.4061   1
 -13 -11   4 16.4753 6.26044   4
  13 -11  -4 12.1824 3.29769   4
  13 -11  -4 16.5442 3.65838   4
  13  11  -4 13.0970 7.73069   1
  13  11  -4 12.4306 6.11515   3
  13  11  -4 3.51070 6.79650   1
  13  11  -4 11.9747 6.46109   5
 -13  11   4 10.8569 3.92039   1
  11 -11  -4 -0.4460 1.96148   4
 -11 -11   4 -1.6686 3.59090   4
  11 -11  -4 0.69899 2.08767   4
 -11  11   4 0.63648 2.04227   1
  11  11  -4 -4.4966 2.00842   3
  11  11  -4 5.15288 7.26832   1
  11  11  -4 0.23791 3.78678   5
  11  11  -4 -1.4995 3.12435   1
  -9 -11   4 362.022 29.2121   4
   9 -11  -4 332.645 25.9436   4
   9 -11  -4 320.681 25.6312   4
  -9 -11   4 280.161 30.8561   4
  -9 -11   4 307.330 28.3539   5
   9  11  -4 328.096 30.4101   3
   9  11  -4 323.277 42.8389   1
   9  11  -4 304.379 41.7991   1
  -9  11   4 393.721 31.4707   1
   9  11  -4 357.006 28.9614   5
  -9  11   4 319.749 25.5462   3
  -7 -11   4 340.312 33.1634   4
  -7 -11   4 417.238 34.1692   4
   7 -11  -4 441.920 32.2358   4
   7 -11  -4 449.261 32.4388   4
  -7 -11   4 406.558 33.5428   5
   7  11  -4 492.828 50.8025   1
   7  11  -4 449.003 35.8327   3
  -7  11   4 455.804 32.5194   3
  -7  11   4 394.464 37.2093   1
   7  11  -4 457.640 34.1839   5
   7  11  -4 404.254 42.4452   1
  -5 -11   4 24.8982 7.05801   4
  -5 -11   4 2.71047 4.09669   5
   5 -11  -4 7.62940 3.95028   4
   5 -11  -4 15.3148 4.95976   4
  -5 -11   4 13.9912 5.58140   4
   5  11  -4 5.86844 4.95017   3
   5  11  -4 12.7666 5.41423   5
  -5  11   4 13.6497 5.26391   3
   5  11  -4 18.4729 9.01515   1
   5  11  -4 15.4442 9.24196   1
  -5  11   4 7.88622 6.06978   1
   3 -11  -4 25.1658 6.66739   4
  -3 -11   4 6.18485 4.59248   5
  -3 -11   4 18.5654 6.20666   4
   3 -11  -4 5.82383 4.07616   4
  -3 -11   4 14.2400 5.57556   4
   3  11  -4 7.49975 5.65544   3
   3  11  -4 12.0586 7.52779   1
   3  11  -4 15.4503 8.11586   1
  -3  11   4 20.8684 9.66380   1
   3  11  -4 14.0078 4.96350   5
  -3  11   4 14.2731 3.88634   5
   3  11  -4 18.4006 5.23406   5
  -3  11   4 10.6790 5.04154   3
  -3  11   4 14.0324 3.64821   5
   1 -11  -4 455.327 36.1805   4
  -1 -11   4 431.242 35.5263   4
   1 -11  -4 446.141 36.1399   4
  -1 -11   4 505.083 35.5594   5
  -1 -11   4 473.654 35.6173   4
   1  11  -4 449.385 42.6934   1
   1  11  -4 483.260 36.0583   3
   1  11  -4 459.276 33.1003   5
   1  11  -4 475.811 42.2756   1
  -1  11   4 471.880 34.2089   5
  -1  11   4 472.156 33.0063   5
  -1  11   4 513.663 44.5209   1
   1  11  -4 487.700 33.8677   5
[truncated: 1,039,504 more chars]
