# Supplementary material for: Crystal structure and Hirshfeld-surface analysis of an etoxazole metabolite designated R13
Source: Acta Crystallogr E Crystallogr Commun. 2024 Nov 8;80(Pt 12):1270–3. doi: 10.1107/S2056989024010600 (PMC11789179; doi:10.1107/S2056989024010600)
Supplement: Supplementary file 2 [file e-80-01270-Isup2.hkl]

data_I                                                                          
_shelx_title ' m24167 : space group C2/c'                                       
_shelx_refln_list_code          4                                               
_shelx_F_calc_maximum      226.00                                               
_exptl_crystal_F_000      1504.00                                               
_reflns_d_resolution_high  0.7690                                               
                                                                                
loop_                                                                           
 _space_group_symop_operation_xyz                                               
 'x, y, z'                                                                      
 '-x, y, -z+1/2'                                                                
 'x+1/2, y+1/2, z'                                                              
 '-x+1/2, y+1/2, -z+1/2'                                                        
 '-x, -y, -z'                                                                   
 'x, -y, z-1/2'                                                                 
 '-x+1/2, -y+1/2, -z'                                                           
 'x+1/2, -y+1/2, z-1/2'                                                         
                                                                                
_cell_length_a    18.4793                                                       
_cell_length_b    10.4036                                                       
_cell_length_c    18.5669                                                       
_cell_angle_alpha  90.000                                                       
_cell_angle_beta   93.035                                                       
_cell_angle_gamma  90.000                                                       
                                                                                
_shelx_F_squared_multiplier     1.000                                           
                                                                                
loop_                                                                           
 _refln_index_h                                                                 
 _refln_index_k                                                                 
 _refln_index_l                                                                 
 _refln_F_squared_calc                                                          
 _refln_F_squared_meas                                                          
 _refln_F_squared_sigma                                                         
 _refln_observed_status                                                         
   4   0   0         35.22         21.23         3.23 o                         
   6   0   0         62.86        240.67        12.54 o                         
   8   0   0       2147.82       2038.64        52.47 o                         
  10   0   0        369.92        391.25        15.94 o                         
  12   0   0       2901.12       2600.33        69.00 o                         
  14   0   0       6799.21       6769.91       164.28 o                         
  16   0   0       6947.14       7207.67       190.35 o                         
  18   0   0        104.33        133.44        14.58 o                         
  20   0   0       1161.49       1157.75        48.90 o                         
  22   0   0        128.31        184.20        23.45 o                         
   1   1   0       1583.39       1537.26        44.89 o                         
   3   1   0       2029.94       2051.51        54.65 o                         
   5   1   0       3835.36       3565.33       114.18 o                         
   7   1   0        835.00        826.64        16.83 o                         
   9   1   0       2059.79       2280.30        41.46 o                         
  11   1   0       3303.35       3440.68        63.90 o                         
  13   1   0        386.14        390.59        12.76 o                         
  15   1   0        166.92        161.82        11.07 o                         
  17   1   0       1650.19       1604.57        39.08 o                         
  19   1   0        285.81        318.85        20.85 o                         
  21   1   0         23.81         34.01         7.97 o                         
  23   1   0         16.06          6.16         6.06 o                         
   0   2   0      16149.56      15762.09       975.64 o                         
   2   2   0      11851.51      11575.12       415.86 o                         
   4   2   0        385.26        408.23         8.61 o                         
   6   2   0       8260.17       7575.19       472.51 o                         
   8   2   0       9504.34       9356.30       345.21 o                         
  10   2   0        183.09        215.69         9.27 o                         
  12   2   0         24.47         16.51         2.86 o                         
  14   2   0         50.66         50.07         4.84 o                         
  16   2   0       5143.23       5120.22       103.86 o                         
  18   2   0        100.29         96.56         9.29 o                         
  20   2   0        344.27        375.73        17.57 o                         
  22   2   0         65.28         64.36         9.56 o                         
   1   3   0       5580.41       5554.16       247.38 o                         
   3   3   0      29384.71      26312.55       812.94 o                         
   5   3   0       4041.03       3893.28        84.15 o                         
   7   3   0        140.54        140.36         4.54 o                         
   9   3   0       1784.29       1865.16        33.18 o                         
  11   3   0        579.82        490.73        11.89 o                         
  13   3   0        480.14        476.35        12.43 o                         
  15   3   0       1087.08       1102.22        25.75 o                         
  17   3   0       2504.34       2545.62        57.48 o                         
  19   3   0         88.63        121.38         8.76 o                         
  21   3   0          4.57          0.36         4.50 o                         
  23   3   0        123.16        153.91        18.23 o                         
   0   4   0      16279.78      16079.30      1020.65 o                         
   2   4   0         71.76         77.25         3.79 o                         
   4   4   0       1850.61       1877.87        33.43 o                         
   6   4   0      11427.34      11156.24       410.90 o                         
   8   4   0       1408.10       1748.23        32.82 o                         
  10   4   0        539.98        505.31        12.78 o                         
  12   4   0       3400.07       3192.49        60.88 o                         
  14   4   0       6046.74       6054.79       113.83 o                         
  16   4   0         17.73         15.20         4.69 o                         
  18   4   0        707.51        680.34        21.83 o                         
  20   4   0          3.98          5.40         5.38 o                         
  22   4   0         56.39         74.46        15.91 o                         
   1   5   0       4889.98       4549.13        68.85 o                         
   3   5   0        251.41        363.07         9.59 o                         
   5   5   0       2368.41       2576.08        51.28 o                         
   7   5   0        224.99        227.37         9.08 o                         
   9   5   0          5.55          9.18         2.58 o                         
  11   5   0        506.37        514.20        18.47 o                         
  13   5   0          0.99          0.19         3.97 o                         
  15   5   0         23.20         24.47         7.32 o                         
  17   5   0        308.68        261.95        22.03 o                         
  19   5   0        130.20        150.95        17.23 o                         
  21   5   0        258.16        222.77        29.27 o                         
   0   6   0       9388.82       9606.67       271.24 o                         
   2   6   0         42.33         47.08         3.52 o                         
   4   6   0        483.97        551.39        12.81 o                         
   6   6   0       2557.87       2701.72        50.75 o                         
   8   6   0       1175.12       1160.87        25.71 o                         
  10   6   0          1.36          1.16         1.90 o                         
  12   6   0        421.07        411.48        21.21 o                         
  14   6   0        570.43        513.72        29.63 o                         
  16   6   0        825.67        779.73        46.09 o                         
  18   6   0        146.84        152.92        17.67 o                         
  20   6   0        348.41        328.10        36.22 o                         
   1   7   0         10.44          2.86         2.14 o                         
   3   7   0       4342.42       4286.69        67.26 o                         
   5   7   0       1257.22       1234.18        25.99 o                         
   7   7   0         36.54         53.14         4.70 o                         
   9   7   0        219.66        223.67         8.48 o                         
  11   7   0       2913.20       2883.16        69.82 o                         
  13   7   0         10.62          8.72         6.61 o                         
  15   7   0       1345.70       1420.18        55.79 o                         
  17   7   0         16.15         13.61         6.64 o                         
  19   7   0          1.58          3.04        10.36 o                         
   0   8   0        482.58        465.35        18.98 o                         
   2   8   0         44.65         24.26         3.64 o                         
   4   8   0          3.53          6.24         3.39 o                         
   6   8   0       1137.93       1104.76        27.26 o                         
   8   8   0       1404.83       1377.50        35.71 o                         
  10   8   0        713.21        695.04        18.25 o                         
  12   8   0        475.65        487.34        31.87 o                         
  14   8   0         26.23         39.53        12.73 o                         
  16   8   0       2897.80       3182.35       106.05 o                         
  18   8   0        171.84        185.68        26.02 o                         
   1   9   0        594.41        542.42        16.46 o                         
   3   9   0          0.72         -2.77         2.77 o                         
   5   9   0        405.18        391.29        14.96 o                         
   7   9   0         12.69          7.86         4.24 o                         
   9   9   0        146.00        161.48        10.05 o                         
  11   9   0        184.16        232.19        12.54 o                         
  13   9   0        437.77        462.22        31.89 o                         
  15   9   0        524.55        484.82        32.08 o                         
  17   9   0          0.18         20.15        14.49 o                         
   0  10   0       1942.00       1887.19        62.17 o                         
   2  10   0        152.29        156.91        10.59 o                         
   4  10   0        209.74        195.42        13.57 o                         
   6  10   0       1813.43       1911.24        47.38 o                         
   8  10   0       2071.50       2147.97        49.65 o                         
  10  10   0        604.18        560.78        17.17 o                         
  12  10   0         46.81         44.30        11.49 o                         
  14  10   0        329.03        376.66        32.16 o                         
  16  10   0          5.21         22.23        11.40 o                         
   1  11   0       1486.10       1520.03        35.29 o                         
   3  11   0          0.00         -3.93         3.93 o                         
   5  11   0          3.26         11.57         5.79 o                         
   7  11   0         79.59         82.66        10.55 o                         
   9  11   0        383.91        388.29        17.88 o                         
  11  11   0        110.55        101.55        10.11 o                         
  13  11   0         30.23         52.00        15.27 o                         
   0  12   0        397.82        396.99        26.25 o                         
   2  12   0        462.27        499.50        28.08 o                         
   4  12   0        140.97        132.54        13.29 o                         
   6  12   0        294.03        282.36        18.78 o                         
   8  12   0        907.35        877.18        37.61 o                         
  10  12   0         51.08         37.35         8.39 o                         
   1  13   0        417.51        408.46        21.54 o                         
   3  13   0         20.92         14.24         7.90 o                         
   5  13   0         36.23         35.75        12.91 o                         
 -23   1   1        197.29        206.30        27.44 o                         
 -21   1   1         28.90         51.51         8.66 o                         
 -19   1   1         17.51          8.15         4.73 o                         
 -17   1   1       1580.85       1642.25        45.68 o                         
 -15   1   1         74.28         65.40         6.72 o                         
 -13   1   1        755.28        696.60        17.61 o                         
 -11   1   1       7884.02       7830.76       150.06 o                         
  -9   1   1       1463.34       1541.54        28.51 o                         
  -7   1   1        135.14        138.45         5.48 o                         
  -5   1   1       7788.72       7416.73       242.20 o                         
  -1   1   1       2004.59       2036.23        66.19 o                         
   1   1   1        511.33        552.08        10.10 o                         
   3   1   1        131.22        131.73         3.98 o                         
   5   1   1         36.20         28.00         2.13 o                         
   7   1   1       2257.34       2220.69        44.36 o                         
   9   1   1       6352.04       6321.55       163.87 o                         
  11   1   1        168.72        189.16         7.54 o                         
  13   1   1        657.74        624.22        16.03 o                         
  15   1   1         23.45         22.53         6.09 o                         
  17   1   1        480.62        475.10        18.82 o                         
  19   1   1        266.76        254.81        15.43 o                         
  21   1   1        171.49        161.23        12.75 o                         
  23   1   1        192.83        185.99        18.14 o                         
 -22   2   1        205.03        218.86        15.71 o                         
 -20   2   1        114.65         97.25        10.16 o                         
 -18   2   1         46.39         40.40         6.81 o                         
 -16   2   1       4233.32       4434.11        90.52 o                         
 -14   2   1       2749.37       2765.36        52.42 o                         
 -12   2   1        131.67        114.14         6.52 o                         
 -10   2   1       2231.76       2567.64        45.23 o                         
  -8   2   1          3.38          6.08         1.78 o                         
  -6   2   1         61.73         45.66         3.21 o                         
  -4   2   1       8988.17       8252.37       266.95 o                         
  -2   2   1          0.06         -0.43         0.98 o                         
   0   2   1       6769.71       6475.33       241.23 o                         
   2   2   1       2035.10       2062.90        45.45 o                         
   4   2   1      19188.76      18048.80       804.59 o                         
   6   2   1      10837.60      10482.74       389.20 o                         
   8   2   1       1723.19       1710.70        32.91 o                         
  10   2   1         47.54         38.27         3.28 o                         
  12   2   1       2185.37       2226.88        40.14 o                         
  14   2   1        361.45        354.37        11.85 o                         
  16   2   1         12.63          8.19         3.67 o                         
  18   2   1         21.43         13.61         5.33 o                         
  20   2   1        693.76        679.18        27.67 o                         
  22   2   1          5.03          3.69         5.52 o                         
 -23   3   1        982.41        988.22        45.30 o                         
 -21   3   1          1.14          6.20         4.75 o                         
 -19   3   1       2859.18       2933.34        68.78 o                         
 -17   3   1         49.06         49.10         6.33 o                         
 -15   3   1       1460.49       1502.92        34.65 o                         
 -13   3   1        116.22         90.13         6.56 o                         
 -11   3   1       1218.06       1335.72        27.37 o                         
  -9   3   1       7509.50       7818.21       189.27 o                         
  -7   3   1        944.63       1023.38        20.74 o                         
  -5   3   1         27.57         31.03         2.75 o                         
  -3   3   1       3727.81       3652.72        74.64 o                         
  -1   3   1       1104.71       1058.74        17.76 o                         
   1   3   1      11026.54       9773.59       360.73 o                         
   3   3   1        850.15        808.77        14.98 o                         
   5   3   1        239.97        279.09         7.86 o                         
   7   3   1        211.80        227.10        10.87 o                         
   9   3   1         20.78         24.90         2.87 o                         
  11   3   1       2341.87       2216.52        38.05 o                         
  13   3   1       1121.28       1174.09        23.76 o                         
  15   3   1        760.25        713.79        18.42 o                         
  17   3   1       2181.81       2108.90        50.15 o                         
  19   3   1       1380.61       1345.28        35.63 o                         
  21   3   1         62.64         62.99         7.92 o                         
  23   3   1         62.04         63.96         8.89 o                         
 -22   4   1         39.29         51.85         7.07 o                         
 -20   4   1        175.86        163.08        13.60 o                         
 -18   4   1         16.19         14.17         4.22 o                         
 -16   4   1          8.39         17.10         3.41 o                         
 -14   4   1       3072.81       3110.08        57.35 o                         
 -12   4   1       6691.95       6555.23       117.59 o                         
 -10   4   1         23.19         30.07         2.95 o                         
  -8   4   1      12122.86      12413.19       392.69 o                         
  -6   4   1       1350.37       1554.24        28.95 o                         
  -4   4   1       9037.43       9318.36       342.47 o                         
  -2   4   1        467.46        436.45         9.94 o                         
   0   4   1          0.04         -1.31         1.31 o                         
   2   4   1        270.24        268.51         6.54 o                         
   4   4   1       5291.70       5264.19       107.45 o                         
   6   4   1       1801.47       1940.44        34.02 o                         
   8   4   1       9207.46       9166.05       220.28 o                         
  10   4   1        399.54        361.96        15.59 o                         
  12   4   1       1057.27       1044.70        32.35 o                         
  14   4   1       2012.26       1944.10        58.98 o                         
  16   4   1       2762.93       2756.21        71.45 o                         
  18   4   1        417.47        414.12        17.21 o                         
  20   4   1        213.47        189.97        20.45 o                         
  22   4   1         76.17         75.84        16.83 o                         
 -21   5   1         43.59         49.27        17.55 o                         
 -19   5   1        281.79        304.21        24.86 o                         
 -17   5   1        353.21        320.98        14.42 o                         
 -15   5   1        606.73        580.21        19.24 o                         
 -13   5   1        102.99        127.67         9.30 o                         
 -11   5   1       2953.52       3014.40        51.71 o                         
  -9   5   1        324.19        284.02         8.75 o                         
  -7   5   1         42.23         40.77         3.56 o                         
  -5   5   1         84.52         66.00         4.59 o                         
  -3   5   1        206.70        187.35         6.58 o                         
  -1   5   1       1054.36       1099.33        20.44 o                         
   1   5   1        987.71       1059.65        18.70 o                         
   3   5   1       4834.06       4933.15        82.24 o                         
   5   5   1       1671.13       1583.58        28.39 o                         
   7   5   1         36.36         33.18         2.33 o                         
   9   5   1        682.81        671.39        24.04 o                         
  11   5   1         62.02         46.21         7.29 o                         
  13   5   1        531.69        588.44        25.46 o                         
  15   5   1       1020.02        910.28        35.73 o                         
  17   5   1         21.45         30.73         8.78 o                         
  19   5   1        239.70        237.70        38.96 o                         
  21   5   1        618.38        574.83        51.49 o                         
 -20   6   1        739.53        772.21        46.62 o                         
 -18   6   1        468.30        476.05        30.93 o                         
 -16   6   1        795.10        757.45        39.53 o                         
 -14   6   1         41.55         41.17         6.54 o                         
 -12   6   1        318.85        344.18        15.12 o                         
 -10   6   1       2857.61       2781.78        50.58 o                         
  -8   6   1        695.06        708.32        18.35 o                         
  -6   6   1        266.63        279.79        10.46 o                         
  -4   6   1       2386.69       2535.71        46.02 o                         
  -2   6   1       3626.69       3640.73        58.92 o                         
   0   6   1        523.35        513.04        11.88 o                         
   2   6   1       1164.69        999.77        18.44 o                         
   4   6   1        378.11        386.02        11.08 o                         
   6   6   1       2847.35       2851.71        48.60 o                         
   8   6   1       1008.42       1032.70        22.54 o                         
  10   6   1        381.24        408.83        20.06 o                         
  12   6   1        179.02        206.31        15.13 o                         
  14   6   1        816.27        735.86        59.96 o                         
  16   6   1       1685.43       1643.58        61.53 o                         
  18   6   1          1.84         -1.20         5.77 o                         
  20   6   1         87.73         65.64        17.79 o                         
 -19   7   1        307.46        293.56        32.07 o                         
 -17   7   1        770.47        728.73        41.69 o                         
 -15   7   1        651.10        598.08        34.16 o                         
 -13   7   1        625.10        626.57        27.05 o                         
 -11   7   1        402.79        420.44        14.66 o                         
  -9   7   1       1693.01       1704.83        36.58 o                         
  -7   7   1        346.75        332.07        13.49 o                         
  -5   7   1        437.25        447.88        14.34 o                         
  -3   7   1        839.30        779.70        16.91 o                         
  -1   7   1        337.25        311.68        10.59 o                         
   1   7   1        502.04        553.91        13.13 o                         
   3   7   1          1.23          0.13         2.16 o                         
   5   7   1       6170.18       6205.67        97.78 o                         
   7   7   1        240.25        217.59         8.73 o                         
   9   7   1         88.30         93.87         5.59 o                         
  11   7   1        998.26        932.82        37.48 o                         
  13   7   1        333.82        334.33        23.92 o                         
  15   7   1        136.34        159.98        16.23 o                         
  17   7   1          0.27          1.77         6.00 o                         
  19   7   1        629.00        649.34        50.06 o                         
 -18   8   1         16.18         33.32        12.77 o                         
 -16   8   1         58.77         75.36        13.74 o                         
 -14   8   1        535.46        571.48        34.08 o                         
 -12   8   1         24.22         18.97         5.08 o                         
 -10   8   1        897.83        852.54        22.14 o                         
  -8   8   1         22.72         31.49         5.04 o                         
  -6   8   1        204.23        199.49         9.99 o                         
  -4   8   1        142.94        169.49         9.14 o                         
  -2   8   1         59.54         50.26         5.38 o                         
   0   8   1       3251.06       3421.88        54.40 o                         
   2   8   1       2619.70       2695.05        45.58 o                         
   4   8   1         10.11         10.51         3.39 o                         
   6   8   1        570.37        513.55        17.03 o                         
   8   8   1        301.22        303.42        11.18 o                         
  10   8   1          4.33          3.77         5.22 o                         
  12   8   1          5.36         -6.63         8.53 o                         
  14   8   1       1194.43       1439.68        73.21 o                         
  16   8   1        787.39        761.80        41.26 o                         
  18   8   1        372.85        362.83        37.05 o                         
 -17   9   1        733.51        719.85        76.05 o                         
 -15   9   1       2890.07       2964.20       122.31 o                         
 -13   9   1        339.92        330.75        21.19 o                         
 -11   9   1         12.92         18.79         3.52 o                         
  -9   9   1        436.77        451.39        18.28 o                         
  -7   9   1          5.24          6.45         3.84 o                         
  -5   9   1        274.42        265.36        12.31 o                         
  -3   9   1        616.45        638.87        18.37 o                         
  -1   9   1        332.91        360.91        13.21 o                         
   1   9   1          5.52         -2.35         3.76 o                         
   3   9   1         49.00         47.29         5.80 o                         
   5   9   1         21.33         19.24         4.54 o                         
   7   9   1       1020.46       1003.39        27.27 o                         
   9   9   1       1458.08       1425.58        33.11 o                         
  11   9   1         30.33         54.19        10.80 o                         
  13   9   1        668.23        638.87        37.40 o                         
  15   9   1       1094.78       1189.25        51.33 o                         
  17   9   1        155.65         88.46        26.04 o                         
 -16  10   1        548.45        552.59        46.83 o                         
 -14  10   1          1.18          1.74         6.54 o                         
 -12  10   1        356.21        354.70        17.98 o                         
 -10  10   1         23.48         30.61         5.08 o                         
  -8  10   1         11.57          2.88         4.51 o                         
  -6  10   1         67.64         65.10         8.52 o                         
  -4  10   1       1484.03       1454.20        37.70 o                         
  -2  10   1        384.15        387.04        17.78 o                         
   0  10   1         28.39         17.68         5.70 o                         
   2  10   1        508.27        517.08        18.34 o                         
   4  10   1       1769.92       1748.64        44.54 o                         
   6  10   1         69.95         71.20        11.07 o                         
   8  10   1       1179.26       1234.81        32.27 o                         
  10  10   1        581.38        638.47        28.68 o                         
  12  10   1         26.42          9.58         8.44 o                         
  14  10   1         63.36         49.79        16.73 o                         
  16  10   1        180.70        199.72        39.86 o                         
 -13  11   1         15.92         16.52        10.82 o                         
 -11  11   1          1.39          3.26         3.91 o                         
  -9  11   1        320.15        262.92        16.10 o                         
  -7  11   1        873.29        898.04        33.19 o                         
  -5  11   1        387.90        397.69        21.30 o                         
  -3  11   1         11.12          4.48         4.62 o                         
  -1  11   1        770.44        823.96        25.33 o                         
   1  11   1        193.66        162.43        11.96 o                         
   3  11   1        129.00        127.51        11.75 o                         
   5  11   1        735.21        729.99        28.51 o                         
   7  11   1        553.39        522.77        25.82 o                         
   9  11   1         81.24         94.41         8.36 o                         
  11  11   1          0.07          2.55         7.06 o                         
  13  11   1         36.87         28.54        13.71 o                         
 -10  12   1        148.67        122.04        12.99 o                         
  -8  12   1        157.28        213.88        20.55 o                         
  -6  12   1        283.98        276.96        20.55 o                         
  -4  12   1         70.40         75.64        10.24 o                         
  -2  12   1        771.61        788.43        26.29 o                         
   0  12   1         87.31         87.59         8.90 o                         
   2  12   1        357.64        383.53        21.35 o                         
   4  12   1         61.69         62.57         9.54 o                         
   6  12   1         59.87         50.98         9.51 o                         
   8  12   1       1228.93       1294.35        47.42 o                         
  10  12   1        328.83        305.04        20.11 o                         
  -5  13   1        451.13        421.30        31.46 o                         
  -3  13   1       1098.81       1119.39        46.60 o                         
  -1  13   1       1823.89       1859.67        55.34 o                         
   1  13   1       1875.81       1938.64        63.97 o                         
   3  13   1         66.50         47.25        10.54 o                         
   5  13   1         39.59         44.66        11.75 o                         
 -22   0   2        129.68        125.45        18.06 o                         
 -20   0   2         46.40         32.28         8.47 o                         
 -18   0   2       1662.60       1593.30        73.74 o                         
 -16   0   2       1406.26       1433.08        49.12 o                         
 -14   0   2       7434.75       7074.62       173.75 o                         
 -12   0   2       2509.29       2462.39        66.01 o                         
 -10   0   2       7362.15       7347.28       190.40 o                         
  -8   0   2       5364.61       5587.01       209.16 o                         
  -6   0   2       1351.33       1190.75        30.25 o                         
  -4   0   2       9996.53       9331.95       601.29 o                         
   0   0   2      12651.75      12765.15       558.48 o                         
   2   0   2       6844.38       4013.87       268.41 o                         
   4   0   2      20588.72      18744.54      1097.82 o                         
   6   0   2       6525.54       5801.26       371.57 o                         
   8   0   2        242.49        198.01        12.85 o                         
  10   0   2        205.31        228.44        12.34 o                         
  12   0   2       9041.55       8954.23       213.39 o                         
  14   0   2        540.88        537.08        21.74 o                         
  16   0   2       5681.89       5660.07       166.33 o                         
  18   0   2         55.70         42.42        10.21 o                         
  20   0   2          3.60          8.63         7.89 o                         
  22   0   2       1021.34       1121.65        59.85 o                         
 -23   1   2         86.91        113.11        18.18 o                         
 -21   1   2         65.97         79.06         9.41 o                         
 -19   1   2        148.30        142.16        12.14 o                         
 -17   1   2       3141.56       3182.83        72.66 o                         
 -15   1   2       3310.75       3202.04        65.92 o                         
 -13   1   2        143.35        157.18         8.46 o                         
 -11   1   2       1047.20       1066.44        22.08 o                         
  -9   1   2       9329.76       9182.72       418.47 o                         
  -7   1   2       3065.69       3017.14        49.59 o                         
  -5   1   2       1484.07       1463.75        25.29 o                         
  -3   1   2        357.81        297.85         7.02 o                         
  -1   1   2      22109.30      22037.51       676.88 o                         
   1   1   2       3366.94       3293.61       216.89 o                         
   3   1   2         39.53         41.92         2.22 o                         
   5   1   2       5748.99       5701.46       368.73 o                         
   7   1   2         19.08         29.64         2.61 o                         
   9   1   2       2084.40       2105.34        38.53 o                         
  11   1   2       1061.85       1092.14        23.57 o                         
  13   1   2        123.70        119.99         7.01 o                         
  15   1   2        579.45        564.84        17.60 o                         
  17   1   2       1749.45       1811.77        40.71 o                         
  19   1   2        273.16        254.15        13.68 o                         
  21   1   2        317.73        307.83        17.24 o                         
  23   1   2        763.28        756.62        36.19 o                         
 -22   2   2       1534.32       1654.53        62.61 o                         
 -20   2   2          1.48          7.32         4.45 o                         
 -18   2   2         26.73         34.58         6.31 o                         
 -16   2   2          1.42         -0.67         3.90 o                         
 -14   2   2        654.55        608.18        17.28 o                         
 -12   2   2        864.28        790.91        18.85 o                         
 -10   2   2          2.53          3.54         1.94 o                         
  -8   2   2        722.15        697.24        15.12 o                         
  -6   2   2        493.86        494.59        10.78 o                         
  -4   2   2       2898.46       2891.59        57.17 o                         
  -2   2   2      11511.99      10923.89       399.95 o                         
   0   2   2         20.24         18.45         2.20 o                         
   2   2   2      24204.98      23283.78       714.58 o                         
   4   2   2       3399.03       3478.93        79.95 o                         
   6   2   2       1600.25       1628.42        33.40 o                         
   8   2   2       2453.58       2490.16        44.26 o                         
  10   2   2       1123.05       1277.32        26.38 o                         
  12   2   2          1.95         -1.35         1.83 o                         
  14   2   2       7581.19       7698.72       127.37 o                         
  16   2   2        345.34        357.12        13.80 o                         
  18   2   2         26.63         20.68         5.12 o                         
  20   2   2          2.19         -3.11         3.65 o                         
  22   2   2        101.49        103.87        11.88 o                         
 -23   3   2        244.01        243.61        23.05 o                         
 -21   3   2        382.83        379.22        18.41 o                         
 -19   3   2       1255.57       1261.58        34.47 o                         
 -17   3   2        579.99        484.31        19.97 o                         
 -15   3   2       1216.13       1212.98        33.92 o                         
 -13   3   2       1850.02       1895.83        37.42 o                         
 -11   3   2       4670.02       4580.90        80.60 o                         
  -9   3   2       7423.17       7198.08       164.34 o                         
  -7   3   2      12079.40      11984.61       544.78 o                         
  -5   3   2        276.77        281.38         7.99 o                         
  -3   3   2       2545.89       2529.47        39.33 o                         
  -1   3   2      30133.92      28946.49      1033.72 o                         
   1   3   2      12340.51      11579.80       552.66 o                         
   3   3   2          1.70          3.78         1.24 o                         
   5   3   2       9328.00      10057.72       648.09 o                         
   7   3   2        489.59        525.62        19.07 o                         
   9   3   2       4440.38       4510.21       106.36 o                         
  11   3   2       5754.04       5934.26       138.26 o                         
  13   3   2        296.69        347.57         9.32 o                         
  15   3   2       9652.16       9750.39       178.43 o                         
  17   3   2        513.36        508.56        18.22 o                         
  19   3   2        129.50        127.97         9.20 o                         
  21   3   2          0.00         -0.20         3.59 o                         
  23   3   2        237.01        232.29        14.51 o                         
 -22   4   2        187.62        157.10        13.72 o                         
 -20   4   2        192.07        208.92        13.66 o                         
 -18   4   2         61.33         55.31         6.08 o                         
 -16   4   2        121.72        124.31         8.98 o                         
 -14   4   2       7338.00       7349.21       144.08 o                         
 -12   4   2       2943.17       2894.13        62.17 o                         
 -10   4   2        638.79        633.46        16.43 o                         
  -8   4   2        569.71        562.55        13.97 o                         
  -6   4   2       1371.77       1375.30        25.70 o                         
  -4   4   2         13.45         18.78         2.17 o                         
  -2   4   2        288.10        321.23         7.98 o                         
   0   4   2       1148.82       1146.28        19.97 o                         
   2   4   2        336.92        342.41         7.98 o                         
   4   4   2       8663.99       7678.92       278.81 o                         
   6   4   2        266.16        268.07         9.44 o                         
   8   4   2        732.77        714.57        25.04 o                         
  10   4   2       1085.82       1162.71        35.80 o                         
  12   4   2        529.64        429.92        20.95 o                         
  14   4   2         50.48         40.30         7.45 o                         
  16   4   2        365.81        390.85        26.46 o                         
  18   4   2        993.80        954.61        38.92 o                         
  20   4   2        287.91        242.70        21.22 o                         
  22   4   2        312.29        303.07        31.45 o                         
 -21   5   2          0.14         -1.07         7.01 o                         
 -19   5   2        675.34        695.39        21.35 o                         
 -17   5   2         14.41         22.22         5.75 o                         
 -15   5   2       1136.10       1144.97        27.04 o                         
 -13   5   2       1822.44       1878.31        37.85 o                         
 -11   5   2          1.00         -1.91         1.91 o                         
  -9   5   2       3128.81       3336.65        60.99 o                         
  -7   5   2       1400.28       1445.53        27.42 o                         
  -5   5   2       2605.96       2659.98        46.10 o                         
  -3   5   2       4602.79       4643.66        73.06 o                         
  -1   5   2        563.56        571.54        12.73 o                         
   1   5   2          3.28         -1.62         1.62 o                         
   3   5   2       1023.61       1099.56        21.63 o                         
   5   5   2       3240.17       3003.13        53.75 o                         
   7   5   2        600.53        563.32        14.34 o                         
   9   5   2        125.64         90.06        10.18 o                         
  11   5   2        303.45        277.07        13.78 o                         
  13   5   2          0.21          3.54         9.64 o                         
  15   5   2        817.51        845.46        47.38 o                         
  17   5   2          0.26         -1.08         8.91 o                         
  19   5   2        325.12        281.87        22.92 o                         
  21   5   2       1466.87       1434.62        74.13 o                         
 -20   6   2         47.89         67.81        13.80 o                         
 -18   6   2          0.16          5.37         5.76 o                         
 -16   6   2        985.33        980.75        33.32 o                         
 -14   6   2       2702.22       2747.19        61.55 o                         
 -12   6   2        868.04        842.08        19.85 o                         
 -10   6   2        128.35        142.69         6.86 o                         
  -8   6   2       2258.03       2306.16        46.18 o                         
  -6   6   2         76.54         57.38         4.63 o                         
  -4   6   2        886.84        843.51        17.70 o                         
  -2   6   2        930.67        890.01        17.68 o                         
   0   6   2       6052.48       5929.11        92.57 o                         
   2   6   2       1409.09       1451.17        24.83 o                         
   4   6   2        440.84        442.98        11.36 o                         
   6   6   2         76.72         95.31         4.77 o                         
   8   6   2        991.79        993.36        23.76 o                         
  10   6   2          0.03         -2.90         2.90 o                         
  12   6   2        187.81        204.35        13.16 o                         
  14   6   2        126.50        131.57        19.25 o                         
  16   6   2         54.50         47.20         9.32 o                         
  18   6   2         33.04         27.16         8.63 o                         
  20   6   2         64.44         85.39        17.98 o                         
 -19   7   2         11.27          9.28         9.05 o                         
 -17   7   2         73.13         74.27        14.36 o                         
 -15   7   2        294.75        293.85        17.84 o                         
 -13   7   2       2103.58       2228.81        56.34 o                         
 -11   7   2        675.71        697.98        19.65 o                         
  -9   7   2        104.81        112.82         8.19 o                         
  -7   7   2        240.47        279.70        11.73 o                         
  -5   7   2        210.61        236.26        10.62 o                         
  -3   7   2       2645.93       2590.18        44.77 o                         
  -1   7   2        162.59        122.10         6.60 o                         
   1   7   2        184.58        202.53         8.17 o                         
   3   7   2          1.00          0.60         2.14 o                         
   5   7   2        110.98        117.77         6.81 o                         
   7   7   2        760.47        809.21        17.56 o                         
   9   7   2       1098.67       1073.53        30.42 o                         
  11   7   2        642.19        628.76        29.45 o                         
  13   7   2          2.57         -2.31         7.41 o                         
  15   7   2        418.33        437.27        34.38 o                         
  17   7   2        693.89        698.48        37.78 o                         
  19   7   2        127.40        110.52        23.83 o                         
 -18   8   2          0.36          9.57         9.59 o                         
 -16   8   2        305.70        321.11        36.63 o                         
 -14   8   2        310.57        336.05        19.01 o                         
 -12   8   2         48.66         55.60         5.39 o                         
 -10   8   2         94.27         97.62         7.90 o                         
  -8   8   2        253.97        241.29        13.66 o                         
  -6   8   2         26.72         33.28         5.28 o                         
  -4   8   2        823.75        739.92        22.58 o                         
  -2   8   2         25.91         24.38         3.77 o                         
   0   8   2       1271.36       1257.92        25.21 o                         
   2   8   2        198.84        243.06         8.77 o                         
   4   8   2          9.11          2.33         3.14 o                         
   6   8   2        265.02        256.35        11.53 o                         
   8   8   2        233.32        267.89        10.33 o                         
  10   8   2          8.98         12.41         6.80 o                         
  12   8   2         55.51         66.05        20.42 o                         
  14   8   2        365.59        386.12        25.13 o                         
  16   8   2         11.35         15.54         7.47 o                         
  18   8   2          1.01          0.09         8.28 o                         
 -17   9   2         80.89         70.79        25.37 o                         
 -15   9   2       1167.17       1177.32        55.31 o                         
 -13   9   2         91.81         93.29         9.21 o                         
 -11   9   2        458.02        438.98        15.69 o                         
  -9   9   2        548.22        532.08        19.92 o                         
  -7   9   2        404.69        400.89        16.23 o                         
  -5   9   2       1720.42       1736.20        38.38 o                         
  -3   9   2       1712.71       1738.70        34.64 o                         
  -1   9   2       1616.51       1606.58        33.86 o                         
   1   9   2       1843.39       1787.70        39.73 o                         
   3   9   2          0.76         -1.20         3.01 o                         
   5   9   2         38.83         36.81         5.20 o                         
   7   9   2       5333.70       5458.27       106.76 o                         
   9   9   2       4891.19       4879.51        98.80 o                         
  11   9   2        184.72        150.92        20.54 o                         
  13   9   2        327.77        302.91        27.26 o                         
  15   9   2          5.80         31.02        13.42 o                         
  17   9   2         64.75         89.94        22.62 o                         
 -16  10   2         65.00         68.69        19.05 o                         
 -14  10   2          2.77         -2.21         6.65 o                         
 -12  10   2          0.62          4.88         3.68 o                         
 -10  10   2         72.70         57.40         7.60 o                         
  -8  10   2       1377.61       1462.38        38.14 o                         
  -6  10   2       1132.24       1197.88        31.70 o                         
  -4  10   2        199.16        195.46        12.05 o                         
  -2  10   2       1415.03       1470.81        34.04 o                         
   0  10   2       2477.73       2586.52        53.95 o                         
   2  10   2         78.82         93.68         6.40 o                         
   4  10   2         95.48         93.87         9.58 o                         
   6  10   2       1271.18       1360.43        37.43 o                         
   8  10   2        530.00        588.63        18.91 o                         
  10  10   2          0.22          2.75         4.38 o                         
  12  10   2        179.51        205.74        21.07 o                         
  14  10   2         52.89         66.97        17.01 o                         
 -13  11   2         93.06         80.92        12.47 o                         
 -11  11   2        127.99        124.64        11.22 o                         
  -9  11   2       2160.87       2085.01        60.72 o                         
  -7  11   2       1168.80       1202.51        37.87 o                         
  -5  11   2         51.77         60.98         8.92 o                         
  -3  11   2         69.41         63.76         6.40 o                         
  -1  11   2       1140.10       1141.95        29.27 o                         
   1  11   2       6046.52       6379.93       115.25 o                         
   3  11   2        588.41        595.63        27.48 o                         
   5  11   2          0.22          4.03         5.48 o                         
   7  11   2       2214.89       2344.61        60.56 o                         
   9  11   2         24.88         34.00         5.47 o                         
  11  11   2        180.98        135.17        20.31 o                         
  13  11   2          2.15          3.56        10.12 o                         
 -10  12   2          5.39         -3.57         5.64 o                         
  -8  12   2        803.18        827.15        37.75 o                         
  -6  12   2        896.25        908.54        41.53 o                         
  -4  12   2          7.44          2.66         8.11 o                         
  -2  12   2        213.45        213.57        14.45 o                         
   0  12   2         34.46         42.41         6.92 o                         
   2  12   2       1322.55       1291.82        42.68 o                         
   4  12   2       1164.31       1121.12        44.20 o                         
   6  12   2       1909.07       2025.45        61.26 o                         
   8  12   2        283.17        304.52        21.03 o                         
  10  12   2        366.12        405.64        21.83 o                         
  -5  13   2          0.02          2.20         9.02 o                         
  -3  13   2         46.62         42.05        11.94 o                         
  -1  13   2        294.40        275.44        25.98 o                         
   1  13   2       1194.22       1235.21        47.53 o                         
   3  13   2        153.86        139.31        16.47 o                         
   5  13   2          0.66          3.47         7.67 o                         
 -23   1   3         65.26         53.58        11.90 o                         
 -21   1   3         39.49         36.54         7.74 o                         
 -19   1   3         25.15         27.00         6.85 o                         
 -17   1   3       7324.55       7296.87       152.89 o                         
 -15   1   3       7787.81       8018.38       150.59 o                         
 -13   1   3        246.14        242.23        10.32 o                         
 -11   1   3        961.87        872.49        19.25 o                         
  -9   1   3       1227.76       1314.41        24.78 o                         
  -7   1   3       1635.43       1545.57        27.69 o                         
  -5   1   3       1059.40        923.92        17.58 o                         
  -3   1   3       7069.54       7036.42       315.81 o                         
  -1   1   3      16857.59      16784.78       605.38 o                         
   1   1   3        192.53        164.67         5.41 o                         
   3   1   3      17862.23      17162.85       747.89 o                         
   5   1   3      16715.55      16212.69       582.88 o                         
   7   1   3       2201.38       2289.72        42.53 o                         
   9   1   3       3854.87       4014.58        78.54 o                         
  11   1   3       1649.88       1797.93        35.88 o                         
  13   1   3          8.81          7.12         2.69 o                         
  15   1   3       1024.08        979.83        24.38 o                         
  17   1   3         14.05         10.37         4.55 o                         
  19   1   3          9.94         11.05         4.29 o                         
  21   1   3       1029.07       1080.29        33.40 o                         
  23   1   3        101.19        112.36        15.69 o                         
 -22   2   3         14.32         14.36         5.64 o                         
 -20   2   3        736.25        779.00        30.02 o                         
 -18   2   3        336.93        347.25        18.88 o                         
 -16   2   3         27.16         18.26         5.32 o                         
 -14   2   3        208.72        197.99         9.56 o                         
 -12   2   3         87.67        107.06         6.53 o                         
 -10   2   3         20.13         48.34         3.68 o                         
  -8   2   3         37.35         27.57         3.18 o                         
  -6   2   3       8042.94       7550.45       380.64 o                         
  -4   2   3       8290.34       8189.50       372.77 o                         
  -2   2   3        540.22        497.07        10.83 o                         
   4   2   3       1013.73        921.00        17.81 o                         
   6   2   3        383.09        461.87         9.62 o                         
   8   2   3      11855.91      11596.63       745.19 o                         
  10   2   3        608.44        447.09        11.55 o                         
  12   2   3       3285.22       3260.81        64.76 o                         
  14   2   3       7759.65       7977.33       135.94 o                         
  16   2   3       6755.91       7031.28       137.76 o                         
  18   2   3        227.78        237.64        13.85 o                         
  20   2   3        209.64        228.32        14.97 o                         
  22   2   3        166.25        147.95        12.35 o                         
 -23   3   3        210.88        193.41        24.12 o                         
 -21   3   3        117.31        110.99        15.98 o                         
 -19   3   3        744.16        683.62        24.08 o                         
 -17   3   3         26.75         25.34         5.54 o                         
 -15   3   3        486.66        487.10        17.92 o                         
 -13   3   3        138.25        134.78         7.73 o                         
 -11   3   3        680.61        682.53        16.90 o                         
  -9   3   3       5935.30       6607.56       113.08 o                         
  -7   3   3         99.55         85.86         4.47 o                         
  -5   3   3       2120.46       2134.43        36.63 o                         
  -3   3   3        356.28        327.49         9.02 o                         
  -1   3   3        319.07        328.51         8.50 o                         
   1   3   3        934.61        914.09        17.18 o                         
   3   3   3       1351.06       1299.71        24.33 o                         
   5   3   3        724.80        796.13        20.67 o                         
   7   3   3       4983.03       5298.83       122.35 o                         
   9   3   3        212.17        148.90        12.74 o                         
  11   3   3        679.56        689.95        19.81 o                         
  13   3   3       1086.18        972.17        22.42 o                         
  15   3   3       1057.81       1078.12        29.64 o                         
  17   3   3         13.28          4.12         3.29 o                         
  19   3   3         20.97         19.29         4.50 o                         
  21   3   3          8.67          9.80         4.03 o                         
  23   3   3          3.60          4.40         5.87 o                         
 -22   4   3         15.89         15.21         5.32 o                         
 -20   4   3        660.84        653.30        27.79 o                         
 -18   4   3         10.26         19.85         8.43 o                         
 -16   4   3          6.60          7.48         5.39 o                         
 -14   4   3        482.08        424.49        16.94 o                         
 -12   4   3        250.88        254.87        10.65 o                         
 -10   4   3        293.13        325.10        12.27 o                         
  -8   4   3       2067.76       2112.84        38.97 o                         
  -6   4   3       4367.32       4321.60        73.24 o                         
  -4   4   3        121.87         74.44         4.16 o                         
  -2   4   3        876.30        920.63        17.10 o                         
   0   4   3         82.04         53.44         4.09 o                         
   2   4   3        649.64        655.05        12.78 o                         
   4   4   3      17428.38      17493.67       550.12 o                         
   6   4   3       7409.23       7837.33       204.48 o                         
   8   4   3        477.24        498.02        32.47 o                         
  10   4   3       1277.18       1485.62        44.29 o                         
  12   4   3       1099.77       1156.65        39.98 o                         
  14   4   3        426.02        422.08        21.98 o                         
  16   4   3        170.62        145.81        14.29 o                         
  18   4   3        369.59        327.03        22.56 o                         
  20   4   3        711.99        742.82        37.09 o                         
  22   4   3         53.12         60.34        14.22 o                         
 -21   5   3        121.22        121.51        10.34 o                         
 -19   5   3         96.99        111.56        10.96 o                         
 -17   5   3         22.60         20.91         4.85 o                         
 -15   5   3        750.00        750.49        22.30 o                         
 -13   5   3        532.19        556.11        17.33 o                         
 -11   5   3        122.76        129.41         7.35 o                         
  -9   5   3       1391.23       1299.34        26.84 o                         
  -7   5   3        473.80        414.11        12.92 o                         
  -5   5   3       5731.51       6104.78       105.51 o                         
  -3   5   3       1723.81       1837.35        31.28 o                         
  -1   5   3       1055.30        989.11        19.84 o                         
   1   5   3        893.83        843.69        16.26 o                         
   3   5   3          6.51          0.84         1.83 o                         
   5   5   3         18.50         20.90         2.66 o                         
   7   5   3        186.61        170.56         9.39 o                         
   9   5   3        751.40        758.18        28.11 o                         
  11   5   3          0.09         -3.48         3.83 o                         
  13   5   3          0.75         -4.82         4.82 o                         
  15   5   3       3407.45       3418.57        96.56 o                         
  17   5   3       3084.54       3190.96       142.63 o                         
  19   5   3        348.55        330.21        25.19 o                         
  21   5   3         32.52         55.45        19.49 o                         
 -20   6   3         50.23         41.62         8.92 o                         
 -18   6   3          2.01          7.14         5.54 o                         
 -16   6   3        209.05        175.05        11.64 o                         
 -14   6   3        390.97        409.76        21.42 o                         
 -12   6   3       3443.47       3481.12        66.85 o                         
 -10   6   3       3604.62       3428.75        64.20 o                         
  -8   6   3       2978.94       2967.53        52.26 o                         
  -6   6   3       5764.26       5937.44        99.88 o                         
  -4   6   3       1294.71       1450.66        26.21 o                         
  -2   6   3        241.93        255.25         9.85 o                         
   0   6   3       2713.35       2901.24        51.59 o                         
   2   6   3        158.78        148.28         6.08 o                         
   4   6   3       1598.27       1648.79        31.45 o                         
   6   6   3        575.94        602.30        13.76 o                         
   8   6   3       1325.02       1316.83        34.17 o                         
  10   6   3        104.38        109.05         8.23 o                         
  12   6   3        444.95        451.99        28.21 o                         
  14   6   3        294.40        306.56        21.68 o                         
  16   6   3        421.27        466.84        26.86 o                         
  18   6   3         61.59         46.18        16.46 o                         
  20   6   3        509.39        426.69        50.80 o                         
 -19   7   3         18.90         13.30        14.58 o                         
 -17   7   3        417.61        404.71        23.31 o                         
 -15   7   3          4.13          8.63         3.65 o                         
 -13   7   3       2143.12       2322.05        50.87 o                         
 -11   7   3        277.61        277.66        13.96 o                         
  -9   7   3          2.15          6.34         3.19 o                         
  -7   7   3       1618.93       1618.28        32.75 o                         
  -5   7   3          0.40         -1.29         1.95 o                         
  -3   7   3        557.52        631.86        14.94 o                         
  -1   7   3       4060.92       4206.15        70.89 o                         
   1   7   3       1281.76       1233.91        23.87 o                         
   3   7   3       1142.89       1194.64        24.69 o                         
   5   7   3        297.26        325.73        11.01 o                         
   7   7   3       1641.45       1714.60        31.64 o                         
   9   7   3       1935.55       1854.38        56.13 o                         
  11   7   3        410.12        328.27        26.43 o                         
  13   7   3         76.78         74.82         9.89 o                         
  15   7   3        276.51        296.65        21.74 o                         
  17   7   3          0.35          8.20         8.18 o                         
  19   7   3          9.95          0.59        10.05 o                         
 -18   8   3        261.80        251.19        29.52 o                         
 -16   8   3        181.51        174.42        17.22 o                         
 -14   8   3       1230.58       1278.89        37.61 o                         
 -12   8   3        167.83        151.84        10.88 o                         
 -10   8   3        709.39        709.10        23.41 o                         
  -8   8   3         56.70         61.06         6.77 o                         
  -6   8   3       1830.92       1874.36        39.80 o                         
  -4   8   3          3.04          1.02         2.85 o                         
  -2   8   3        357.79        414.15        14.52 o                         
   0   8   3        344.84        357.76        12.41 o                         
   2   8   3        111.79         77.89         4.88 o                         
   4   8   3        105.87        110.73         7.09 o                         
   6   8   3        938.91        865.57        23.28 o                         
   8   8   3        351.86        368.77        11.11 o                         
  10   8   3        562.20        483.87        27.46 o                         
  12   8   3        328.89        237.01        19.66 o                         
  14   8   3        103.20        107.18        14.70 o                         
  16   8   3         16.30          9.82         6.57 o                         
  18   8   3        873.50        847.61        62.29 o                         
 -17   9   3        145.14        142.97        29.43 o                         
 -15   9   3        155.16        151.75        13.37 o                         
 -13   9   3        480.38        467.06        17.92 o                         
 -11   9   3         40.70         38.35         6.59 o                         
  -9   9   3       2661.13       2753.88        68.13 o                         
  -7   9   3        948.31        952.17        29.69 o                         
  -5   9   3        495.51        489.56        20.77 o                         
  -3   9   3       1672.92       1677.18        33.96 o                         
  -1   9   3        137.13        126.86         8.21 o                         
   1   9   3          1.20         -2.67         2.67 o                         
   3   9   3        361.42        366.79        14.58 o                         
   5   9   3        293.43        268.65        12.93 o                         
   7   9   3        275.71        275.54        11.59 o                         
   9   9   3       3232.47       3255.19        79.49 o                         
  11   9   3         44.49         59.93        15.93 o                         
  13   9   3        117.78        134.44        16.79 o                         
  15   9   3         27.43         49.13        11.59 o                         
  17   9   3         77.09         83.30        27.90 o                         
 -16  10   3        116.69        120.89        55.75 o                         
 -14  10   3        234.50        259.18        15.14 o                         
 -12  10   3         49.08         61.12         7.63 o                         
 -10  10   3        121.02        116.35        10.57 o                         
  -8  10   3        125.11        123.09        10.18 o                         
  -6  10   3        848.59        867.74        26.63 o                         
  -4  10   3         37.36         39.96         5.09 o                         
  -2  10   3        347.51        397.48        16.83 o                         
   0  10   3         79.92         74.77         7.00 o                         
   2  10   3       1440.79       1481.37        38.84 o                         
   4  10   3         60.63         74.81         7.88 o                         
   6  10   3        210.17        223.23        14.08 o                         
   8  10   3        657.63        644.84        19.71 o                         
  10  10   3         70.32         61.96        20.85 o                         
  12  10   3         38.14         31.32        10.39 o                         
  14  10   3          1.27          3.87        10.08 o                         
 -13  11   3         22.68         31.68         7.05 o                         
 -11  11   3        112.63        113.93        15.16 o                         
  -9  11   3         25.34         29.87         8.53 o                         
  -7  11   3        473.24        489.96        22.98 o                         
  -5  11   3        189.40        181.69        17.37 o                         
  -3  11   3         27.87         15.71         5.22 o                         
  -1  11   3        489.47        490.67        18.01 o                         
   1  11   3         89.36         94.76         7.67 o                         
   3  11   3        248.15        240.15        15.25 o                         
   5  11   3         48.36         22.03         7.22 o                         
   7  11   3         23.77         24.16         6.18 o                         
   9  11   3          3.46          3.31         2.90 o                         
  11  11   3         22.71         32.89        15.22 o                         
  13  11   3         78.58         68.22        20.71 o                         
 -10  12   3        191.33        193.02        17.28 o                         
  -8  12   3        280.75        275.22        19.64 o                         
  -6  12   3        705.69        708.86        31.47 o                         
  -4  12   3        133.21        120.09        13.17 o                         
  -2  12   3        596.46        554.55        29.66 o                         
   0  12   3         73.56         66.21         8.66 o                         
   2  12   3          1.26          5.14         6.14 o                         
   4  12   3          6.53          8.41         5.99 o                         
   6  12   3         16.30         27.68         8.88 o                         
   8  12   3        480.44        411.18        25.41 o                         
  10  12   3        190.33        182.03        15.46 o                         
  -5  13   3          5.86          7.24         7.69 o                         
  -3  13   3          1.56         10.63        10.08 o                         
  -1  13   3        102.87         75.88        13.06 o                         
   1  13   3        672.42        682.02        45.10 o                         
   3  13   3        424.25        374.98        28.70 o                         
   5  13   3         21.76         31.90        15.88 o                         
 -22   0   4        496.85        584.75        41.15 o                         
 -20   0   4         11.42         20.38         9.81 o                         
 -18   0   4         41.08         74.49        14.20 o                         
 -16   0   4       3644.09       3611.01       105.63 o                         
 -14   0   4       1243.72       1380.63        39.54 o                         
 -12   0   4        460.15        460.61        19.31 o                         
 -10   0   4       5039.56       5038.76       116.24 o                         
  -8   0   4      17095.29      21832.77       980.75 o                         
  -6   0   4       4154.63       4253.70       104.16 o                         
  -4   0   4       3906.75       3797.05        93.39 o                         
   0   0   4       2115.34       2097.91        49.52 o                         
   2   0   4        266.69        258.13         9.81 o                         
   4   0   4      18483.56      16880.95       749.14 o                         
   6   0   4        271.30        293.04        17.72 o                         
   8   0   4      24510.41      24539.38      1533.14 o                         
  10   0   4       1683.66       1847.33        49.71 o                         
  12   0   4        550.68        564.89        23.01 o                         
  14   0   4       3114.11       3236.75        79.04 o                         
  16   0   4       9906.90      10366.88       267.61 o                         
  18   0   4        729.03        752.86        30.99 o                         
  20   0   4       2166.02       2207.74       101.26 o                         
  22   0   4         14.47          6.22         7.81 o                         
 -23   1   4          4.87         -1.40         5.33 o                         
 -21   1   4        519.47        576.96        30.16 o                         
 -19   1   4         36.31         18.16         6.31 o                         
 -17   1   4         16.36          1.53         4.40 o                         
 -15   1   4       1213.46       1186.29        28.82 o                         
 -13   1   4          5.78          4.42         2.61 o                         
 -11   1   4          0.48         13.98         2.71 o                         
  -9   1   4       9862.60      10888.20       349.33 o                         
  -7   1   4       3657.08       3783.77        64.31 o                         
  -5   1   4        280.62        294.50         8.74 o                         
  -3   1   4      11125.11      10938.39       412.07 o                         
  -1   1   4      17763.17      17567.96       551.07 o                         
   1   1   4       2705.98       2709.49        52.84 o                         
   3   1   4      20812.39      20409.83       633.34 o                         
   5   1   4       4178.12       4103.30        93.27 o                         
   7   1   4        224.85        198.07         6.76 o                         
   9   1   4        465.76        481.10        12.72 o                         
  11   1   4        969.76        847.22        18.99 o                         
  13   1   4         99.95        111.77         6.37 o                         
  15   1   4          8.11          4.14         3.44 o                         
  17   1   4        919.12        910.69        24.78 o                         
  19   1   4        102.96        104.76         8.54 o                         
  21   1   4          1.27          4.98         4.66 o                         
  23   1   4          0.12         -4.64         4.64 o                         
 -22   2   4        680.55        737.75        34.24 o                         
 -20   2   4         24.50         28.66         7.61 o                         
 -18   2   4        309.43        260.32        16.58 o                         
 -16   2   4       3281.50       3455.49        74.49 o                         
 -14   2   4       1853.21       1924.21        39.93 o                         
 -12   2   4       1860.23       1703.30        32.47 o                         
 -10   2   4         42.74         55.50         4.35 o                         
  -8   2   4        305.07        360.44        10.85 o                         
  -6   2   4        126.65        182.54         7.19 o                         
  -4   2   4       1697.87       1443.83        26.20 o                         
  -2   2   4        221.52        195.89         7.13 o                         
   2   2   4      31532.09      31296.90       964.27 o                         
   4   2   4       7528.67       6066.55       402.08 o                         
   6   2   4        857.89        867.09        16.86 o                         
   8   2   4       4671.32       4912.35       112.70 o                         
  10   2   4        121.28        111.98         5.65 o                         
  12   2   4        276.63        291.41        10.60 o                         
  14   2   4        363.85        365.41        12.53 o                         
  16   2   4          9.39          0.86         3.48 o                         
  18   2   4       1194.13       1119.95        32.01 o                         
  20   2   4        337.69        333.41        17.03 o                         
  22   2   4         87.70         66.35         9.57 o                         
 -23   3   4         57.68         59.33        15.14 o                         
 -21   3   4        460.24        407.10        32.05 o                         
 -19   3   4        251.05        257.37        16.29 o                         
 -17   3   4         95.18         93.76        11.24 o                         
 -15   3   4       2762.13       2829.89        59.97 o                         
 -13   3   4         27.64         38.04         4.78 o                         
 -11   3   4         17.40          5.81         3.04 o                         
  -9   3   4        231.76        236.19         9.70 o                         
  -7   3   4        918.00        951.28        19.32 o                         
  -5   3   4        553.11        631.47        15.28 o                         
  -3   3   4          6.79         -1.22         1.51 o                         
  -1   3   4       5235.98       5083.04       108.27 o                         
   1   3   4      51076.17      50935.08      1556.66 o                         
   3   3   4       2814.94       3089.61        61.84 o                         
   5   3   4       8716.86       9906.77       313.88 o                         
   7   3   4      10784.67      10960.53       347.07 o                         
   9   3   4        100.06        118.03        10.07 o                         
  11   3   4       2822.22       2843.67        78.18 o                         
  13   3   4        645.91        630.74        17.19 o                         
  15   3   4        744.30        740.26        22.27 o                         
  17   3   4       2650.01       2575.52        58.37 o                         
  19   3   4          3.25          5.66         4.03 o                         
  21   3   4          0.84          6.70         4.89 o                         
 -22   4   4         22.81         45.78        14.13 o                         
 -20   4   4         20.59         21.50         7.53 o                         
 -18   4   4        111.59        137.35        12.59 o                         
 -16   4   4        425.06        422.03        17.70 o                         
 -14   4   4       2311.08       2499.55        53.79 o                         
 -12   4   4         84.12         82.45         6.96 o                         
 -10   4   4         78.38         55.55         5.06 o                         
  -8   4   4        156.08        150.57         6.52 o                         
  -6   4   4         90.82         73.87         6.29 o                         
  -4   4   4          6.49          6.52         2.33 o                         
  -2   4   4      11231.06      11033.49       539.09 o                         
   0   4   4       3131.78       3055.24        51.07 o                         
   2   4   4          9.20         10.73         2.04 o                         
   4   4   4       1132.03       1037.57        20.49 o                         
   6   4   4       1112.88        931.05        28.65 o                         
   8   4   4        593.83        580.04        32.91 o                         
  10   4   4        328.03        316.50        20.96 o                         
  12   4   4          0.61         -3.85         3.85 o                         
  14   4   4        792.45        678.12        29.40 o                         
  16   4   4         55.70         62.62        12.26 o                         
  18   4   4         61.83         50.04         9.74 o                         
  20   4   4         36.59         47.27         8.97 o                         
  22   4   4          2.79         -2.79         7.48 o                         
 -21   5   4        534.87        590.46        28.60 o                         
 -19   5   4       1079.68       1075.15        32.44 o                         
 -17   5   4       1226.52       1264.56        40.04 o                         
 -15   5   4        367.78        336.22        16.68 o                         
 -13   5   4        419.49        443.58        16.33 o                         
 -11   5   4       2972.69       2898.68        53.46 o                         
  -9   5   4       5453.62       5466.40        96.76 o                         
  -7   5   4       4790.65       4880.68        75.46 o                         
  -5   5   4       1433.27       1525.53        27.05 o                         
  -3   5   4       2806.50       2916.78        46.95 o                         
  -1   5   4       2559.39       2563.07        42.99 o                         
   1   5   4      10058.21      10204.79       292.12 o                         
   3   5   4       3918.03       3965.10        70.30 o                         
   5   5   4       2613.70       2601.16        44.55 o                         
   7   5   4       3017.11       3273.60        68.05 o                         
   9   5   4         35.15         26.34         6.48 o                         
  11   5   4        433.84        473.11        28.43 o                         
  13   5   4       2231.69       2234.38        74.33 o                         
  15   5   4        447.42        484.35        24.83 o                         
  17   5   4        399.77        346.79        26.00 o                         
  19   5   4        967.57        974.68        46.81 o                         
  21   5   4        903.90        865.82        47.04 o                         
 -20   6   4          2.40          6.41         5.68 o                         
 -18   6   4         26.30         28.33         5.66 o                         
 -16   6   4        696.07        698.74        22.35 o                         
 -14   6   4       2302.87       2453.95        60.72 o                         
 -12   6   4       9615.35       9879.32       183.96 o                         
 -10   6   4       1043.39        970.38        22.91 o                         
  -8   6   4        140.91        157.75         8.31 o                         
  -6   6   4        226.82        285.88        10.25 o                         
  -4   6   4       3285.86       3302.09        53.35 o                         
  -2   6   4        603.42        507.42        13.18 o                         
   0   6   4       1507.36       1446.00        27.06 o                         
   2   6   4         77.06         69.96         4.51 o                         
   4   6   4       3236.60       3049.31        52.42 o                         
   6   6   4       2098.38       2175.31        39.66 o                         
   8   6   4         28.38         22.67         4.05 o                         
  10   6   4        547.50        455.88        28.15 o                         
  12   6   4       1035.22       1002.82        46.40 o                         
  14   6   4        133.87        111.42        19.08 o                         
  16   6   4         31.36         40.86         8.49 o                         
  18   6   4         68.49         68.15        11.41 o                         
  20   6   4         32.21         40.19        15.35 o                         
 -19   7   4         34.13         37.71         8.32 o                         
 -17   7   4        137.77        127.54         9.30 o                         
 -15   7   4       1336.09       1299.66        31.42 o                         
 -13   7   4       5290.63       5325.73       118.71 o                         
 -11   7   4        518.79        528.22        19.17 o                         
  -9   7   4       1729.62       1781.94        39.89 o                         
  -7   7   4        492.74        528.25        16.35 o                         
  -5   7   4        711.83        781.64        17.42 o                         
  -3   7   4       1236.10       1155.09        23.49 o                         
  -1   7   4        796.67        727.63        17.50 o                         
   1   7   4         78.27         84.57         5.56 o                         
   3   7   4         49.98         52.34         4.87 o                         
   5   7   4        586.58        601.93        15.51 o                         
   7   7   4       1713.53       1701.96        31.56 o                         
   9   7   4         81.07        115.60         9.69 o                         
  11   7   4        382.97        345.44        21.05 o                         
  13   7   4          0.00          8.38         9.54 o                         
  15   7   4        232.69        240.54        25.74 o                         
  17   7   4        241.62        288.10        19.70 o                         
  19   7   4          1.12         -7.46         7.46 o                         
 -18   8   4        828.66        852.33        39.96 o                         
 -16   8   4         26.11         26.60         7.69 o                         
 -14   8   4         47.71         47.04         5.96 o                         
 -12   8   4        252.13        238.83        15.07 o                         
 -10   8   4        190.55        178.56        12.26 o                         
  -8   8   4       4429.44       4577.23        91.04 o                         
  -6   8   4       2150.30       2091.90        46.90 o                         
  -4   8   4       1225.53       1325.45        29.06 o                         
  -2   8   4         88.90        115.96         7.51 o                         
   0   8   4       2849.03       2827.93        47.77 o                         
   2   8   4        763.50        776.54        17.89 o                         
   4   8   4        186.35        182.01         9.66 o                         
   6   8   4       9037.93       9313.33       165.00 o                         
   8   8   4       1420.38       1523.40        36.27 o                         
  10   8   4          3.41         18.23         8.69 o                         
  12   8   4          5.70          6.57         7.29 o                         
  14   8   4         71.30         63.09        13.70 o                         
  16   8   4        105.74        159.86        25.44 o                         
  18   8   4          5.39          8.16        16.54 o                         
 -17   9   4        176.09        157.54        16.48 o                         
 -15   9   4        672.46        632.07        28.69 o                         
 -13   9   4        753.81        767.10        29.77 o                         
 -11   9   4          5.96          2.11         3.68 o                         
  -9   9   4        160.28        167.87        11.40 o                         
  -7   9   4       1298.79       1330.71        36.91 o                         
  -5   9   4        158.19        150.04        10.50 o                         
  -3   9   4        423.10        382.17        15.12 o                         
  -1   9   4          0.65         -3.14         3.51 o                         
   1   9   4       1256.96       1196.52        29.39 o                         
   3   9   4        321.07        275.01        12.89 o                         
   5   9   4        267.33        278.88        12.99 o                         
   7   9   4        951.48        871.56        22.03 o                         
   9   9   4        623.69        681.50        21.85 o                         
  11   9   4          2.03         -4.02         5.81 o                         
  13   9   4        226.90        202.61        20.27 o                         
  15   9   4         29.71         24.81         8.95 o                         
  17   9   4        113.24        109.85        21.60 o                         
 -14  10   4          1.47          4.75         4.17 o                         
 -12  10   4        256.85        238.82        16.50 o                         
 -10  10   4        533.07        481.74        26.29 o                         
  -8  10   4         72.87         56.16         9.28 o                         
  -6  10   4         88.11        103.85        10.95 o                         
  -4  10   4         33.55         36.35         5.93 o                         
  -2  10   4        801.33        820.23        22.94 o                         
   0  10   4         69.92         76.03         9.90 o                         
   2  10   4        394.56        346.99        16.58 o                         
   4  10   4        402.48        467.42        20.74 o                         
   6  10   4        686.84        751.96        27.95 o                         
   8  10   4        176.22        178.44        13.64 o                         
  10  10   4         20.09         21.05         9.68 o                         
  12  10   4          0.00         -2.42         6.07 o                         
  14  10   4        150.68        165.25        25.54 o                         
 -13  11   4         70.38         68.75         9.17 o                         
 -11  11   4          2.44         -3.61         4.84 o                         
  -9  11   4       1809.28       1797.66        48.46 o                         
  -7  11   4       2181.50       2316.95        57.50 o                         
  -5  11   4         74.91         63.29         8.77 o                         
  -3  11   4         79.82         73.82         7.48 o                         
  -1  11   4       2541.85       2555.84        51.27 o                         
   1  11   4        811.95        812.05        26.06 o                         
   3  11   4        213.22        245.75        15.77 o                         
   5  11   4        348.77        384.39        19.46 o                         
   7  11   4          6.46         13.29         5.55 o                         
   9  11   4        122.89        122.62        13.69 o                         
  11  11   4        273.65        275.82        31.51 o                         
  13  11   4        327.28        285.47        36.14 o                         
 -10  12   4        102.50         97.04        13.42 o                         
  -8  12   4        124.40        146.85        14.21 o                         
  -6  12   4         77.39         83.25        11.30 o                         
  -4  12   4        136.95        152.88        16.24 o                         
  -2  12   4        102.99        109.41         9.03 o                         
   0  12   4          2.77         13.01         4.40 o                         
   2  12   4         15.10         23.11         7.29 o                         
   4  12   4         32.26         32.91         8.11 o                         
   6  12   4        145.89        129.11        14.13 o                         
   8  12   4         61.12         59.40        16.16 o                         
  10  12   4         20.57         -1.99        10.54 o                         
  -5  13   4        875.22        925.51        58.57 o                         
  -3  13   4        113.59         92.89        17.12 o                         
  -1  13   4        346.14        329.65        24.08 o                         
   1  13   4          0.33          0.99         8.32 o                         
   3  13   4        117.35        130.08        17.84 o                         
 -23   1   5        207.76        181.86        29.97 o                         
 -21   1   5        447.45        482.77        28.47 o                         
 -19   1   5        623.09        639.36        28.39 o                         
 -17   1   5        533.91        528.72        21.89 o                         
 -15   1   5       1196.67       1186.17        28.32 o                         
 -13   1   5        729.75        710.49        18.34 o                         
 -11   1   5         77.32         98.45         6.99 o                         
  -9   1   5         24.72         17.40         2.91 o                         
  -7   1   5      17275.49      16047.73      1013.93 o                         
  -5   1   5         10.25          5.24         2.10 o                         
  -3   1   5        562.78        522.32        12.49 o                         
  -1   1   5       6690.89       6572.14       148.52 o                         
   1   1   5      25910.10      18904.25      2298.28 o                         
   3   1   5        163.05        144.25         5.78 o                         
   5   1   5       6062.70       5979.25       156.14 o                         
   7   1   5        239.35        259.49         9.33 o                         
   9   1   5       2605.77       2496.62        45.25 o                         
  11   1   5         74.99         63.84         5.30 o                         
  13   1   5       1083.05       1101.87        23.30 o                         
  15   1   5       7889.92       7838.54       140.27 o                         
  17   1   5       1072.58       1031.92        28.06 o                         
  19   1   5       1327.65       1339.77        32.21 o                         
  21   1   5        692.76        653.40        26.54 o                         
  23   1   5          1.50         13.59         6.59 o                         
 -22   2   5        259.04        229.95        19.27 o                         
 -20   2   5         20.53         12.22         6.40 o                         
 -18   2   5        968.27        910.74        33.69 o                         
 -16   2   5       2448.10       2289.98        53.40 o                         
 -14   2   5        135.30        134.76         8.21 o                         
 -12   2   5         33.72         18.47         3.53 o                         
 -10   2   5       3326.53       3260.65        55.96 o                         
  -8   2   5       1202.58       1188.04        24.48 o                         
  -6   2   5          1.22          0.63         2.01 o                         
  -4   2   5       6471.90       6448.25       146.76 o                         
  -2   2   5       7455.33       7401.73       277.08 o                         
   0   2   5      15220.77      14984.17       560.91 o                         
   2   2   5      14304.43      14196.68       452.53 o                         
   4   2   5       1221.26       1055.66        21.18 o                         
   6   2   5      10705.37      10845.14       508.45 o                         
   8   2   5       5994.62       5901.85       135.42 o                         
  10   2   5        563.81        617.92        15.49 o                         
  12   2   5        364.53        301.15        10.37 o                         
  14   2   5        139.00        116.54         7.23 o                         
  16   2   5        994.37        898.52        24.00 o                         
  18   2   5          7.59         11.24         4.12 o                         
  20   2   5         10.84          5.44         3.86 o                         
  22   2   5        153.12        134.32        12.08 o                         
 -23   3   5        588.04        589.37        42.78 o                         
 -21   3   5         47.49         23.97         9.37 o                         
 -19   3   5          4.99         -3.31         4.27 o                         
 -17   3   5       1718.38       1774.52        44.59 o                         
 -15   3   5        111.98        145.36        10.38 o                         
 -13   3   5        408.81        386.31        14.60 o                         
 -11   3   5       1068.15       1106.88        23.98 o                         
  -9   3   5         92.95        116.10         6.48 o                         
  -7   3   5       2500.37       2674.35        49.79 o                         
  -5   3   5       1192.57       1143.68        23.17 o                         
  -3   3   5      16153.00      17559.32       561.84 o                         
  -1   3   5        493.98        473.36        12.46 o                         
   1   3   5       3096.67       2857.52        47.82 o                         
   3   3   5       2504.26       2392.21        41.97 o                         
   5   3   5       1372.84       1494.14        27.32 o                         
   7   3   5       3125.61       2888.86        53.08 o                         
   9   3   5         56.27         64.55         3.13 o                         
  11   3   5         44.41         29.77         2.53 o                         
  13   3   5        470.98        474.39        13.76 o                         
  15   3   5          1.08         11.52         2.68 o                         
  17   3   5         35.48         51.20         4.78 o                         
  19   3   5         12.29         21.52         4.84 o                         
  21   3   5         81.68         99.37        13.13 o                         
 -22   4   5        395.34        397.93        32.51 o                         
 -20   4   5        616.15        796.81        50.40 o                         
 -18   4   5         45.46         51.24         7.44 o                         
 -16   4   5       1034.99        934.23        31.41 o                         
 -14   4   5         33.17         26.87         5.32 o                         
 -12   4   5       1389.54       1298.69        28.70 o                         
 -10   4   5       2118.27       2053.76        38.16 o                         
  -8   4   5         53.12         49.95         4.37 o                         
  -6   4   5        829.02        805.79        17.98 o                         
  -4   4   5        782.34        560.12        14.07 o                         
  -2   4   5       6029.85       6337.10       117.69 o                         
   0   4   5      10027.43      10005.39       258.62 o                         
   2   4   5       2680.43       2943.45        49.23 o                         
   4   4   5      14088.20      14085.26       905.96 o                         
   6   4   5         86.72        106.18         5.61 o                         
   8   4   5       4118.48       4258.14        85.61 o                         
  10   4   5        137.68        111.73        11.25 o                         
  12   4   5        326.36        280.24        18.25 o                         
  14   4   5        685.52        648.23        35.03 o                         
  16   4   5       2050.53       2175.91        66.60 o                         
  18   4   5         43.86         48.79         8.14 o                         
  20   4   5          6.58          4.63         5.63 o                         
  22   4   5          0.03         18.52        10.78 o                         
 -21   5   5        127.93        132.38        13.37 o                         
 -19   5   5         52.08         46.43        12.48 o                         
 -17   5   5        202.31        200.51        13.71 o                         
 -15   5   5         73.96         84.86         8.60 o                         
 -13   5   5         16.79          6.56         5.21 o                         
 -11   5   5       1303.67       1308.34        29.58 o                         
  -9   5   5        653.46        633.58        17.83 o                         
  -7   5   5        488.70        441.96        13.20 o                         
  -5   5   5       2022.69       2147.59        37.76 o                         
  -3   5   5        393.90        480.49        14.17 o                         
  -1   5   5       1184.25       1260.37        28.24 o                         
   1   5   5      13692.18      13172.15       484.32 o                         
   3   5   5        939.69       1135.81        22.55 o                         
   5   5   5       4496.88       4432.59        78.45 o                         
   7   5   5       1054.51       1179.93        26.06 o                         
   9   5   5          4.01          4.24         4.62 o                         
  11   5   5        254.95        296.27        25.73 o                         
  13   5   5         20.47         71.41        13.21 o                         
  15   5   5        933.31       1022.41        40.89 o                         
  17   5   5        613.66        544.40        25.45 o                         
  19   5   5        140.26        195.32        18.51 o                         
  21   5   5         15.54          8.41         9.91 o                         
 -20   6   5          2.67          4.91         6.13 o                         
 -18   6   5         17.89         18.71         5.92 o                         
 -16   6   5         30.35         21.27         6.11 o                         
 -14   6   5        240.61        218.53        14.55 o                         
 -12   6   5       5492.35       5523.79       108.58 o                         
 -10   6   5        413.15        435.63        16.24 o                         
  -8   6   5       1741.20       1656.88        32.96 o                         
  -6   6   5       1049.19       1065.07        21.97 o                         
  -4   6   5        106.34        108.11         6.22 o                         
  -2   6   5         56.64         62.60         4.96 o                         
   0   6   5          1.96         -0.33         2.25 o                         
   2   6   5       1319.56       1292.57        23.41 o                         
   4   6   5       2558.80       2737.19        53.95 o                         
   6   6   5       1162.78       1146.22        23.24 o                         
   8   6   5       1028.51        997.28        30.68 o                         
  10   6   5       1776.47       1862.72        53.05 o                         
  12   6   5          0.55          2.47         6.53 o                         
  14   6   5          2.00          9.86        11.00 o                         
  16   6   5         10.09          5.79         8.25 o                         
  18   6   5        278.17        209.74        15.18 o                         
  20   6   5         12.19         28.61        15.87 o                         
 -19   7   5        216.93        199.98        15.61 o                         
 -17   7   5         20.99          8.88         4.50 o                         
 -15   7   5       1813.29       1872.64        51.84 o                         
 -13   7   5       1571.55       1655.73        46.79 o                         
 -11   7   5         76.95         72.85         7.77 o                         
  -9   7   5          4.83          4.65         3.76 o                         
  -7   7   5        690.10        694.91        17.46 o                         
  -5   7   5         76.52         90.90         6.10 o                         
  -3   7   5       1213.68       1181.14        24.22 o                         
  -1   7   5        105.81        112.21         6.54 o                         
   1   7   5        143.81        121.95         7.22 o                         
   3   7   5        262.90        274.56        11.78 o                         
   5   7   5         53.14         30.45         4.13 o                         
   7   7   5         85.53         75.18         4.87 o                         
   9   7   5       5326.93       5244.23       138.73 o                         
  11   7   5        550.58        437.10        24.53 o                         
  13   7   5         74.52        111.25        19.29 o                         
  15   7   5         98.28        127.55        23.25 o                         
  17   7   5        174.40        195.48        12.12 o                         
  19   7   5         11.71         27.32        11.95 o                         
 -18   8   5          2.32         10.50         5.92 o                         
 -16   8   5        858.48        803.51        27.63 o                         
 -14   8   5         58.49         53.59         6.71 o                         
 -12   8   5        109.63        127.11        11.33 o                         
 -10   8   5        201.19        199.53        13.71 o                         
  -8   8   5         55.63         59.95         7.29 o                         
  -6   8   5         30.96         26.53         4.24 o                         
  -4   8   5        293.15        291.48        12.38 o                         
  -2   8   5        363.48        426.53        15.97 o                         
   0   8   5       3244.01       3269.84        59.68 o                         
   2   8   5       1016.19       1084.88        25.00 o                         
   4   8   5       1681.01       1702.31        36.96 o                         
   6   8   5         22.73         11.05         3.52 o                         
   8   8   5       1206.31       1234.90        38.63 o                         
  10   8   5        262.84        310.34        20.44 o                         
  12   8   5          3.66          4.75         6.58 o                         
  14   8   5          3.33         13.86        10.20 o                         
  16   8   5          7.04         -4.72         9.20 o                         
  18   8   5        126.61        105.85        22.09 o                         
 -17   9   5         34.06         26.53        13.08 o                         
 -15   9   5          2.00          4.21         4.71 o                         
 -13   9   5         12.04         10.46         6.11 o                         
 -11   9   5          5.06          2.84         4.28 o                         
  -9   9   5         24.33         13.05         8.51 o                         
  -7   9   5       1090.27       1141.68        34.58 o                         
  -5   9   5        600.46        590.59        19.40 o                         
  -3   9   5         80.44         90.24         8.00 o                         
  -1   9   5       2308.46       2328.80        46.01 o                         
   1   9   5       2600.46       2532.92        51.96 o                         
   3   9   5       1625.65       1548.48        36.19 o                         
   5   9   5        157.53        170.25        10.34 o                         
   7   9   5         34.60         38.19         5.82 o                         
   9   9   5       1507.29       1606.42        68.16 o                         
  11   9   5         35.81         27.43        14.71 o                         
  13   9   5         13.94         23.53        12.92 o                         
  15   9   5         95.03        123.16        23.47 o                         
 -14  10   5        346.18        336.19        25.56 o                         
 -12  10   5         32.34         28.82         9.62 o                         
 -10  10   5        343.93        334.75        21.77 o                         
  -8  10   5       1153.77       1149.26        35.17 o                         
  -6  10   5         21.00         37.70         7.45 o                         
  -4  10   5         17.23         14.56         5.02 o                         
  -2  10   5        155.79        157.25        10.71 o                         
   0  10   5        594.39        625.36        21.90 o                         
   2  10   5         14.32         13.83         6.70 o                         
   4  10   5        654.65        648.88        24.23 o                         
   6  10   5         32.15         20.43         5.19 o                         
   8  10   5         12.75          9.70         4.57 o                         
  10  10   5         11.17          4.15         6.68 o                         
  12  10   5        828.62        871.67        59.05 o                         
  14  10   5         67.29         50.22        17.35 o                         
 -13  11   5        295.74        278.28        21.94 o                         
 -11  11   5         59.38         48.27         9.77 o                         
  -9  11   5        122.96        135.72        13.88 o                         
  -7  11   5        975.03        959.53        32.94 o                         
  -5  11   5         22.87         16.22         8.09 o                         
  -3  11   5         55.43         47.62         6.61 o                         
  -1  11   5         75.75         83.67         9.39 o                         
   1  11   5        522.78        514.24        23.55 o                         
   3  11   5          1.81         -4.18         4.18 o                         
   5  11   5         12.81         10.43         5.36 o                         
   7  11   5        337.13        326.63        16.02 o                         
   9  11   5        283.19        266.67        17.43 o                         
  11  11   5        228.17        231.16        34.56 o                         
 -10  12   5        637.66        566.29        44.55 o                         
  -8  12   5        215.57        225.97        16.97 o                         
  -6  12   5        235.45        252.09        17.59 o                         
  -4  12   5        144.81        143.84         9.78 o                         
  -2  12   5        154.93        159.48        11.61 o                         
   0  12   5        673.54        685.35        30.79 o                         
   2  12   5        447.34        391.34        21.72 o                         
   4  12   5        379.74        365.02        29.72 o                         
   6  12   5         81.57         93.96        11.07 o                         
   8  12   5          5.18         -2.04         5.21 o                         
  -3  13   5         40.15         35.03         9.37 o                         
  -1  13   5         75.89         60.99        12.54 o                         
   1  13   5         93.22        124.45        15.55 o                         
   3  13   5        548.23        501.04        35.89 o                         
 -22   0   6       1716.69       1718.78       101.07 o                         
 -20   0   6        165.12        162.53        23.18 o                         
 -18   0   6        274.75        269.98        27.80 o                         
 -16   0   6        288.08        254.11        19.82 o                         
 -14   0   6       1203.21       1313.41        42.39 o                         
 -12   0   6       1337.27       1352.40        42.27 o                         
 -10   0   6       4493.87       4679.12       110.03 o                         
  -8   0   6       3447.79       3132.38        81.68 o                         
  -6   0   6       4939.66       5149.94       118.43 o                         
  -4   0   6       9134.71       9383.65       428.07 o                         
  -2   0   6       2787.74       2757.18        66.02 o                         
   0   0   6      10464.84      10385.15       487.29 o                         
   2   0   6      23516.17      23645.32      1052.07 o                         
   4   0   6       2017.66       2060.26        50.12 o                         
   6   0   6       1159.62       1038.19        30.61 o                         
   8   0   6       8003.30       8333.02       264.81 o                         
  10   0   6      13878.04      14403.07       887.93 o                         
  12   0   6        683.17        582.98        22.56 o                         
  14   0   6       8388.54       9075.72       236.92 o                         
  16   0   6       2814.23       3095.73       100.25 o                         
  18   0   6       1069.87       1116.54        45.50 o                         
  20   0   6        143.89        133.08        16.22 o                         
  22   0   6        982.02       1005.54        60.70 o                         
 -23   1   6         53.26         44.25        17.06 o                         
 -21   1   6         99.49        109.96        14.58 o                         
 -19   1   6        951.45        842.75        31.36 o                         
 -17   1   6       2346.86       2113.45        57.64 o                         
 -15   1   6       6666.70       6602.86       121.89 o                         
 -13   1   6        183.60        187.15         9.39 o                         
 -11   1   6       3054.49       3101.71        54.41 o                         
  -9   1   6          1.77          5.30         2.36 o                         
  -7   1   6       5590.96       6175.90       103.02 o                         
  -5   1   6          7.93          8.54         2.29 o                         
  -3   1   6       1586.45       1607.01        29.49 o                         
  -1   1   6          8.87          0.19         1.71 o                         
   1   1   6        456.87        424.35        11.39 o                         
   3   1   6        234.27        240.69         8.26 o                         
   5   1   6       6080.57       6531.81       156.53 o                         
   7   1   6       6142.72       6895.68       146.37 o                         
   9   1   6        137.17        105.00         6.05 o                         
  11   1   6        109.47         62.69         5.27 o                         
  13   1   6         57.53         54.22         5.29 o                         
  15   1   6       1888.20       1814.14        39.03 o                         
  17   1   6        762.76        692.66        25.66 o                         
  19   1   6        119.89        129.79         9.60 o                         
  21   1   6        217.65        219.52        13.57 o                         
 -22   2   6        114.83        125.63        17.20 o                         
 -20   2   6         94.53         93.58        12.10 o                         
 -18   2   6        107.13        139.06        13.89 o                         
 -16   2   6        793.03        779.44        25.44 o                         
 -14   2   6       4181.60       4011.49        77.76 o                         
 -12   2   6       1317.27       1282.21        27.49 o                         
 -10   2   6        218.81        266.20        10.44 o                         
  -8   2   6      12131.55      12554.89       356.71 o                         
  -6   2   6      10177.33      10401.47       296.24 o                         
  -4   2   6       4235.90       4296.09        70.56 o                         
  -2   2   6       1196.98       1143.23        22.39 o                         
   0   2   6       1766.90       1663.35        32.39 o                         
   2   2   6       2997.81       2969.02        50.96 o                         
   4   2   6        160.85        164.70         6.96 o                         
   6   2   6       6079.74       6371.92       124.24 o                         
   8   2   6       1048.39       1104.38        22.01 o                         
  10   2   6        821.12        838.49        17.15 o                         
  12   2   6        490.85        428.29        14.61 o                         
  14   2   6         39.26         26.82         4.18 o                         
  16   2   6       2119.59       2173.45        48.84 o                         
  18   2   6          3.69         10.85         3.65 o                         
  20   2   6          0.65          5.40         4.19 o                         
  22   2   6        147.40        149.54        12.81 o                         
 -21   3   6         27.73         35.92        10.22 o                         
 -19   3   6        210.91        239.05        17.31 o                         
 -17   3   6        285.36        286.98        16.62 o                         
 -15   3   6       2384.98       2327.01        57.29 o                         
 -13   3   6         32.68         32.14         4.80 o                         
 -11   3   6       1864.81       1879.86        35.82 o                         
  -9   3   6        359.78        360.15        12.36 o                         
  -7   3   6       1682.31       1663.89        31.64 o                         
  -5   3   6       2059.44       2062.20        37.13 o                         
  -3   3   6      15846.48      16228.02       525.95 o                         
  -1   3   6        796.83        870.98        18.51 o                         
   1   3   6       3671.02       3834.09        67.56 o                         
   3   3   6       3020.72       2992.10        52.03 o                         
   5   3   6        298.52        270.21         9.03 o                         
   7   3   6       1694.73       1618.94        31.31 o                         
   9   3   6        102.91        121.26         4.36 o                         
  11   3   6       2001.47       2015.00        42.21 o                         
  13   3   6        143.10        148.15         7.04 o                         
  15   3   6          0.33         -2.60         2.60 o                         
  17   3   6       1888.97       1839.79        40.25 o                         
  19   3   6          4.33         13.97         4.18 o                         
  21   3   6        311.18        354.17        32.15 o                         
 -22   4   6         24.85         24.89        11.69 o                         
 -20   4   6          0.00         12.12         6.39 o                         
 -18   4   6          2.94          2.11         5.12 o                         
 -16   4   6        358.80        349.69        18.48 o                         
 -14   4   6       2391.17       2312.67        53.90 o                         
 -12   4   6         86.65         55.70         5.51 o                         
 -10   4   6        211.70        191.87         8.95 o                         
  -8   4   6        850.38        817.29        19.15 o                         
  -6   4   6       1624.21       1551.11        30.15 o                         
  -4   4   6       8718.07       9111.52       167.12 o                         
  -2   4   6        104.29         75.67         5.25 o                         
   0   4   6       6559.37       6849.59       126.91 o                         
   2   4   6       8813.94       8440.60       179.94 o                         
   4   4   6       8292.24       8145.36       212.98 o                         
   6   4   6        324.98        377.34        15.24 o                         
   8   4   6        988.38        992.37        29.65 o                         
  10   4   6        699.08        824.93        27.54 o                         
  12   4   6       1763.19       1924.36        57.87 o                         
  14   4   6        264.90        220.64        16.59 o                         
  16   4   6        838.30       1044.52        93.51 o                         
  18   4   6        813.40        825.77        32.55 o                         
  20   4   6         84.35         71.31        10.74 o                         
 -21   5   6          1.92          9.66         8.33 o                         
 -19   5   6         34.40         30.85         7.51 o                         
 -17   5   6          0.08         -0.60         3.84 o                         
 -15   5   6         74.81         54.14         8.74 o                         
 -13   5   6       5898.47       6089.63       124.32 o                         
 -11   5   6       9960.17      10626.41       188.93 o                         
  -9   5   6        159.11        173.58         8.57 o                         
  -7   5   6        530.34        597.60        16.84 o                         
  -5   5   6       3087.13       2945.07        51.69 o                         
  -3   5   6       1915.96       1720.06        31.58 o                         
  -1   5   6       5129.21       4907.47        80.80 o                         
   1   5   6        262.27        236.92         8.68 o                         
   3   5   6        635.44        568.10        15.05 o                         
   5   5   6       1222.68       1220.32        24.62 o                         
   7   5   6          4.30          3.84         2.59 o                         
   9   5   6        826.58        847.13        28.51 o                         
  11   5   6        398.73        408.66        20.60 o                         
  13   5   6       2257.83       2109.11        64.25 o                         
  15   5   6         10.33         12.91         5.99 o                         
  17   5   6          0.01          6.44         5.44 o                         
  19   5   6        680.97        723.22        32.88 o                         
  21   5   6        250.35        257.48        28.36 o                         
 -20   6   6         37.46         52.14         9.65 o                         
 -18   6   6         22.84         19.79         7.22 o                         
 -16   6   6        294.44        301.23        15.97 o                         
 -14   6   6        618.30        650.11        25.37 o                         
 -12   6   6       2038.83       2083.57        50.03 o                         
 -10   6   6         87.07         75.03         7.54 o                         
  -8   6   6       3211.73       3102.99        51.82 o                         
  -6   6   6       1331.21       1350.91        27.91 o                         
  -4   6   6         47.67         47.84         4.72 o                         
  -2   6   6        395.03        427.36        13.59 o                         
   0   6   6       7877.93       7888.79       130.86 o                         
   2   6   6       1810.69       1737.19        30.53 o                         
   4   6   6        622.70        632.60        17.81 o                         
   6   6   6        161.62        162.19         7.62 o                         
   8   6   6       1957.17       1844.66        53.19 o                         
  10   6   6        730.52        797.55        29.53 o                         
  12   6   6          0.47         11.47         5.77 o                         
  14   6   6         17.61          4.77         8.06 o                         
  16   6   6        870.85        901.02        37.40 o                         
  18   6   6        161.27        178.44        17.44 o                         
  20   6   6        819.21        798.77        48.40 o                         
 -19   7   6          9.71          7.42         5.18 o                         
 -17   7   6         72.88         71.11        12.56 o                         
 -15   7   6        298.38        293.47        17.05 o                         
 -13   7   6        275.09        295.13        15.96 o                         
 -11   7   6       1023.51        979.08        29.89 o                         
  -9   7   6        392.11        406.00        18.24 o                         
  -7   7   6       3223.68       3191.22        57.03 o                         
  -5   7   6        210.23        230.76         9.96 o                         
  -3   7   6       1583.58       1526.97        30.01 o                         
  -1   7   6       1774.42       1875.46        34.70 o                         
   1   7   6        249.39        209.20         9.63 o                         
   3   7   6        377.91        338.19        13.53 o                         
   5   7   6        283.20        320.60        13.69 o                         
   7   7   6       1283.72       1229.07        31.85 o                         
   9   7   6       5329.56       4980.35       133.09 o                         
  11   7   6       4005.26       3833.88       128.28 o                         
  13   7   6         10.74         17.16         4.31 o                         
  15   7   6        358.18        447.17        49.70 o                         
  17   7   6        485.43        417.58        39.26 o                         
  19   7   6        255.49        255.16        38.00 o                         
 -18   8   6         23.00         23.74        10.56 o                         
 -16   8   6       1339.03       1470.58        48.92 o                         
 -14   8   6          6.93         16.68         6.52 o                         
 -12   8   6        221.25        256.70        14.21 o                         
 -10   8   6        293.06        309.59        16.09 o                         
  -8   8   6       1898.33       1982.60        46.46 o                         
  -6   8   6       1670.33       1600.07        34.85 o                         
  -4   8   6       3791.63       3956.77        69.27 o                         
  -2   8   6          6.84         12.86         3.80 o                         
   0   8   6        482.84        485.65        17.01 o                         
   2   8   6         13.15         14.68         4.40 o                         
   4   8   6       1075.72        972.51        27.71 o                         
   6   8   6        149.17        147.44         8.52 o                         
   8   8   6        941.33        932.97        30.97 o                         
  10   8   6        861.30        761.05        44.91 o                         
  12   8   6          1.59         11.89        11.57 o                         
  14   8   6        181.98        210.71        14.34 o                         
  16   8   6        487.47        497.17        42.21 o                         
  18   8   6         18.60         11.56        10.11 o                         
 -17   9   6          4.10          3.05         5.09 o                         
 -15   9   6        379.87        360.85        20.16 o                         
 -13   9   6        418.98        398.50        23.51 o                         
 -11   9   6          1.11         -3.18         4.24 o                         
  -9   9   6       1336.47       1337.33        41.07 o                         
  -7   9   6        103.63        110.17         8.56 o                         
  -5   9   6        472.78        409.33        18.13 o                         
  -3   9   6        421.58        457.20        18.44 o                         
  -1   9   6        133.80        139.25        10.86 o                         
   1   9   6       1065.45       1096.02        25.47 o                         
   3   9   6       1084.31       1059.53        31.24 o                         
   5   9   6       1720.71       1715.29        42.86 o                         
   7   9   6        119.28        111.38         7.70 o                         
   9   9   6          8.00         10.74         6.80 o                         
  11   9   6          4.19          7.67         8.68 o                         
  13   9   6        192.33        209.93        33.45 o                         
  15   9   6          2.30         -8.61         9.75 o                         
 -14  10   6         51.88         41.65         8.99 o                         
 -12  10   6        714.24        761.23        33.72 o                         
 -10  10   6        260.00        259.99        17.31 o                         
  -8  10   6        580.19        539.09        25.54 o                         
  -6  10   6        105.58        112.62         8.08 o                         
  -4  10   6        268.07        263.30        14.70 o                         
  -2  10   6         69.18         68.33         7.29 o                         
   0  10   6         37.58         29.44         7.14 o                         
   2  10   6         14.12         10.33         5.33 o                         
   4  10   6        501.87        507.14        20.41 o                         
   6  10   6        498.29        516.48        19.53 o                         
   8  10   6         26.75         24.12         4.07 o                         
  10  10   6         10.50         19.12         8.51 o                         
  12  10   6         29.27         16.04        13.59 o                         
  14  10   6         86.93        100.90        25.52 o                         
 -11  11   6         58.33         73.08        11.44 o                         
  -9  11   6          2.74          7.31         5.93 o                         
  -7  11   6         55.91         43.14         9.62 o                         
  -5  11   6        116.73        106.23        10.26 o                         
  -3  11   6          5.63          4.67         4.60 o                         
  -1  11   6        666.70        629.35        24.39 o                         
   1  11   6        189.41        185.86        13.81 o                         
   3  11   6        397.89        416.28        21.74 o                         
   5  11   6        231.48        224.23        15.60 o                         
   7  11   6        381.91        405.87        19.53 o                         
   9  11   6        212.98        216.78        12.71 o                         
  11  11   6        523.26        487.30        42.97 o                         
  -8  12   6        505.72        489.82        28.80 o                         
  -6  12   6        488.54        452.96        25.43 o                         
  -4  12   6        184.93        168.41        13.87 o                         
  -2  12   6          0.44         -1.91         4.21 o                         
   0  12   6         30.73         17.31         7.11 o                         
   2  12   6        325.84        314.34        19.17 o                         
   4  12   6         66.18         66.26         9.58 o                         
   6  12   6          3.20          0.62        10.30 o                         
   8  12   6         43.75         52.74         8.34 o                         
  -3  13   6        217.22        211.38        48.40 o                         
  -1  13   6        197.56        203.19        18.91 o                         
   1  13   6          7.25          5.04         8.21 o                         
 -23   1   7        239.34        253.51        24.81 o                         
 -21   1   7         28.44         65.94        13.15 o                         
 -19   1   7       3061.79       3208.47        84.37 o                         
 -17   1   7       1273.20       1155.28        33.98 o                         
 -15   1   7        335.36        302.29        14.60 o                         
 -13   1   7         32.87         53.59         5.96 o                         
 -11   1   7       1282.85       1185.40        26.50 o                         
  -9   1   7       4167.60       4677.98        77.99 o                         
  -7   1   7       9039.43       9182.66       195.49 o                         
  -5   1   7       1102.08       1020.51        21.21 o                         
  -3   1   7         17.69         10.51         2.76 o                         
  -1   1   7        534.09        640.74        15.51 o                         
   1   1   7        359.25        367.49        10.88 o                         
   3   1   7        203.15        188.18         8.20 o                         
   5   1   7       7022.02       6832.70       120.58 o                         
   7   1   7       3691.07       3995.47        72.75 o                         
   9   1   7         14.34         21.44         3.29 o                         
  11   1   7       6789.94       6898.66       121.80 o                         
  13   1   7       1689.52       1755.05        37.32 o                         
  15   1   7       1905.22       1861.95        40.74 o                         
  17   1   7        347.19        312.08        15.50 o                         
  19   1   7        282.06        264.02        15.00 o                         
  21   1   7         28.64         37.36         7.31 o                         
 -22   2   7         17.83          7.04         8.66 o                         
 -20   2   7         25.94         39.78        10.90 o                         
 -18   2   7        693.80        756.74        28.74 o                         
 -16   2   7       1955.53       2096.24        53.62 o                         
 -14   2   7        691.92        587.98        24.01 o                         
 -12   2   7        687.05        836.02        21.15 o                         
 -10   2   7          7.81          0.56         2.30 o                         
  -8   2   7       5071.07       5065.67        83.97 o                         
  -6   2   7       2031.29       2146.10        38.94 o                         
  -4   2   7       6362.96       6373.72       106.26 o                         
  -2   2   7         71.95         77.07         5.48 o                         
   0   2   7      11998.45      12986.09       830.05 o                         
   2   2   7       2944.25       2994.17        52.40 o                         
   4   2   7        197.49        204.86         7.65 o                         
   6   2   7       3581.22       3834.32        65.44 o                         
   8   2   7       2768.09       2794.75        49.35 o                         
  10   2   7        736.62        751.53        17.89 o                         
  12   2   7        113.25        106.06         7.58 o                         
  14   2   7       1013.37        985.84        25.61 o                         
  16   2   7       3812.07       3809.17        83.00 o                         
  18   2   7       2607.75       2612.07        62.26 o                         
  20   2   7          3.00         -3.93         4.75 o                         
  22   2   7        420.62        410.29        21.57 o                         
 -21   3   7        392.90        393.15        32.60 o                         
 -19   3   7          4.69         -4.08         4.08 o                         
 -17   3   7         85.65         73.62         9.46 o                         
 -15   3   7          5.84         10.64         4.23 o                         
 -13   3   7        379.29        450.91        17.24 o                         
 -11   3   7          5.55          7.62         3.19 o                         
  -9   3   7        556.23        465.68        15.92 o                         
  -7   3   7       5222.77       5589.95        91.60 o                         
  -5   3   7        137.36         86.01         6.00 o                         
  -3   3   7       8051.49       8867.47       201.24 o                         
  -1   3   7       2575.91       2563.23        46.15 o                         
   1   3   7       7691.44       8172.13       197.58 o                         
   3   3   7       5450.67       5650.99       104.88 o                         
   5   3   7       2665.53       2802.81        50.87 o                         
   7   3   7       1509.56       1524.68        29.19 o                         
   9   3   7         38.41         32.45         2.93 o                         
  11   3   7        326.37        328.48        10.76 o                         
  13   3   7        147.68        142.42         8.80 o                         
  15   3   7         56.85         80.98         8.74 o                         
  17   3   7         33.84         31.49         4.55 o                         
  19   3   7         49.66         47.11        10.19 o                         
  21   3   7          0.07         -3.98         7.19 o                         
 -22   4   7        445.32        443.32        53.74 o                         
 -20   4   7         19.17         14.76         7.90 o                         
 -18   4   7          0.85         -1.90         6.93 o                         
 -16   4   7       1587.87       1587.33        44.22 o                         
 -14   4   7       6437.63       6574.50       133.19 o                         
 -12   4   7       1420.87       1404.79        31.92 o                         
 -10   4   7        137.85        125.79         7.91 o                         
  -8   4   7        325.39        288.95        11.63 o                         
  -6   4   7          7.26         11.14         3.07 o                         
  -4   4   7         39.53         11.33         2.98 o                         
  -2   4   7       1430.99       1439.63        29.14 o                         
   0   4   7      21709.04      19988.64      1264.52 o                         
   2   4   7      36481.87      37701.31      1175.81 o                         
   4   4   7       5204.62       5336.11        89.58 o                         
   6   4   7       1312.51       1134.90        23.23 o                         
   8   4   7        445.83        400.54        15.52 o                         
  10   4   7       1886.06       1870.39        48.81 o                         
  12   4   7         20.34         25.08         7.75 o                         
  14   4   7       1149.43       1182.02        42.58 o                         
  16   4   7       1519.71       1468.72        63.84 o                         
  18   4   7         49.27         74.41         9.88 o                         
  20   4   7        224.07        237.55        20.91 o                         
 -21   5   7          8.15         15.19        11.44 o                         
 -19   5   7        545.57        626.64        28.04 o                         
 -17   5   7        276.69        210.54        17.03 o                         
 -15   5   7         64.65         61.75         9.00 o                         
 -13   5   7       3306.87       3248.01        79.17 o                         
 -11   5   7        377.80        384.65        15.35 o                         
  -9   5   7        755.07        693.02        18.80 o                         
  -7   5   7       1356.39       1305.48        27.29 o                         
  -5   5   7       2589.19       2380.78        43.52 o                         
  -3   5   7          0.62         -2.16         2.16 o                         
  -1   5   7         37.01         39.73         4.19 o                         
   1   5   7         17.56         16.13         2.89 o                         
   3   5   7       2757.18       2830.33        51.13 o                         
   5   5   7        497.73        553.91        14.37 o                         
   7   5   7       3277.62       3399.25        63.21 o                         
   9   5   7        724.57        659.69        23.87 o                         
  11   5   7        116.44        178.56        14.07 o                         
  13   5   7         68.82         82.66        10.53 o                         
  15   5   7         74.28         74.89        12.21 o                         
  17   5   7        749.60        802.71        33.47 o                         
  19   5   7         76.78         78.19        10.74 o                         
 -20   6   7        126.79        120.52        17.93 o                         
 -18   6   7        250.01        247.12        17.37 o                         
 -16   6   7         71.39         73.94        10.56 o                         
 -14   6   7         84.28        109.85        10.54 o                         
 -12   6   7        384.42        402.73        20.43 o                         
 -10   6   7       1093.25       1051.77        25.38 o                         
  -8   6   7       1203.51       1237.02        29.24 o                         
  -6   6   7       2923.31       2903.64        51.00 o                         
  -4   6   7       1503.25       1488.14        30.02 o                         
  -2   6   7       1153.72       1250.92        25.96 o                         
   0   6   7       1744.10       1848.33        36.59 o                         
   2   6   7       2009.37       1966.69        35.13 o                         
   4   6   7        177.28        213.41        12.22 o                         
   6   6   7       2329.87       2242.76        42.30 o                         
   8   6   7      12185.00      12824.91       337.20 o                         
  10   6   7       3446.77       3471.76        90.69 o                         
  12   6   7        462.04        378.39        41.49 o                         
  14   6   7        373.21        330.83        22.70 o                         
  16   6   7         35.11         52.69        10.75 o                         
  18   6   7        388.45        401.81        21.04 o                         
 -19   7   7         76.40         80.93        13.84 o                         
 -17   7   7         53.10         29.99         9.90 o                         
 -15   7   7         35.83         47.59         9.79 o                         
 -13   7   7         70.01         85.80         9.63 o                         
 -11   7   7        271.81        288.15        18.13 o                         
  -9   7   7       1540.75       1578.40        34.75 o                         
  -7   7   7        474.17        438.77        15.75 o                         
  -5   7   7        291.75        300.66        13.10 o                         
  -3   7   7       3250.19       3089.08        52.01 o                         
  -1   7   7          1.06         -2.62         2.62 o                         
   1   7   7        351.95        359.23        12.79 o                         
   3   7   7       1413.31       1392.86        28.77 o                         
   5   7   7        365.34        394.50        15.93 o                         
   7   7   7         14.47         32.22         3.90 o                         
   9   7   7         57.41         30.08         7.45 o                         
  11   7   7         39.80         47.87         8.65 o                         
  13   7   7         25.63         32.25         7.05 o                         
  15   7   7        840.53        891.18        42.90 o                         
  17   7   7        661.61        664.09        27.49 o                         
 -18   8   7         42.10         22.67         7.68 o                         
 -16   8   7         71.12         57.37        10.56 o                         
 -14   8   7         35.63         30.87         7.26 o                         
 -12   8   7       1589.50       1510.35        40.52 o                         
 -10   8   7       5560.52       5781.85       120.54 o                         
  -8   8   7        143.36        128.38         8.39 o                         
  -6   8   7         30.46         22.20         4.72 o                         
  -4   8   7         60.98         69.69         6.53 o                         
  -2   8   7          8.13          7.65         3.89 o                         
   0   8   7       1592.84       1566.16        34.65 o                         
   2   8   7         26.97         15.58         4.94 o                         
   4   8   7        194.04        168.60        12.30 o                         
   6   8   7        652.89        613.87        18.87 o                         
   8   8   7        800.94        827.78        28.90 o                         
  10   8   7          2.61         -5.16         5.49 o                         
  12   8   7         68.85         64.26        14.54 o                         
  14   8   7         38.80         45.74         7.60 o                         
  16   8   7         71.49         56.74        17.10 o                         
 -15   9   7        628.58        660.25        30.35 o                         
 -13   9   7        200.89        230.43        16.97 o                         
 -11   9   7          3.83          4.47         5.92 o                         
  -9   9   7        140.70        136.07        12.30 o                         
  -7   9   7       1812.19       1771.97        40.32 o                         
  -5   9   7       1278.41       1283.24        32.98 o                         
  -3   9   7         29.82         26.14         5.61 o                         
  -1   9   7       4534.06       4556.57        91.74 o                         
   1   9   7       2399.23       2413.46        49.41 o                         
   3   9   7        882.86        863.03        26.40 o                         
   5   9   7        208.90        205.83        12.54 o                         
   7   9   7        273.48        277.85        12.36 o                         
   9   9   7          2.65         -5.23         5.23 o                         
  11   9   7        301.85        330.46        32.20 o                         
  13   9   7        106.44         83.00        15.63 o                         
  15   9   7        111.89        167.45        25.03 o                         
 -14  10   7          7.07         22.58         8.36 o                         
 -12  10   7         13.85          9.76         5.74 o                         
 -10  10   7          9.53          1.89         5.44 o                         
  -8  10   7        659.24        670.99        32.68 o                         
  -6  10   7        963.81        943.52        29.80 o                         
  -4  10   7        729.88        703.57        22.70 o                         
  -2  10   7        594.78        562.74        20.17 o                         
   0  10   7        148.13        149.46        10.12 o                         
   2  10   7        356.56        324.23        18.31 o                         
   4  10   7         15.32         11.05         4.99 o                         
   6  10   7        273.81        268.47        15.39 o                         
   8  10   7       3119.99       3110.60        82.52 o                         
  10  10   7        107.80         79.96        13.91 o                         
  12  10   7          2.58         -0.59         6.61 o                         
  14  10   7          8.93          7.79        12.78 o                         
 -11  11   7         26.35         20.92         7.76 o                         
  -9  11   7        249.95        203.07        18.12 o                         
  -7  11   7        469.55        452.12        24.69 o                         
  -5  11   7         11.88          8.49         5.14 o                         
  -3  11   7        131.07        145.82        11.48 o                         
  -1  11   7         59.43         33.83         6.69 o                         
   1  11   7        158.34        129.42        12.12 o                         
   3  11   7          0.16          7.90         5.44 o                         
   5  11   7          1.41         -3.20         4.41 o                         
   7  11   7         37.22         40.52         8.15 o                         
   9  11   7        295.35        362.20        28.66 o                         
  11  11   7         32.81         45.78        11.11 o                         
  -8  12   7        275.70        280.67        22.06 o                         
  -6  12   7        559.52        553.53        30.93 o                         
  -4  12   7        229.55        251.56        17.75 o                         
  -2  12   7         15.23          9.99         5.13 o                         
   0  12   7         85.90         86.04        11.59 o                         
   2  12   7         43.67         24.91         7.32 o                         
   4  12   7         78.38         94.11        11.65 o                         
   6  12   7        136.89        168.95        14.28 o                         
   8  12   7        770.96        782.68        31.18 o                         
 -22   0   8        373.29        358.35        42.71 o                         
 -20   0   8          5.27         -8.49        12.14 o                         
 -18   0   8       2450.02       2435.17        80.16 o                         
 -16   0   8       2633.06       2374.65        77.60 o                         
 -14   0   8          1.46          0.59         5.19 o                         
 -12   0   8       4740.61       4556.55       110.76 o                         
 -10   0   8          4.24         28.86         5.87 o                         
  -8   0   8        776.09        839.07        28.17 o                         
  -6   0   8       2204.61       2256.88        58.26 o                         
  -4   0   8        616.11        424.61        20.43 o                         
  -2   0   8          1.93          1.59         3.14 o                         
   0   0   8        543.06        451.32        20.54 o                         
   2   0   8       2322.05       2196.58        59.45 o                         
   4   0   8       2021.47       1890.07        51.00 o                         
   6   0   8       3631.44       3840.94        96.56 o                         
   8   0   8       1132.87       1222.43        37.24 o                         
  10   0   8          7.95         17.75         5.59 o                         
  12   0   8          0.99          3.46         4.73 o                         
  14   0   8       1714.77       1844.99        63.21 o                         
  16   0   8        955.72        907.93        38.39 o                         
  18   0   8       2445.27       2338.98        74.80 o                         
  20   0   8          6.63          6.55         7.46 o                         
  22   0   8         10.15         -0.14         7.45 o                         
 -21   1   8        144.92        171.94        17.28 o                         
 -19   1   8          4.64         28.65         6.65 o                         
 -17   1   8        321.38        250.91        16.05 o                         
 -15   1   8       1074.26       1012.75        29.51 o                         
 -13   1   8        439.24        416.78        16.06 o                         
 -11   1   8       1044.92        935.73        22.66 o                         
  -9   1   8       1860.38       1865.49        37.13 o                         
  -7   1   8        624.06        578.38        15.54 o                         
  -5   1   8         41.08         50.79         4.65 o                         
  -3   1   8        557.12        564.86        15.01 o                         
  -1   1   8       1884.97       1995.69        36.21 o                         
   1   1   8       3042.26       3049.62        53.92 o                         
   3   1   8         58.67         49.12         4.25 o                         
   5   1   8        923.61        906.81        19.69 o                         
   7   1   8         87.78         67.73         5.25 o                         
   9   1   8          7.02          8.07         2.86 o                         
  11   1   8        210.56        201.86         9.55 o                         
  13   1   8         59.91         51.60         7.18 o                         
  15   1   8         67.66         45.43         7.16 o                         
  17   1   8       1674.65       1694.92        41.79 o                         
  19   1   8        222.12        210.73        13.36 o                         
  21   1   8        210.34        190.05        16.25 o                         
 -22   2   8          7.01          6.24         9.19 o                         
 -20   2   8         32.87         23.87        12.97 o                         
 -18   2   8        478.08        558.08        22.70 o                         
 -16   2   8        179.18        151.01        12.16 o                         
 -14   2   8          6.97          2.87         4.12 o                         
 -12   2   8       3703.50       3581.66        70.43 o                         
 -10   2   8         40.13         29.02         4.39 o                         
  -8   2   8       4161.93       4367.34        73.95 o                         
  -6   2   8       7025.92       7464.17       120.30 o                         
  -4   2   8        205.19        161.59         8.05 o                         
  -2   2   8       7827.07       8877.05       176.80 o                         
   0   2   8      12373.33      11964.40       381.12 o                         
   2   2   8        714.19        713.87        17.17 o                         
   4   2   8      12897.18      10385.51       681.29 o                         
   6   2   8       1704.15       1819.20        34.70 o                         
   8   2   8        132.77        157.42         7.56 o                         
  10   2   8        922.12        922.01        23.90 o                         
  12   2   8        468.36        441.82        14.04 o                         
  14   2   8         24.66         24.39         5.64 o                         
  16   2   8        606.97        673.08        24.61 o                         
  18   2   8         66.13         70.90         8.63 o                         
  20   2   8         27.16         18.39         6.47 o                         
 -21   3   8          5.97          2.97         5.71 o                         
 -19   3   8          5.47          5.31         5.90 o                         
 -17   3   8       2162.65       2153.06        57.07 o                         
 -15   3   8       4369.04       4376.18        89.03 o                         
 -13   3   8        159.69        143.83         9.65 o                         
 -11   3   8       2630.98       2497.82        46.59 o                         
  -9   3   8          0.18         -0.29         2.84 o                         
  -7   3   8         28.11         38.54         4.49 o                         
  -5   3   8        126.84        147.63         8.75 o                         
  -3   3   8       1667.40       1821.37        35.48 o                         
  -1   3   8       5508.34       6156.23        99.72 o                         
   1   3   8        553.14        575.59        14.99 o                         
   3   3   8       4818.88       5197.98        87.59 o                         
   5   3   8       2447.72       2226.54        42.37 o                         
   7   3   8        232.50        236.38         9.25 o                         
   9   3   8        979.93        943.21        20.58 o                         
  11   3   8         18.51         24.40         3.40 o                         
  13   3   8        265.08        292.07         9.93 o                         
  15   3   8         48.66         61.81         5.77 o                         
  17   3   8        809.28        810.79        24.59 o                         
  19   3   8        711.51        755.23        40.19 o                         
  21   3   8       1936.23       1860.97        97.59 o                         
 -20   4   8         27.36         18.27         8.11 o                         
 -18   4   8        216.09        243.89        19.10 o                         
 -16   4   8       1959.94       2059.03        57.61 o                         
 -14   4   8        476.41        440.48        18.75 o                         
 -12   4   8        100.38        100.29         8.41 o                         
 -10   4   8        151.95        136.93         8.43 o                         
  -8   4   8        457.61        479.54        16.31 o                         
  -6   4   8         26.43         39.80         4.59 o                         
  -4   4   8       8615.64       8738.08       144.63 o                         
  -2   4   8        409.43        452.50        15.17 o                         
   0   4   8       7604.39       7972.30       142.19 o                         
   2   4   8       6027.98       6216.72       100.56 o                         
   4   4   8        711.81        666.19        16.60 o                         
   6   4   8       3394.67       3506.40        63.49 o                         
   8   4   8       1191.92       1242.73        25.55 o                         
  10   4   8          0.03         -1.57         1.57 o                         
  12   4   8        369.97        416.89        34.61 o                         
  14   4   8          0.59          1.65         4.98 o                         
  16   4   8         13.45         14.34         7.13 o                         
  18   4   8         18.69         22.87         6.85 o                         
  20   4   8         46.30         58.62        12.72 o                         
 -21   5   8         59.83         57.06        16.64 o                         
 -19   5   8        585.62        620.38        32.50 o                         
 -17   5   8         40.65         39.11         8.46 o                         
 -15   5   8        924.00       1049.87        42.52 o                         
 -13   5   8       3150.56       3037.42        67.46 o                         
 -11   5   8        594.29        622.18        21.63 o                         
  -9   5   8       3313.47       3243.47        60.65 o                         
  -7   5   8       2298.86       2271.33        42.99 o                         
  -5   5   8          1.32          5.75         3.26 o                         
  -3   5   8        302.95        278.43        11.72 o                         
  -1   5   8       3804.21       3989.91        70.25 o                         
   1   5   8       5143.54       5327.21        87.56 o                         
   3   5   8       4026.79       4199.78        73.54 o                         
   5   5   8       5313.50       5479.15        96.16 o                         
   7   5   8       8464.67       8199.97       145.87 o                         
   9   5   8       1502.04       1482.35        41.27 o                         
  11   5   8       1247.28       1179.76        50.38 o                         
  13   5   8        919.08        862.97        36.19 o                         
  15   5   8        766.28        860.72        43.33 o                         
  17   5   8        139.95        115.14        14.94 o                         
  19   5   8          2.91          5.40        10.12 o                         
 -20   6   8        791.00        772.09        41.14 o                         
 -18   6   8         74.47         75.97        10.53 o                         
 -16   6   8        466.36        418.77        36.65 o                         
 -14   6   8       1902.96       1923.96        71.28 o                         
 -12   6   8        506.64        477.42        22.55 o                         
 -10   6   8        110.01        120.26         9.13 o                         
  -8   6   8        894.75        834.76        24.73 o                         
  -6   6   8        190.00        166.14         9.34 o                         
  -4   6   8       1317.73       1324.61        27.24 o                         
  -2   6   8         76.41         89.56         6.77 o                         
   0   6   8        133.37        160.17         8.75 o                         
   2   6   8       1033.83       1030.46        21.42 o                         
   4   6   8       3686.97       3935.99        72.01 o                         
   6   6   8        923.72        841.83        22.23 o                         
   8   6   8        261.98        231.97        14.49 o                         
  10   6   8        761.20        821.59        39.40 o                         
  12   6   8        102.37         64.93        10.31 o                         
  14   6   8        287.03        318.43        21.92 o                         
  16   6   8        369.26        343.40        25.44 o                         
  18   6   8         44.95         58.43        12.58 o                         
 -19   7   8          0.35          1.65         5.89 o                         
 -17   7   8          0.45          5.71         5.39 o                         
 -15   7   8         38.69         45.74         8.58 o                         
 -13   7   8        351.11        337.02        20.35 o                         
 -11   7   8         12.83         15.52         5.51 o                         
  -9   7   8        317.78        331.64        13.78 o                         
  -7   7   8         70.18         51.83         5.91 o                         
  -5   7   8        607.28        616.76        20.24 o                         
  -3   7   8       2703.92       2522.79        50.23 o                         
  -1   7   8       1815.49       1891.65        35.78 o                         
   1   7   8        856.63        883.29        22.29 o                         
   3   7   8        207.75        210.53        10.62 o                         
   5   7   8         14.66          2.71         3.23 o                         
   7   7   8       2843.27       2823.51        61.25 o                         
   9   7   8          1.86          8.04         6.82 o                         
  11   7   8         52.66         31.22         8.54 o                         
  13   7   8        304.03        337.84        21.99 o                         
  15   7   8         78.20         74.61        11.47 o                         
  17   7   8        154.81        166.06        14.41 o                         
 -18   8   8          1.07          0.05         7.36 o                         
 -16   8   8         52.35         31.82         8.69 o                         
 -14   8   8          1.91         -1.16         5.44 o                         
 -12   8   8       2282.47       2467.22        60.29 o                         
 -10   8   8        870.00        964.98        31.42 o                         
  -8   8   8       2993.36       3114.23        71.00 o                         
  -6   8   8       1370.22       1483.33        34.63 o                         
  -4   8   8        169.34        144.75         9.92 o                         
  -2   8   8        669.66        644.47        20.47 o                         
   0   8   8        114.58        120.62         8.67 o                         
   2   8   8         40.15         27.69         5.24 o                         
   4   8   8       2154.42       2181.05        54.35 o                         
   6   8   8        505.25        511.17        18.42 o                         
   8   8   8       1048.17       1095.42        34.45 o                         
  10   8   8          1.02          0.98         6.39 o                         
  12   8   8        401.51        414.79        27.05 o                         
  14   8   8        469.52        485.30        41.80 o                         
  16   8   8        101.12        140.40        22.56 o                         
 -15   9   8         89.66         94.92        13.12 o                         
 -13   9   8         29.83         25.81         7.70 o                         
 -11   9   8         93.41         92.87        11.39 o                         
  -9   9   8         68.24         77.04         9.31 o                         
  -7   9   8        680.70        634.67        21.72 o                         
  -5   9   8        192.07        169.40        11.35 o                         
  -3   9   8         83.35         78.32         8.13 o                         
  -1   9   8          7.88         12.11         4.43 o                         
   1   9   8         50.98         61.83         5.85 o                         
   3   9   8         63.65         73.04         9.09 o                         
   5   9   8          2.62         -3.50         3.50 o                         
   7   9   8        136.03        137.53        10.21 o                         
   9   9   8        124.24        105.22        19.17 o                         
  11   9   8        151.34        153.83        16.64 o                         
  13   9   8         49.00         49.92         9.83 o                         
  15   9   8          0.30          8.70        10.73 o                         
 -14  10   8         17.64         12.32         8.51 o                         
 -12  10   8         32.12         50.06         9.06 o                         
 -10  10   8        197.04        241.74        18.50 o                         
  -8  10   8         55.78         61.70         9.94 o                         
  -6  10   8         84.78         60.30         9.01 o                         
  -4  10   8        217.40        198.65        12.72 o                         
  -2  10   8          2.31          1.04         4.41 o                         
   0  10   8         52.54         51.32         6.39 o                         
   2  10   8       1101.19       1043.35        33.36 o                         
   4  10   8         13.03         14.24         5.05 o                         
   6  10   8        108.37         95.01         9.29 o                         
   8  10   8        157.96        178.86        13.00 o                         
  10  10   8         20.97          0.03        18.79 o                         
  12  10   8        113.39        119.65        15.60 o                         
 -11  11   8        442.29        391.61        37.55 o                         
  -9  11   8        118.66        120.12        14.80 o                         
  -7  11   8        526.66        574.54        30.84 o                         
  -5  11   8        553.28        581.79        23.10 o                         
  -3  11   8        645.84        652.70        25.00 o                         
  -1  11   8          6.88         14.93         6.02 o                         
   1  11   8         11.30          4.82         6.83 o                         
   3  11   8        137.09        156.24        16.84 o                         
   5  11   8          0.00         -3.93         3.93 o                         
   7  11   8         22.14         34.60         6.63 o                         
   9  11   8        107.18         98.30        16.44 o                         
  -8  12   8        386.93        388.65        49.46 o                         
  -6  12   8        213.19        218.79        22.14 o                         
  -4  12   8          2.26          4.52         5.47 o                         
  -2  12   8         21.49         27.95         8.01 o                         
   0  12   8          0.93         10.03         6.02 o                         
   2  12   8        129.96        119.81        13.11 o                         
   4  12   8        233.16        240.48        18.45 o                         
   6  12   8        139.92        168.34        15.11 o                         
 -21   1   9          5.29          4.66         6.02 o                         
 -19   1   9         13.90          7.86         4.99 o                         
 -17   1   9        240.88        199.03        14.44 o                         
 -15   1   9         14.53         35.16         6.60 o                         
 -13   1   9       2262.66       2266.73        51.67 o                         
 -11   1   9        673.33        727.61        19.17 o                         
  -9   1   9       1254.70       1349.74        28.20 o                         
  -7   1   9       9235.65       9266.50       159.01 o                         
  -5   1   9        489.13        563.35        20.02 o                         
  -3   1   9       8933.82       9271.59       171.00 o                         
  -1   1   9        789.81        668.42        16.88 o                         
   1   1   9       3106.24       3270.83        56.03 o                         
   3   1   9        337.75        336.86        12.35 o                         
   5   1   9        822.88        786.04        19.67 o                         
   7   1   9       2954.08       2919.22        53.89 o                         
   9   1   9       3811.86       3994.35        77.51 o                         
  11   1   9        998.82        986.96        24.50 o                         
  13   1   9       3121.79       3189.28        64.71 o                         
  15   1   9       2134.75       2173.77        57.51 o                         
  17   1   9       1992.75       2080.60        47.15 o                         
  19   1   9          5.18         15.69         5.78 o                         
  21   1   9          2.98          2.38         5.60 o                         
 -22   2   9         61.69         43.58        14.87 o                         
 -20   2   9         48.05         53.47        11.31 o                         
 -18   2   9        174.01        155.51        13.89 o                         
 -16   2   9        297.11        254.68        16.13 o                         
 -14   2   9        398.99        369.81        17.88 o                         
 -12   2   9       2389.78       2288.88        47.63 o                         
 -10   2   9        677.06        705.12        18.96 o                         
  -8   2   9        353.05        464.73        15.44 o                         
  -6   2   9        491.14        482.58        15.70 o                         
  -4   2   9        227.27        171.62         8.77 o                         
  -2   2   9       5365.87       5721.53        93.72 o                         
   0   2   9        884.26        904.33        20.75 o                         
   2   2   9       1473.98       1498.54        31.18 o                         
   4   2   9       3718.58       3266.38        56.01 o                         
   6   2   9        117.59        117.93         6.39 o                         
   8   2   9        967.36        953.96        22.20 o                         
  10   2   9       1186.41       1196.49        27.19 o                         
  12   2   9          0.04          3.86         3.03 o                         
  14   2   9        159.07        138.79         9.85 o                         
  16   2   9        487.37        575.84        23.23 o                         
  18   2   9       1366.86       1523.10        42.79 o                         
  20   2   9        148.17        147.47        11.51 o                         
 -21   3   9          3.56          0.88         6.66 o                         
 -19   3   9          3.65         -4.22         5.71 o                         
 -17   3   9        415.82        351.09        18.22 o                         
 -15   3   9        833.93        815.97        29.63 o                         
 -13   3   9       2848.25       3143.40        65.48 o                         
 -11   3   9       4007.34       4182.85        79.46 o                         
  -9   3   9       2076.00       1992.60        39.21 o                         
  -7   3   9        864.01        757.86        19.42 o                         
  -5   3   9        609.49        747.84        20.11 o                         
  -3   3   9       2593.37       2457.10        44.73 o                         
  -1   3   9       1345.19       1287.25        26.39 o                         
   1   3   9       5578.51       5723.03       103.87 o                         
   3   3   9         52.65         47.28         4.60 o                         
   5   3   9        123.28         91.68         6.39 o                         
   7   3   9          5.27          9.25         3.02 o                         
   9   3   9         23.31         22.14         3.71 o                         
  11   3   9         79.09         68.22         5.44 o                         
  13   3   9        815.29        740.33        20.39 o                         
  15   3   9        164.72        186.34        13.67 o                         
  17   3   9        305.59        293.28        12.36 o                         
  19   3   9          1.34          2.83         5.91 o                         
  21   3   9         19.67         -2.54        11.19 o                         
 -20   4   9        152.23        109.77        14.39 o                         
 -18   4   9        174.30        177.35        17.31 o                         
 -16   4   9         19.09         16.26         5.32 o                         
 -14   4   9         77.94         75.96        11.18 o                         
 -12   4   9        392.09        361.24        16.49 o                         
 -10   4   9          7.33         -2.89         3.92 o                         
  -8   4   9         21.24         30.31         4.92 o                         
  -6   4   9       5097.96       5498.91        91.91 o                         
  -4   4   9         83.13         45.44         4.89 o                         
  -2   4   9       1292.52       1270.64        26.55 o                         
   0   4   9       1481.99       1358.02        30.47 o                         
   2   4   9         36.19         70.46         5.89 o                         
   4   4   9        664.89        659.24        17.39 o                         
   6   4   9         31.63         31.14         4.11 o                         
   8   4   9        687.82        728.69        17.93 o                         
  10   4   9        449.42        433.16        12.33 o                         
  12   4   9         12.08         10.03         3.91 o                         
  14   4   9         19.53          5.25         5.83 o                         
  16   4   9        221.49        211.08        19.65 o                         
  18   4   9        174.02        171.96        17.64 o                         
  20   4   9        156.81        208.50        36.84 o                         
 -19   5   9         40.50         41.66         8.84 o                         
 -17   5   9        641.93        593.50        30.06 o                         
 -15   5   9       2994.12       3137.72        86.20 o                         
 -13   5   9        114.01        136.50        11.95 o                         
 -11   5   9        609.02        620.09        23.03 o                         
  -9   5   9         39.77         33.65         5.99 o                         
  -7   5   9       1033.13        931.70        24.11 o                         
  -5   5   9       1484.93       1330.52        28.60 o                         
  -3   5   9         17.21         31.22         4.49 o                         
  -1   5   9        121.03        126.63         7.81 o                         
   1   5   9        621.66        645.46        16.38 o                         
   3   5   9        942.85        865.92        21.50 o                         
   5   5   9        298.70        306.17        11.49 o                         
   7   5   9          0.18         -2.32         2.32 o                         
   9   5   9       4879.13       4789.52        96.33 o                         
  11   5   9       3060.61       2628.12        75.87 o                         
  13   5   9        776.56        755.26        34.58 o                         
  15   5   9        182.80        224.83        21.31 o                         
  17   5   9          7.75         20.04        10.83 o                         
  19   5   9        233.42        253.30        23.36 o                         
 -20   6   9         85.59         83.03        33.86 o                         
 -18   6   9        134.29        176.16        15.62 o                         
 -16   6   9          4.78          0.74         5.56 o                         
 -14   6   9         58.85         41.77         8.70 o                         
 -12   6   9         71.79         77.93        10.48 o                         
 -10   6   9         91.84        102.75         9.03 o                         
  -8   6   9        594.32        583.54        23.40 o                         
  -6   6   9       4479.58       4560.48        84.75 o                         
  -4   6   9        283.20        354.12        14.14 o                         
  -2   6   9        676.38        651.72        17.73 o                         
   0   6   9       1005.31       1094.87        25.59 o                         
   2   6   9       4225.32       4058.22        72.46 o                         
   4   6   9       6001.31       5750.00       102.39 o                         
   6   6   9        292.06        466.73        14.43 o                         
   8   6   9         51.78         46.63         5.04 o                         
  10   6   9         20.21         25.70         7.22 o                         
  12   6   9        534.55        464.79        28.61 o                         
  14   6   9       1738.00       2026.66        76.63 o                         
  16   6   9         91.59         50.15        18.08 o                         
  18   6   9        198.42        187.44        20.08 o                         
 -17   7   9         26.42         22.16         7.69 o                         
 -15   7   9         47.83         20.53         7.74 o                         
 -13   7   9       1474.18       1535.85        44.61 o                         
 -11   7   9       1735.22       1788.80        42.38 o                         
  -9   7   9         84.85         83.08         8.38 o                         
  -7   7   9       3422.49       3415.19        67.57 o                         
  -5   7   9          1.54         -3.00         3.00 o                         
  -3   7   9        755.84        793.01        22.47 o                         
  -1   7   9        352.33        364.03        16.06 o                         
   1   7   9      11373.11      11661.93       191.78 o                         
   3   7   9       6472.10       6569.94       116.86 o                         
   5   7   9          2.80          1.43         3.36 o                         
   7   7   9        834.62        849.08        34.75 o                         
   9   7   9        947.52       1010.95        30.59 o                         
  11   7   9         56.16         28.79         9.02 o                         
  13   7   9        548.20        542.45        30.92 o                         
  15   7   9        168.29        183.48        17.32 o                         
  17   7   9        515.36        503.64        31.24 o                         
 -16   8   9         67.87         66.30        10.27 o                         
 -14   8   9         23.42         19.62         7.07 o                         
 -12   8   9       3113.49       3260.39        83.37 o                         
 -10   8   9       2340.78       2380.84        51.74 o                         
  -8   8   9        162.17        156.88        10.95 o                         
  -6   8   9        217.16        204.96        13.35 o                         
  -4   8   9         11.66         19.98         4.89 o                         
  -2   8   9          3.66          3.95         3.58 o                         
   0   8   9        143.32        132.50         9.01 o                         
   2   8   9       1712.00       1781.24        42.79 o                         
   4   8   9        313.65        313.31        15.89 o                         
   6   8   9        406.20        401.37        18.98 o                         
   8   8   9       1340.46       1333.90        33.43 o                         
  10   8   9         18.76         47.85        10.82 o                         
  12   8   9        517.08        525.06        32.34 o                         
  14   8   9        315.29        302.84        21.30 o                         
  16   8   9         13.21        -11.51        13.75 o                         
 -15   9   9         81.54         68.45        12.92 o                         
 -13   9   9       1008.67       1127.22        38.85 o                         
 -11   9   9          9.08         13.52         6.73 o                         
  -9   9   9        613.06        613.59        21.42 o                         
  -7   9   9       1418.84       1303.12        36.55 o                         
  -5   9   9          1.57          6.84         4.93 o                         
  -3   9   9        987.84        942.93        25.77 o                         
  -1   9   9        136.44        125.52        10.34 o                         
   1   9   9        514.67        522.54        24.12 o                         
   3   9   9         16.67         19.94        11.60 o                         
   5   9   9         68.75         63.18         8.51 o                         
   7   9   9        148.82        157.12         9.02 o                         
   9   9   9        220.41        226.10        21.80 o                         
  11   9   9        348.01        365.94        27.02 o                         
  13   9   9        179.13        169.39        17.94 o                         
 -12  10   9        149.29        138.06        16.04 o                         
 -10  10   9        187.21        186.00        15.53 o                         
  -8  10   9        460.45        476.19        18.89 o                         
  -6  10   9         62.10         48.83         7.01 o                         
  -4  10   9        881.77        845.99        25.26 o                         
  -2  10   9       1001.55       1031.43        32.09 o                         
   0  10   9         22.69          9.91         5.32 o                         
   2  10   9        211.80        177.40        15.69 o                         
   4  10   9         96.31         97.67        10.46 o                         
   6  10   9         55.58         78.18         8.87 o                         
   8  10   9         49.38         78.51         8.50 o                         
  10  10   9        136.23        167.03        18.80 o                         
  12  10   9       1335.08       1427.16        65.56 o                         
 -11  11   9          3.72         18.16         7.66 o                         
  -9  11   9        413.23        368.43        28.88 o                         
  -7  11   9         91.21         81.96         9.62 o                         
  -5  11   9          0.04         -3.99         5.72 o                         
  -3  11   9        239.98        237.10        15.14 o                         
  -1  11   9        174.91        166.92        12.66 o                         
   1  11   9          3.13         -5.07         5.07 o                         
   3  11   9          8.25          2.78         5.01 o                         
   5  11   9         21.55         18.51         7.09 o                         
   7  11   9        131.77        153.52        13.27 o                         
   9  11   9         25.74         31.11        10.63 o                         
  -6  12   9         34.27         40.06         9.91 o                         
  -4  12   9         97.67         85.91        12.82 o                         
  -2  12   9        198.85        190.93        18.16 o                         
   0  12   9         57.38         60.82        10.20 o                         
   2  12   9         59.26         58.77         9.96 o                         
   4  12   9        263.84        257.03        21.20 o                         
 -22   0  10        931.63        932.76        80.68 o                         
 -20   0  10        778.83        792.32        45.32 o                         
 -18   0  10        109.08         88.47        13.74 o                         
 -16   0  10          1.66         -5.60         5.85 o                         
 -14   0  10         19.32         23.16         8.46 o                         
 -12   0  10       2917.46       3071.52        86.44 o                         
 -10   0  10         43.68         42.08         7.92 o                         
  -8   0  10        218.28        246.20        15.76 o                         
  -6   0  10       2691.82       2841.90        72.62 o                         
  -4   0  10       3807.75       3911.50       101.98 o                         
  -2   0  10       4738.76       4786.23       115.00 o                         
   0   0  10        619.86        501.11        23.11 o                         
   2   0  10      13337.16      13562.01       498.18 o                         
   4   0  10         47.06         73.22         8.24 o                         
   6   0  10       4023.31       4056.84       104.31 o                         
   8   0  10       8567.21       9120.78       220.21 o                         
  10   0  10         46.87         53.03         7.85 o                         
  12   0  10        223.61        258.42        17.94 o                         
  14   0  10        337.57        321.26        22.80 o                         
  16   0  10        947.84        922.28        46.28 o                         
  18   0  10       1058.82       1010.27        46.12 o                         
  20   0  10          7.35         24.43        11.43 o                         
 -21   1  10         76.93         75.49        11.23 o                         
 -19   1  10         42.22         26.85         7.55 o                         
 -17   1  10        624.12        627.83        26.99 o                         
 -15   1  10        949.08        920.93        28.68 o                         
 -13   1  10         73.22         56.66         7.79 o                         
 -11   1  10         59.00         61.86         6.55 o                         
  -9   1  10        137.87        108.83         8.88 o                         
  -7   1  10       4031.99       4273.44        73.34 o                         
  -5   1  10       1581.70       1667.94        32.95 o                         
  -3   1  10       1210.88       1342.35        33.42 o                         
  -1   1  10      10307.44      10874.28       261.25 o                         
   1   1  10       5851.91       6146.92       100.33 o                         
   3   1  10        716.27        766.15        18.49 o                         
   5   1  10          1.11          4.53         2.49 o                         
   7   1  10        552.90        594.93        15.46 o                         
   9   1  10        208.05        202.96         9.93 o                         
  11   1  10          0.05         -0.27         2.66 o                         
  13   1  10         39.72         23.01         5.95 o                         
  15   1  10        193.83        160.50        12.78 o                         
  17   1  10       2861.55       2913.06        72.59 o                         
  19   1  10         55.24         62.54         7.70 o                         
  21   1  10          6.23         17.57         8.01 o                         
 -22   2  10        129.19        134.38        16.88 o                         
 -20   2  10        161.92        182.26        17.88 o                         
 -18   2  10          1.91          7.45         4.88 o                         
 -16   2  10        216.70        148.15        13.38 o                         
 -14   2  10       2335.15       2112.25        50.49 o                         
 -12   2  10         84.56         57.98         7.25 o                         
 -10   2  10        785.03        806.63        22.37 o                         
  -8   2  10       1127.03       1097.42        25.19 o                         
  -6   2  10       2498.60       2554.29        47.06 o                         
  -4   2  10       2148.88       2091.70        39.74 o                         
  -2   2  10          2.31         16.20         4.13 o                         
   0   2  10        526.25        477.89        14.97 o                         
   2   2  10       1723.70       1722.60        33.23 o                         
   4   2  10         46.66         70.55         5.54 o                         
   6   2  10       1814.94       1785.00        34.76 o                         
   8   2  10        867.30        831.52        20.10 o                         
  10   2  10        285.45        276.31        12.01 o                         
  12   2  10         11.70         18.53         4.55 o                         
  14   2  10       1416.05       1457.00        37.82 o                         
  16   2  10        974.70        937.95        28.57 o                         
  18   2  10         91.57         90.40         8.50 o                         
  20   2  10         89.61         85.67        10.05 o                         
 -21   3  10         90.20         90.78        14.41 o                         
 -19   3  10        230.69        234.22        19.55 o                         
 -17   3  10          0.35          4.84         5.28 o                         
 -15   3  10       5985.82       5973.36       147.05 o                         
 -13   3  10        370.82        416.56        19.65 o                         
 -11   3  10       5323.49       5162.05        95.47 o                         
  -9   3  10         76.99        118.10         8.04 o                         
  -7   3  10       3064.80       3175.26        59.00 o                         
  -5   3  10        961.04        971.76        22.96 o                         
  -3   3  10        116.95        118.14         7.64 o                         
  -1   3  10       1284.85       1283.17        27.79 o                         
   1   3  10       1011.39       1034.49        23.66 o                         
   3   3  10        641.94        619.59        15.95 o                         
   5   3  10       2481.55       2577.80        48.31 o                         
   7   3  10        152.47        162.62         8.48 o                         
   9   3  10       2974.43       3149.72        59.09 o                         
  11   3  10       1302.71       1370.68        30.95 o                         
  13   3  10          2.51          3.88         3.26 o                         
  15   3  10          3.52          0.40         3.04 o                         
  17   3  10        825.91        879.88        25.91 o                         
  19   3  10       1557.29       1549.39        53.22 o                         
 -20   4  10        210.76        200.70        22.71 o                         
 -18   4  10         30.34         27.50         8.18 o                         
 -16   4  10        612.85        694.08        38.79 o                         
 -14   4  10       1017.44       1132.79        48.42 o                         
 -12   4  10         74.48         51.77         7.75 o                         
 -10   4  10         19.07         13.67         6.16 o                         
  -8   4  10        534.03        502.69        17.54 o                         
  -6   4  10          1.98          9.85         4.06 o                         
  -4   4  10        491.66        503.80        17.48 o                         
  -2   4  10       4460.23       4337.30        74.35 o                         
   0   4  10          3.50          2.36         3.01 o                         
   2   4  10         26.06         50.24         4.92 o                         
   4   4  10       1027.80        981.82        22.07 o                         
   6   4  10         63.91         62.59         5.57 o                         
   8   4  10       4462.61       4164.32        75.59 o                         
  10   4  10       2690.96       2836.91        53.64 o                         
  12   4  10       1380.01       1284.65        32.08 o                         
  14   4  10        160.22        146.54        16.00 o                         
  16   4  10        877.88        839.86        38.13 o                         
  18   4  10        128.53        121.43        16.33 o                         
  20   4  10          2.46         -1.40        12.21 o                         
 -19   5  10        256.21        251.32        21.05 o                         
 -17   5  10          9.87         18.30         7.63 o                         
 -15   5  10       1018.59       1029.91        32.79 o                         
 -13   5  10       1114.35       1200.01        38.15 o                         
 -11   5  10        643.17        705.97        26.68 o                         
  -9   5  10       1134.28       1311.62        36.73 o                         
  -7   5  10       2845.24       2624.18        51.95 o                         
  -5   5  10        133.31        131.58         8.46 o                         
  -3   5  10        300.94        285.60        12.86 o                         
  -1   5  10        419.90        385.61        14.71 o                         
   1   5  10       3280.78       3244.41        62.29 o                         
   3   5  10      11307.80      11486.67       221.25 o                         
   5   5  10       2468.29       2490.42        48.74 o                         
   7   5  10          9.95         19.00         3.56 o                         
   9   5  10        383.65        345.57        11.79 o                         
  11   5  10        579.88        524.79        22.92 o                         
  13   5  10         41.32         69.69        12.15 o                         
  15   5  10         22.34          1.15         7.35 o                         
  17   5  10        386.96        427.89        31.53 o                         
  19   5  10         69.01         76.52        15.93 o                         
 -18   6  10          5.12         13.03         8.84 o                         
 -16   6  10        430.05        446.92        26.51 o                         
 -14   6  10         21.55         15.08         5.07 o                         
 -12   6  10        119.67        131.72        11.06 o                         
 -10   6  10       1041.94        988.52        32.66 o                         
  -8   6  10       3120.31       3193.29        66.34 o                         
  -6   6  10        465.87        434.82        18.64 o                         
  -4   6  10          3.79          7.40         5.03 o                         
  -2   6  10        120.74        124.33         8.26 o                         
   0   6  10         70.28         73.86         6.26 o                         
   2   6  10       8905.30       9015.19       149.73 o                         
   4   6  10        701.52        792.89        22.58 o                         
   6   6  10        318.26        339.31        13.26 o                         
   8   6  10       2652.09       2655.35        54.70 o                         
  10   6  10        110.15        129.32        10.78 o                         
  12   6  10         25.13         20.42         8.29 o                         
  14   6  10          0.31          0.84        11.24 o                         
  16   6  10         36.43         30.48        10.61 o                         
  18   6  10        148.22        118.60        19.12 o                         
 -17   7  10         13.11         26.60         8.35 o                         
 -15   7  10         61.36         73.78        12.68 o                         
 -13   7  10         96.69         91.36        12.76 o                         
 -11   7  10         97.59         86.62         8.58 o                         
  -9   7  10       2222.61       2272.08        55.60 o                         
  -7   7  10        749.57        755.75        30.09 o                         
  -5   7  10        787.11        777.89        26.20 o                         
  -3   7  10        864.16        791.62        23.74 o                         
  -1   7  10        716.12        728.55        22.31 o                         
   1   7  10       3855.59       3780.96        69.07 o                         
   3   7  10        473.39        405.80        17.31 o                         
   5   7  10       2895.49       2833.41        57.93 o                         
   7   7  10       1972.38       1932.30        45.97 o                         
   9   7  10        392.65        347.24        18.81 o                         
  11   7  10         99.68        128.08        17.15 o                         
  13   7  10        414.59        453.82        29.30 o                         
  15   7  10          8.39         10.68        13.25 o                         
  17   7  10        297.46        349.03        25.67 o                         
 -16   8  10        625.42        599.33        32.25 o                         
 -14   8  10          7.45          9.55         7.28 o                         
 -12   8  10          0.54          7.83         6.51 o                         
 -10   8  10        520.18        602.69        23.40 o                         
  -8   8  10        325.49        267.35        15.10 o                         
  -6   8  10         34.59         26.20         5.77 o                         
  -4   8  10         81.42         93.05         8.43 o                         
  -2   8  10        903.22        837.61        25.38 o                         
   0   8  10       2876.10       2774.45        57.78 o                         
   2   8  10        590.16        576.67        23.31 o                         
   4   8  10        509.41        539.03        22.91 o                         
   6   8  10         41.02         32.28         6.43 o                         
   8   8  10        633.97        607.82        20.23 o                         
  10   8  10        722.81        698.78        40.19 o                         
  12   8  10        350.39        361.04        26.01 o                         
  14   8  10        170.02        158.56        30.14 o                         
  16   8  10        400.24        360.04        47.05 o                         
 -15   9  10         48.92         57.67        14.87 o                         
 -13   9  10        148.09        167.78        15.86 o                         
 -11   9  10        956.11        985.80        42.06 o                         
  -9   9  10       1095.11       1158.69        33.46 o                         
  -7   9  10        166.14        141.13        10.82 o                         
  -5   9  10       1444.57       1411.11        35.56 o                         
  -3   9  10          6.38          8.05         4.44 o                         
  -1   9  10        226.95        170.60        12.80 o                         
   1   9  10         30.00         37.41         7.35 o                         
   3   9  10          0.08          2.14         4.49 o                         
   5   9  10        594.72        629.77        29.58 o                         
   7   9  10         26.34         18.81         4.86 o                         
   9   9  10        156.84        139.26        13.74 o                         
  11   9  10         12.63          3.70         8.98 o                         
  13   9  10          9.37          7.34         6.93 o                         
 -12  10  10        104.52        106.79        15.42 o                         
 -10  10  10        456.14        502.11        25.84 o                         
  -8  10  10         26.16         32.55         6.18 o                         
  -6  10  10         19.56         14.78         5.42 o                         
  -4  10  10        178.56        190.92        12.23 o                         
  -2  10  10        230.82        220.34        13.22 o                         
   0  10  10         43.33         47.87         7.83 o                         
   2  10  10         26.32         25.77         8.48 o                         
   4  10  10         20.64         13.85         5.88 o                         
   6  10  10          9.57         14.22         5.08 o                         
   8  10  10       1239.02       1437.49        49.65 o                         
  10  10  10        427.12        381.70        29.79 o                         
  12  10  10         73.63         55.43        19.53 o                         
  -9  11  10        490.38        495.41        43.12 o                         
  -7  11  10          1.84         -0.89         7.86 o                         
  -5  11  10        157.26        142.40        12.78 o                         
  -3  11  10        704.55        744.83        33.04 o                         
  -1  11  10        547.96        568.18        28.72 o                         
   1  11  10       1817.46       1905.39        61.02 o                         
   3  11  10         10.78          5.38         6.03 o                         
   5  11  10        148.81        133.69        15.02 o                         
   7  11  10        183.00        205.00        15.50 o                         
   9  11  10          6.16         -0.21         6.88 o                         
  -4  12  10          3.54          7.72         7.13 o                         
  -2  12  10         53.52         45.99        11.64 o                         
   0  12  10          8.01         18.64         9.72 o                         
   2  12  10         85.99        104.05        17.42 o                         
   4  12  10         35.30         47.19        12.07 o                         
 -21   1  11        263.67        273.15        19.91 o                         
 -19   1  11        138.62        101.38        12.55 o                         
 -17   1  11        223.95        187.10        15.42 o                         
 -15   1  11       2167.75       2144.63        51.96 o                         
 -13   1  11       2670.95       2680.72        60.68 o                         
 -11   1  11         45.37         68.95         7.88 o                         
  -9   1  11       2085.46       1940.22        39.79 o                         
  -7   1  11        527.89        494.94        18.71 o                         
  -5   1  11       1042.54       1081.57        24.49 o                         
  -3   1  11       4229.55       4300.59        76.24 o                         
  -1   1  11         87.71         99.87         6.82 o                         
   1   1  11       5193.44       5525.03        97.21 o                         
   3   1  11       1041.94       1077.76        24.90 o                         
   5   1  11        165.48        153.29         8.79 o                         
   7   1  11        129.79        117.66         8.49 o                         
   9   1  11       1554.30       1438.28        30.51 o                         
  11   1  11        195.60        181.49        10.59 o                         
  13   1  11       1504.97       1553.02        39.31 o                         
  15   1  11        152.83        144.63        11.04 o                         
  17   1  11          4.97          6.83         4.69 o                         
  19   1  11        434.79        435.56        21.04 o                         
 -20   2  11         39.81         45.57        10.08 o                         
 -18   2  11         39.63         42.36         8.34 o                         
 -16   2  11        190.38        200.72        14.95 o                         
 -14   2  11        550.84        539.18        24.81 o                         
 -12   2  11       2826.07       2920.94        61.93 o                         
 -10   2  11        494.81        519.34        19.30 o                         
  -8   2  11        772.14        785.93        21.84 o                         
  -6   2  11        444.44        431.74        15.73 o                         
  -4   2  11        206.46        185.35         9.94 o                         
  -2   2  11       1623.37       1687.06        33.56 o                         
   0   2  11        649.64        630.44        17.09 o                         
   2   2  11        301.65        345.29        14.64 o                         
   4   2  11        300.69        340.71        13.54 o                         
   6   2  11        765.56        688.88        18.36 o                         
   8   2  11       6483.86       6796.71       115.02 o                         
  10   2  11       1849.65       1842.46        41.11 o                         
  12   2  11        755.65        753.56        23.38 o                         
  14   2  11        382.78        406.47        16.16 o                         
  16   2  11         29.55         19.98         7.57 o                         
  18   2  11          0.55          6.28         4.01 o                         
  20   2  11        184.22        168.75        17.72 o                         
 -21   3  11          0.61         -2.17         4.90 o                         
 -19   3  11          0.13          4.59         5.93 o                         
 -17   3  11        248.00        279.14        19.11 o                         
 -15   3  11          1.12          7.16         5.72 o                         
 -13   3  11       2796.89       2819.78        66.70 o                         
 -11   3  11       6480.08       6510.82       123.20 o                         
  -9   3  11       1111.11        982.73        25.42 o                         
  -7   3  11        219.77        219.56        11.42 o                         
  -5   3  11        187.18        200.42        10.74 o                         
  -3   3  11        387.77        445.01        16.81 o                         
  -1   3  11          2.43          6.25         3.17 o                         
   1   3  11          4.70          1.18         2.27 o                         
   3   3  11          2.72          2.68         2.81 o                         
   5   3  11         41.39         49.34         4.78 o                         
   7   3  11        189.09        163.84         9.07 o                         
   9   3  11       6598.16       6692.80       121.87 o                         
  11   3  11         72.30         60.79         5.91 o                         
  13   3  11        630.19        621.71        19.72 o                         
  15   3  11          2.88         -2.56         2.56 o                         
  17   3  11        191.11        191.74        11.90 o                         
  19   3  11        631.88        594.85        36.61 o                         
 -20   4  11        227.29        218.89        23.80 o                         
 -18   4  11         19.46         30.66         6.66 o                         
 -16   4  11        194.29        167.51        22.14 o                         
 -14   4  11         16.74          4.34         5.56 o                         
 -12   4  11       1840.46       1829.24        46.45 o                         
 -10   4  11       1070.01       1110.50        32.50 o                         
  -8   4  11       7134.72       7446.26       132.88 o                         
  -6   4  11      10667.75      10779.86       178.52 o                         
  -4   4  11       2857.91       2832.20        52.37 o                         
  -2   4  11        290.76        319.04        16.43 o                         
   0   4  11        144.27        185.05        12.23 o                         
   2   4  11        573.18        507.43        18.35 o                         
   4   4  11       4562.48       4631.01        81.23 o                         
   6   4  11        312.82        333.81        13.15 o                         
   8   4  11       6913.56       7318.70       138.06 o                         
  10   4  11       1293.54       1268.41        28.60 o                         
  12   4  11       2498.45       2510.68        63.77 o                         
  14   4  11        196.60        179.37         8.40 o                         
  16   4  11        508.08        479.71        30.88 o                         
  18   4  11       2069.38       2083.88        88.42 o                         
 -19   5  11         17.51          2.34         5.94 o                         
 -17   5  11        418.28        404.75        26.20 o                         
 -15   5  11        412.01        408.08        20.77 o                         
 -13   5  11        356.78        348.85        20.64 o                         
 -11   5  11         31.59         34.70         7.06 o                         
  -9   5  11       2144.34       2043.38        49.26 o                         
  -7   5  11         84.05        113.28         9.20 o                         
  -5   5  11        157.45        141.59         9.87 o                         
  -3   5  11        246.90        208.65        11.20 o                         
  -1   5  11       5600.05       5511.08        95.76 o                         
   1   5  11       3613.58       3595.84        68.35 o                         
   3   5  11         15.99         16.01         3.75 o                         
   5   5  11        118.32        110.82         8.50 o                         
   7   5  11         45.16         34.78         4.99 o                         
   9   5  11        197.25        156.69        10.32 o                         
  11   5  11          0.00         -0.12         2.37 o                         
  13   5  11        533.30        582.49        32.53 o                         
  15   5  11         66.92         83.51        19.91 o                         
  17   5  11         35.92         16.96        12.69 o                         
 -18   6  11         60.58         49.31        10.80 o                         
 -16   6  11        573.42        547.66        30.45 o                         
 -14   6  11       2705.21       2913.73        81.39 o                         
 -12   6  11        567.07        591.68        27.44 o                         
 -10   6  11        117.29         89.05        14.03 o                         
  -8   6  11       1032.71        922.11        28.86 o                         
  -6   6  11        449.79        533.72        21.89 o                         
  -4   6  11        189.32        203.32        13.19 o                         
  -2   6  11       1890.81       1847.22        41.49 o                         
   0   6  11        690.26        679.24        20.25 o                         
   2   6  11       2473.80       2461.19        46.16 o                         
   4   6  11       5281.56       5291.97       103.85 o                         
   6   6  11        798.02        804.97        24.91 o                         
   8   6  11        783.57        792.26        26.81 o                         
  10   6  11         11.91          5.24         3.88 o                         
  12   6  11        563.38        609.96        33.28 o                         
  14   6  11         55.08         96.15        15.09 o                         
  16   6  11        528.07        553.10        34.81 o                         
 -17   7  11        393.15        367.32        30.28 o                         
 -15   7  11          1.37          0.86         6.60 o                         
 -13   7  11         70.61         79.75         8.21 o                         
 -11   7  11        264.13        234.51        18.39 o                         
  -9   7  11        286.32        344.82        19.00 o                         
  -7   7  11       1883.13       1847.94        49.14 o                         
  -5   7  11        652.97        558.85        21.61 o                         
  -3   7  11         34.39         28.81         5.51 o                         
  -1   7  11          7.16         -0.56         3.68 o                         
   1   7  11          4.63         14.76         4.13 o                         
   3   7  11          0.43          9.04         4.41 o                         
   5   7  11         82.20         73.81         7.13 o                         
   7   7  11         71.69         82.79         6.99 o                         
   9   7  11        585.43        588.27        20.37 o                         
  11   7  11        348.74        335.51        25.11 o                         
  13   7  11        376.81        350.61        30.64 o                         
  15   7  11        194.84        135.84        17.69 o                         
 -16   8  11        342.59        282.25        32.17 o                         
 -14   8  11         19.87         29.15         8.00 o                         
 -12   8  11        557.02        601.64        26.56 o                         
 -10   8  11         25.29         18.02         6.39 o                         
  -8   8  11          3.61          0.51         3.99 o                         
  -6   8  11        235.77        223.59        15.07 o                         
  -4   8  11          5.19         -4.02         4.02 o                         
  -2   8  11        776.41        691.14        23.01 o                         
   0   8  11        158.94        186.54        11.26 o                         
   2   8  11        672.23        675.08        25.07 o                         
   4   8  11        623.53        638.36        25.76 o                         
   6   8  11        307.91        291.40        17.02 o                         
   8   8  11        252.63        240.92        12.90 o                         
  10   8  11        192.43        181.80        20.98 o                         
  12   8  11         62.89         35.87        10.71 o                         
  14   8  11         30.78         24.34         9.17 o                         
 -13   9  11        360.53        309.87        23.16 o                         
 -11   9  11        122.06        124.13        10.51 o                         
  -9   9  11        371.15        355.37        21.55 o                         
  -7   9  11          0.40          3.52         5.02 o                         
  -5   9  11         72.18         85.53         9.00 o                         
  -3   9  11        135.72        148.59        12.97 o                         
  -1   9  11       1318.18       1309.52        39.56 o                         
   1   9  11        211.70        223.68        17.66 o                         
   3   9  11         30.28         13.55         7.63 o                         
   5   9  11         81.83        107.77        13.45 o                         
   7   9  11         75.48         51.13         8.06 o                         
   9   9  11       2311.28       2492.13        71.28 o                         
  11   9  11         63.03         46.38        12.19 o                         
  13   9  11        567.49        524.33        35.89 o                         
 -12  10  11         16.80         18.29         6.86 o                         
 -10  10  11       1740.84       1720.08        57.97 o                         
  -8  10  11        175.91        157.60        11.80 o                         
  -6  10  11        183.93        185.72        13.22 o                         
  -4  10  11         65.37         51.98         8.00 o                         
  -2  10  11         12.61         21.42         5.78 o                         
   0  10  11        629.10        636.40        22.35 o                         
   2  10  11        209.14        190.51        16.43 o                         
   4  10  11          6.82          9.15         5.96 o                         
   6  10  11         85.18        111.66        11.07 o                         
   8  10  11        101.11        187.43        15.31 o                         
  10  10  11        113.62        106.20        23.86 o                         
  -9  11  11         89.74         87.13        15.27 o                         
  -7  11  11        406.35        410.88        24.84 o                         
  -5  11  11          0.00         -1.45         5.05 o                         
  -3  11  11         31.08         31.58         9.47 o                         
  -1  11  11         69.66         60.37         7.77 o                         
   1  11  11        101.62         96.27        13.74 o                         
   3  11  11          0.22          0.23         5.31 o                         
   5  11  11         25.53         19.87         7.31 o                         
   7  11  11         19.55         25.77         6.01 o                         
   0  12  11          0.17          4.09         9.57 o                         
 -20   0  12        136.75        151.60        21.35 o                         
 -18   0  12        157.68         95.81        22.27 o                         
 -16   0  12       4335.88       4477.89       156.87 o                         
 -14   0  12       2701.24       2675.30        87.62 o                         
 -12   0  12        642.49        647.17        51.27 o                         
 -10   0  12       5102.65       5385.39       152.84 o                         
  -8   0  12       1923.96       1980.94        75.84 o                         
  -6   0  12       4755.18       4731.20       115.18 o                         
  -4   0  12          9.14         13.28         4.96 o                         
  -2   0  12       4579.60       4760.88       114.65 o                         
   0   0  12      22953.20      23503.36      1486.19 o                         
   2   0  12       3172.82       3316.88        82.97 o                         
   4   0  12        466.72        530.51        25.00 o                         
   6   0  12          0.85          1.96         4.01 o                         
   8   0  12       6155.38       6560.15       152.39 o                         
  10   0  12        775.16        708.59        32.97 o                         
  12   0  12        588.47        691.13        52.40 o                         
  14   0  12        371.77        344.58        23.85 o                         
  16   0  12         36.45         32.00         8.95 o                         
  18   0  12          9.58          9.60         7.80 o                         
  20   0  12        666.93        657.54        50.41 o                         
 -21   1  12          1.09          6.50         5.48 o                         
 -19   1  12         12.98         12.61         6.84 o                         
 -17   1  12         13.28         22.06         6.71 o                         
 -15   1  12        234.77        255.46        18.38 o                         
 -13   1  12          4.37          5.13         5.16 o                         
 -11   1  12       4340.08       4524.08        90.24 o                         
  -9   1  12       2251.68       2220.72        45.68 o                         
  -7   1  12         77.68         69.01         6.93 o                         
  -5   1  12         40.72         36.48         5.62 o                         
  -3   1  12         26.20          7.94         3.26 o                         
  -1   1  12        664.19        731.11        19.21 o                         
   1   1  12         59.03         64.27         5.87 o                         
   3   1  12        273.56        264.38        12.32 o                         
   5   1  12        708.59        724.68        20.10 o                         
   7   1  12        203.80        192.52        11.23 o                         
   9   1  12          2.41          9.15         4.02 o                         
  11   1  12        501.99        464.50        19.29 o                         
  13   1  12        247.66        278.99        15.66 o                         
  15   1  12         19.97         18.67         5.00 o                         
  17   1  12        245.08        234.72        14.58 o                         
  19   1  12          0.37          9.73         6.11 o                         
 -20   2  12         71.91         65.25        11.23 o                         
 -18   2  12         17.05         26.89         8.21 o                         
 -16   2  12        435.25        382.13        22.98 o                         
 -14   2  12        147.38        147.50        12.98 o                         
 -12   2  12          4.60         -4.46         4.46 o                         
 -10   2  12         85.99         73.17         8.07 o                         
  -8   2  12       2258.00       2239.85        43.99 o                         
  -6   2  12          0.02         -2.33         3.36 o                         
  -4   2  12         92.41         87.04         7.53 o                         
  -2   2  12        541.42        566.26        18.08 o                         
   0   2  12        243.64        277.59        12.06 o                         
   2   2  12          9.20          5.80         3.22 o                         
   4   2  12        133.40        118.26         8.18 o                         
   6   2  12         73.70         49.54         5.28 o                         
   8   2  12       1430.67       1456.95        32.46 o                         
  10   2  12         20.09         21.94         4.16 o                         
  12   2  12         87.91         89.03         9.00 o                         
  14   2  12        938.47        951.31        27.31 o                         
  16   2  12        908.05        948.90        30.37 o                         
  18   2  12         11.01          9.74         4.23 o                         
 -19   3  12        434.93        411.45        26.15 o                         
 -17   3  12        270.06        301.49        28.82 o                         
 -15   3  12         50.01         45.90         8.35 o                         
 -13   3  12        333.24        308.01        19.76 o                         
 -11   3  12        370.06        357.77        18.74 o                         
  -9   3  12       3774.71       3848.59        80.92 o                         
  -7   3  12       1461.58       1458.96        32.60 o                         
  -5   3  12        573.13        484.52        19.24 o                         
  -3   3  12        208.63        200.68        10.58 o                         
  -1   3  12        569.81        590.87        17.98 o                         
   1   3  12          7.37          1.44         2.89 o                         
   3   3  12        475.06        482.91        17.61 o                         
   5   3  12        961.82        920.98        23.29 o                         
   7   3  12          4.17          1.70         3.24 o                         
   9   3  12        109.32        145.17         8.98 o                         
  11   3  12        136.79        115.12         8.74 o                         
  13   3  12        411.24        342.66        14.97 o                         
  15   3  12        647.34        676.36        21.88 o                         
  17   3  12        950.35        965.52        31.79 o                         
  19   3  12        600.40        576.40        25.46 o                         
 -20   4  12        364.78        357.20        31.59 o                         
 -18   4  12         11.09         11.37         6.52 o                         
 -16   4  12         19.65          3.21         8.12 o                         
 -14   4  12        629.15        690.65        29.97 o                         
 -12   4  12        634.75        652.12        31.57 o                         
 -10   4  12          0.98         -2.71         4.34 o                         
  -8   4  12        497.54        551.93        23.10 o                         
  -6   4  12       4430.75       4565.49        82.85 o                         
  -4   4  12       1242.17       1165.24        27.67 o                         
  -2   4  12       1204.30       1216.79        27.56 o                         
   0   4  12       1025.23        941.91        24.05 o                         
   2   4  12         69.79         67.60         6.51 o                         
   4   4  12        897.82        858.96        30.40 o                         
   6   4  12       2599.08       2453.65        49.46 o                         
   8   4  12        488.47        487.19        19.74 o                         
  10   4  12        817.20        889.44        24.64 o                         
  12   4  12        841.93        818.22        22.24 o                         
  14   4  12          3.38          2.91         2.93 o                         
  16   4  12         39.67         52.31        13.42 o                         
  18   4  12        341.94        338.16        29.54 o                         
 -19   5  12         30.92         21.55         9.61 o                         
 -17   5  12          0.40          6.19         5.52 o                         
 -15   5  12          5.55         15.20         6.42 o                         
 -13   5  12        272.01        260.12        16.91 o                         
 -11   5  12        235.80        244.08        15.85 o                         
  -9   5  12       1043.54       1073.55        32.35 o                         
  -7   5  12        775.17        766.56        26.20 o                         
  -5   5  12        208.50        153.51        11.16 o                         
  -3   5  12         35.58          9.70         4.79 o                         
  -1   5  12        322.02        335.95        15.10 o                         
   1   5  12       2813.55       2732.63        57.00 o                         
   3   5  12      11013.56      10969.39       181.71 o                         
   5   5  12         42.45         29.45         5.95 o                         
   7   5  12         62.68         54.44         6.30 o                         
   9   5  12          1.31         -2.69         2.69 o                         
  11   5  12         67.25         56.56         8.45 o                         
  13   5  12         38.79         66.11        14.42 o                         
  15   5  12        410.25        429.88        47.11 o                         
  17   5  12         36.54         25.91        10.67 o                         
 -18   6  12         42.60         37.10        11.88 o                         
 -16   6  12        464.84        420.75        27.31 o                         
 -14   6  12        169.33        178.85        15.85 o                         
 -12   6  12         76.18        112.74        14.23 o                         
 -10   6  12         41.69         39.86         8.60 o                         
  -8   6  12        238.76        246.70        16.28 o                         
  -6   6  12         25.42         47.27         8.81 o                         
  -4   6  12        570.45        720.48        25.62 o                         
  -2   6  12        118.90        150.73        11.32 o                         
   0   6  12        853.81        987.09        26.91 o                         
   2   6  12        683.36        642.67        20.80 o                         
   4   6  12        479.55        506.95        18.67 o                         
   6   6  12        249.38        284.59        13.74 o                         
   8   6  12          7.57          7.65         3.84 o                         
  10   6  12         57.12         52.57         5.15 o                         
  12   6  12          3.77          2.75         8.73 o                         
  14   6  12        425.54        479.71        31.47 o                         
  16   6  12          0.12         -1.52         9.35 o                         
 -17   7  12        308.19        277.43        27.69 o                         
 -15   7  12       2003.76       2075.85        76.32 o                         
 -13   7  12        183.49        184.77        15.21 o                         
 -11   7  12        214.60        219.74        15.11 o                         
  -9   7  12        214.27        224.25        15.35 o                         
  -7   7  12         11.58          3.35         5.46 o                         
  -5   7  12          8.15          6.10         6.32 o                         
  -3   7  12       1213.99       1200.36        32.82 o                         
  -1   7  12       1737.52       1627.00        38.03 o                         
   1   7  12        171.32        180.17        11.92 o                         
   3   7  12        125.98         85.13         9.02 o                         
   5   7  12       2736.86       2744.84        63.04 o                         
   7   7  12         15.19         -0.25         5.24 o                         
   9   7  12          3.45          5.92         3.69 o                         
  11   7  12         14.23          7.48         8.45 o                         
  13   7  12        111.18        125.29        16.28 o                         
  15   7  12         35.31         37.52        14.40 o                         
 -14   8  12       1658.05       1742.46        63.36 o                         
 -12   8  12          0.28         -2.69         4.19 o                         
 -10   8  12         11.69         -0.15         5.23 o                         
  -8   8  12        680.85        704.85        27.39 o                         
  -6   8  12          0.19          3.31         5.27 o                         
  -4   8  12         79.56        106.87         9.82 o                         
  -2   8  12        789.27        761.59        26.08 o                         
   0   8  12        411.99        407.64        17.74 o                         
   2   8  12       1308.60       1126.99        35.17 o                         
   4   8  12         80.31         74.80         9.47 o                         
   6   8  12        384.32        386.51        18.09 o                         
   8   8  12         54.26         59.07         9.51 o                         
  10   8  12        106.99         71.22        11.73 o                         
  12   8  12       1226.44       1215.94        67.28 o                         
  14   8  12          8.90         10.17         8.18 o                         
 -13   9  12         91.44         79.78        15.71 o                         
 -11   9  12        147.54        140.49        12.66 o                         
  -9   9  12          0.67         -0.75         4.39 o                         
  -7   9  12        328.54        281.00        17.45 o                         
  -5   9  12        110.40        129.29        13.16 o                         
  -3   9  12        173.48        158.35        12.59 o                         
  -1   9  12        206.34        199.40        15.84 o                         
   1   9  12         15.34         25.55         6.77 o                         
   3   9  12        788.16        823.43        35.70 o                         
   5   9  12        188.76        204.73        15.71 o                         
   7   9  12         60.61         33.31         9.21 o                         
   9   9  12         32.14         20.73         8.94 o                         
  11   9  12        267.10        200.80        25.40 o                         
 -10  10  12       1365.20       1350.97        50.64 o                         
  -8  10  12        939.48        906.45        33.43 o                         
  -6  10  12          8.31          6.74         5.71 o                         
  -4  10  12          3.56          8.51         5.24 o                         
  -2  10  12          8.92          7.58         5.38 o                         
   0  10  12         81.19         91.41        10.28 o                         
   2  10  12          0.50         -4.15         4.74 o                         
   4  10  12          1.18          1.66         7.25 o                         
   6  10  12        818.03        913.44        35.44 o                         
   8  10  12        432.33        430.00        29.03 o                         
  10  10  12          2.97         15.29         8.47 o                         
  -7  11  12       1062.00       1077.27        55.81 o                         
  -5  11  12          3.13         12.46         7.49 o                         
  -3  11  12        140.26        150.48        14.83 o                         
  -1  11  12         79.48         50.02         9.25 o                         
   1  11  12         20.24         20.11         8.12 o                         
   3  11  12         53.04         45.11         8.52 o                         
   5  11  12        111.87        104.91        12.76 o                         
 -19   1  13        654.60        718.98        36.46 o                         
 -17   1  13         78.03         62.91        10.09 o                         
 -15   1  13          5.28         20.64         7.14 o                         
 -13   1  13        177.40        140.64        13.24 o                         
 -11   1  13       1927.84       1969.20        48.52 o                         
  -9   1  13       3808.84       3795.02        76.58 o                         
  -7   1  13       2024.74       1964.03        41.65 o                         
  -5   1  13       1558.00       1533.69        32.96 o                         
  -3   1  13       1824.34       1703.91        36.82 o                         
  -1   1  13       1768.00       1770.60        37.53 o                         
   1   1  13        716.67        785.00        20.93 o                         
   3   1  13        376.46        392.25        14.78 o                         
   5   1  13        401.27        397.25        15.02 o                         
   7   1  13       3134.42       3017.06        64.69 o                         
   9   1  13       1422.03       1451.53        32.75 o                         
  11   1  13        208.54        245.51        14.55 o                         
  13   1  13        134.82        136.01        10.98 o                         
  15   1  13          1.30          5.53         4.55 o                         
  17   1  13        265.19        272.46        16.13 o                         
  19   1  13        185.17        161.87        17.64 o                         
 -20   2  13        685.54        682.56        36.15 o                         
 -18   2  13         15.55         25.78         7.10 o                         
 -16   2  13       1391.58       1350.87        42.87 o                         
 -14   2  13         22.94         28.77         7.51 o                         
 -12   2  13          0.84          0.91         5.30 o                         
 -10   2  13       1803.07       1867.02        48.69 o                         
  -8   2  13        927.17        843.29        25.42 o                         
  -6   2  13       1744.15       1684.42        36.96 o                         
  -4   2  13        891.68        876.15        22.48 o                         
  -2   2  13        511.12        468.40        19.88 o                         
   0   2  13        443.18        411.97        15.52 o                         
   2   2  13          2.86          1.62         3.08 o                         
   4   2  13        899.59        926.36        23.46 o                         
   6   2  13          2.33          4.03         3.70 o                         
   8   2  13        549.25        578.68        20.09 o                         
  10   2  13        613.03        619.88        23.47 o                         
  12   2  13        103.38        108.11         9.46 o                         
  14   2  13        384.08        369.56        18.98 o                         
  16   2  13          8.43         15.44         5.34 o                         
  18   2  13        790.08        795.41        38.55 o                         
 -19   3  13         91.54         80.53        12.39 o                         
 -17   3  13        289.42        280.26        19.47 o                         
 -15   3  13        145.11        150.06        15.09 o                         
 -13   3  13        345.59        320.69        21.08 o                         
 -11   3  13       1290.10       1229.60        37.09 o                         
  -9   3  13        433.82        415.68        20.23 o                         
  -7   3  13        366.32        401.78        23.82 o                         
  -5   3  13        203.40        168.65        10.47 o                         
  -3   3  13       1309.71       1345.98        32.13 o                         
  -1   3  13        205.49        208.89        11.02 o                         
   1   3  13       2553.43       2502.25        48.69 o                         
   3   3  13       1714.74       1652.31        34.21 o                         
   5   3  13       2066.35       2029.62        42.09 o                         
   7   3  13         62.47         72.67         7.02 o                         
   9   3  13        173.74        163.40        10.43 o                         
  11   3  13       1750.13       1630.09        38.00 o                         
  13   3  13         59.31         48.41         6.55 o                         
  15   3  13        259.60        302.68        19.60 o                         
  17   3  13        504.09        504.91        21.66 o                         
 -18   4  13        100.22         97.29        11.92 o                         
 -16   4  13        204.37        192.70        16.35 o                         
 -14   4  13        181.33        189.16        14.91 o                         
 -12   4  13        281.20        321.54        19.90 o                         
 -10   4  13         69.45         63.53         8.77 o                         
  -8   4  13        300.97        227.17        15.59 o                         
  -6   4  13       2844.18       2793.58        60.26 o                         
  -4   4  13        448.39        400.44        19.20 o                         
  -2   4  13        163.47        203.00        13.37 o                         
   0   4  13       2456.47       2419.90        49.55 o                         
   2   4  13         68.19         45.63         5.92 o                         
   4   4  13        330.36        307.99        14.35 o                         
   6   4  13        147.29        150.41        10.01 o                         
   8   4  13       1850.77       1849.56        43.17 o                         
  10   4  13       1532.51       1541.59        37.47 o                         
  12   4  13        186.10        162.98         9.65 o                         
  14   4  13         77.17         96.66         7.37 o                         
  16   4  13         37.04         40.75         7.57 o                         
  18   4  13        275.59        258.42        37.08 o                         
 -17   5  13          8.60         17.97         7.87 o                         
 -15   5  13        373.03        346.26        22.30 o                         
 -13   5  13        117.15        109.62        12.02 o                         
 -11   5  13        711.39        690.26        29.47 o                         
  -9   5  13          0.07          3.81         5.40 o                         
  -7   5  13       3795.12       3741.87        83.71 o                         
  -5   5  13        170.56        186.06        12.70 o                         
  -3   5  13         15.81         13.91         5.12 o                         
  -1   5  13          0.21         -3.94         3.94 o                         
   1   5  13        300.00        299.47        14.66 o                         
   3   5  13       3613.57       3548.72        71.24 o                         
   5   5  13        435.75        433.29        17.96 o                         
   7   5  13        677.71        681.22        23.02 o                         
   9   5  13        148.29        131.77         8.91 o                         
  11   5  13         50.50         63.75         7.32 o                         
  13   5  13        133.09        140.91         7.52 o                         
  15   5  13         13.35         22.81        10.26 o                         
  17   5  13        178.05        179.59        27.39 o                         
 -16   6  13         10.13         12.81         6.59 o                         
 -14   6  13        122.29        126.17        13.15 o                         
 -12   6  13        501.18        505.14        24.76 o                         
 -10   6  13        487.70        511.28        25.71 o                         
  -8   6  13       2368.04       2480.15        59.12 o                         
  -6   6  13         63.67        113.85        11.08 o                         
  -4   6  13        667.27        643.56        24.93 o                         
  -2   6  13        262.63        258.62        15.05 o                         
   0   6  13       4862.91       4725.66        97.02 o                         
   2   6  13          0.90          6.72         3.80 o                         
   4   6  13         83.99         77.24         8.53 o                         
   6   6  13         72.50         71.81         9.63 o                         
   8   6  13          8.95          3.07         4.33 o                         
  10   6  13       1025.41       1012.38        28.77 o                         
  12   6  13        131.17        132.11        11.72 o                         
  14   6  13         15.87         11.61         8.82 o                         
  16   6  13        282.95        220.61        30.95 o                         
 -15   7  13          4.64         10.76         5.50 o                         
 -13   7  13         73.51        128.99        14.08 o                         
 -11   7  13        201.46        241.59        19.16 o                         
  -9   7  13         15.48         12.01         5.87 o                         
  -7   7  13         43.06         19.02         6.94 o                         
  -5   7  13        827.43        812.27        36.35 o                         
  -3   7  13       1448.02       1424.87        46.20 o                         
  -1   7  13        328.49        338.85        17.91 o                         
   1   7  13          0.18         -0.17         4.14 o                         
   3   7  13        352.40        345.45        18.46 o                         
   5   7  13       3918.45       3939.52        92.71 o                         
   7   7  13        367.09        376.94        17.47 o                         
   9   7  13        998.53        998.07        28.76 o                         
  11   7  13        155.89        158.71        13.66 o                         
  13   7  13         57.88         99.39        16.04 o                         
  15   7  13        128.86        135.37        17.71 o                         
 -14   8  13         98.71         93.83        17.18 o                         
 -12   8  13         23.46         31.43         7.04 o                         
 -10   8  13        263.10        304.90        19.47 o                         
  -8   8  13        263.63        265.43        16.75 o                         
  -6   8  13          5.59         -0.79         4.49 o                         
  -4   8  13        139.28        128.19        11.48 o                         
  -2   8  13        570.41        528.35        22.42 o                         
   0   8  13         68.78         89.42         8.74 o                         
   2   8  13         25.39         32.03         6.97 o                         
   4   8  13       2745.04       2669.63        71.11 o                         
   6   8  13        363.30        341.70        18.21 o                         
   8   8  13        240.38        304.40        17.92 o                         
  10   8  13       1694.83       1920.33        74.82 o                         
  12   8  13          9.00         36.34        11.45 o                         
 -13   9  13          1.28         14.81         8.14 o                         
 -11   9  13        227.17        222.37        16.85 o                         
  -9   9  13        186.70        158.74        12.68 o                         
  -7   9  13       1247.82       1275.16        38.40 o                         
  -5   9  13        160.27        175.95        14.49 o                         
  -3   9  13        760.19        728.97        26.96 o                         
  -1   9  13         12.38         25.15         7.28 o                         
   1   9  13         26.98          3.91         5.40 o                         
   3   9  13         15.98          4.93         5.44 o                         
   5   9  13          0.13          8.76         5.27 o                         
   7   9  13         94.65         89.49        12.36 o                         
   9   9  13        577.73        580.28        24.86 o                         
  11   9  13         26.19         28.59        11.94 o                         
 -10  10  13        405.70        420.42        28.18 o                         
  -8  10  13          5.04         18.67         7.03 o                         
  -6  10  13        960.75       1179.02        41.25 o                         
  -4  10  13         19.84         14.31         7.06 o                         
  -2  10  13          1.38          2.26         5.42 o                         
   0  10  13         61.33         29.18         7.35 o                         
   2  10  13        541.18        442.80        24.46 o                         
   4  10  13        380.84        389.32        23.23 o                         
   6  10  13        278.38        273.49        21.78 o                         
   8  10  13        482.17        552.98        25.87 o                         
  -5  11  13         21.22         30.13         9.74 o                         
  -3  11  13          2.59         15.17         8.71 o                         
  -1  11  13         35.28         10.42         7.91 o                         
   1  11  13        107.21        116.29        14.46 o                         
   3  11  13         13.14         27.01         9.12 o                         
 -20   0  14        314.47        321.04        36.10 o                         
 -18   0  14        523.08        509.08        43.31 o                         
 -16   0  14         38.39         30.40        15.68 o                         
 -14   0  14        465.12        353.49        32.76 o                         
 -12   0  14        260.84        298.37        28.19 o                         
 -10   0  14       2689.40       2779.24        91.11 o                         
  -8   0  14       1994.33       2031.44        71.43 o                         
  -6   0  14        362.88        350.38        22.79 o                         
  -4   0  14       2273.14       2167.48        61.75 o                         
  -2   0  14         27.62         15.21         6.22 o                         
   0   0  14         38.33         34.09         7.70 o                         
   2   0  14         84.10        100.15        10.98 o                         
   4   0  14        121.49        100.09        11.48 o                         
   6   0  14       3641.94       3845.21       110.31 o                         
   8   0  14        435.06        432.46        27.30 o                         
  10   0  14        991.41       1035.17        41.48 o                         
  12   0  14       1280.13       1296.01        57.02 o                         
  14   0  14        124.47        165.56        16.84 o                         
  16   0  14       1834.23       1828.33        75.50 o                         
  18   0  14       1128.20       1133.64        64.88 o                         
 -19   1  14         27.89         15.97         8.29 o                         
 -17   1  14          0.95         -2.98         6.71 o                         
 -15   1  14          1.28         13.12         7.26 o                         
 -13   1  14        633.99        650.96        31.43 o                         
 -11   1  14       4934.52       5108.55       110.70 o                         
  -9   1  14       3080.61       3119.37        66.59 o                         
  -7   1  14       2045.53       2057.36        47.06 o                         
  -5   1  14       1055.11       1061.88        28.88 o                         
  -3   1  14        718.55        721.13        22.36 o                         
  -1   1  14        542.68        604.02        21.40 o                         
   1   1  14         83.12        117.29         8.24 o                         
   3   1  14       1733.49       1753.66        38.38 o                         
   5   1  14        186.54        202.53        11.67 o                         
   7   1  14        109.13         92.40         8.47 o                         
   9   1  14       1659.33       1727.94        41.79 o                         
  11   1  14       1278.55       1351.44        35.47 o                         
  13   1  14         11.17          6.89         4.97 o                         
  15   1  14         39.30         36.26         6.83 o                         
  17   1  14         41.43         16.48         7.92 o                         
 -18   2  14          0.17         -5.19         5.19 o                         
 -16   2  14          5.41         -7.40         7.40 o                         
 -14   2  14         39.43         38.08         9.35 o                         
 -12   2  14         90.91         90.10        12.34 o                         
 -10   2  14       1377.25       1389.21        39.14 o                         
  -8   2  14       1440.75       1473.00        38.72 o                         
  -6   2  14       3402.41       3337.81        69.82 o                         
  -4   2  14        166.65        207.47        12.39 o                         
  -2   2  14         36.49         24.23         5.07 o                         
   0   2  14        347.47        332.04        14.82 o                         
   2   2  14       1680.27       1666.47        35.71 o                         
   4   2  14        502.92        539.41        19.38 o                         
   6   2  14        193.10        179.27        11.84 o                         
   8   2  14       5301.37       5510.55       100.06 o                         
  10   2  14       1968.72       1994.25        46.68 o                         
  12   2  14        787.20        741.50        26.11 o                         
  14   2  14        529.62        527.17        21.13 o                         
  16   2  14         36.91         42.92         7.33 o                         
  18   2  14        736.11        722.21        37.64 o                         
 -19   3  14          0.21          1.70         6.62 o                         
 -17   3  14         37.52          9.51         6.83 o                         
 -15   3  14        123.92        166.82        14.30 o                         
 -13   3  14         63.86         69.42        11.31 o                         
 -11   3  14         22.88         18.95         6.67 o                         
  -9   3  14       1347.28       1368.29        41.03 o                         
  -7   3  14       5951.08       6156.36       123.33 o                         
  -5   3  14       1567.37       1552.19        38.15 o                         
  -3   3  14        109.06        125.26         9.79 o                         
  -1   3  14         55.90         31.17         5.56 o                         
   1   3  14       1144.40       1142.83        29.96 o                         
   3   3  14       3599.14       3640.96        70.58 o                         
   5   3  14       1025.59        979.15        28.13 o                         
   7   3  14       2504.21       2520.29        56.56 o                         
   9   3  14         23.45         26.28         5.97 o                         
  11   3  14         30.05         28.16         7.49 o                         
  13   3  14        565.18        546.03        21.53 o                         
  15   3  14        501.66        520.71        20.44 o                         
  17   3  14        244.20        248.77        16.18 o                         
 -18   4  14        164.25        140.33        14.88 o                         
 -16   4  14          4.35          4.31         6.72 o                         
 -14   4  14        908.39        888.07        34.15 o                         
 -12   4  14       1103.65       1081.01        37.72 o                         
 -10   4  14        467.70        444.61        22.35 o                         
  -8   4  14       2412.43       2523.01        59.07 o                         
  -6   4  14        250.70        182.55        16.72 o                         
  -4   4  14         18.27          5.55         4.61 o                         
  -2   4  14        589.21        556.62        21.69 o                         
   0   4  14        194.57        181.74        12.27 o                         
   2   4  14        104.89        114.35         9.26 o                         
   4   4  14         43.65         36.18         5.83 o                         
   6   4  14       1196.82       1202.83        32.89 o                         
   8   4  14          2.38          7.69         4.57 o                         
  10   4  14       1234.02       1236.02        34.59 o                         
  12   4  14         26.85         35.93         6.18 o                         
  14   4  14         74.50         86.48         7.96 o                         
  16   4  14        221.05        225.28        13.95 o                         
 -17   5  14         77.33         74.06        11.12 o                         
 -15   5  14       1539.73       1512.42        51.31 o                         
 -13   5  14        221.58        220.45        16.68 o                         
 -11   5  14       1774.42       1832.22        49.50 o                         
  -9   5  14        304.68        238.86        16.39 o                         
  -7   5  14          8.46         -4.22         4.22 o                         
  -5   5  14          3.28         -0.41         4.71 o                         
  -3   5  14         56.90         97.22         9.54 o                         
  -1   5  14         61.51         73.78         8.28 o                         
   1   5  14       3918.87       3795.50        76.58 o                         
   3   5  14       1980.17       1868.24        44.89 o                         
   5   5  14       1551.50       1559.32        39.92 o                         
   7   5  14        100.89         85.56         9.38 o                         
   9   5  14        293.62        262.52        14.23 o                         
  11   5  14          9.51          8.13         5.03 o                         
  13   5  14        813.15        828.88        30.72 o                         
  15   5  14        148.77        131.30        19.77 o                         
 -16   6  14        277.98        243.86        20.50 o                         
 -14   6  14        801.73        780.79        34.51 o                         
 -12   6  14          7.40         -1.80         5.98 o                         
 -10   6  14          0.15          9.93         5.41 o                         
  -8   6  14        106.34         84.54        10.61 o                         
  -6   6  14       1620.61       1567.09        44.66 o                         
  -4   6  14         80.75         98.08        11.20 o                         
  -2   6  14          0.04         -0.31         4.71 o                         
   0   6  14        539.95        393.70        20.64 o                         
   2   6  14          0.06         -0.01         3.99 o                         
   4   6  14        372.56        371.35        18.52 o                         
   6   6  14        472.02        443.34        20.92 o                         
   8   6  14          6.76         15.91         8.01 o                         
  10   6  14        431.88        404.17        15.83 o                         
  12   6  14          2.71         -0.39         5.32 o                         
  14   6  14        228.94        212.21        23.73 o                         
 -15   7  14        448.21        422.08        31.80 o                         
 -13   7  14        119.65        110.40        12.56 o                         
 -11   7  14        821.72        840.20        35.64 o                         
  -9   7  14         87.73         91.08        10.74 o                         
  -7   7  14         21.34         14.75         6.11 o                         
  -5   7  14        325.22        262.98        21.59 o                         
  -3   7  14         28.19         31.43         7.00 o                         
  -1   7  14        792.03        747.58        26.25 o                         
   1   7  14       2860.84       2816.45        63.12 o                         
   3   7  14          1.65         11.78         5.48 o                         
   5   7  14        549.21        505.23        22.78 o                         
   7   7  14         27.21         41.29         6.97 o                         
   9   7  14        226.09        240.25        14.42 o                         
  11   7  14        300.13        331.03        20.74 o                         
  13   7  14         54.71         44.94        13.09 o                         
 -14   8  14        107.43        104.42        15.55 o                         
 -12   8  14        390.94        401.17        25.16 o                         
 -10   8  14         63.67         50.91         9.29 o                         
  -8   8  14          4.17          6.70         5.45 o                         
  -6   8  14         59.05         58.49         9.13 o                         
  -4   8  14          5.69          5.03         5.28 o                         
  -2   8  14        137.94        141.96        11.70 o                         
   0   8  14        374.68        348.57        16.90 o                         
   2   8  14       3726.14       3804.07        90.82 o                         
   4   8  14        407.97        347.14        19.93 o                         
   6   8  14        279.87        257.27        15.88 o                         
   8   8  14        769.91       1018.26        32.59 o                         
  10   8  14          1.45          7.48         6.94 o                         
  12   8  14         11.11         25.48        10.66 o                         
 -11   9  14        145.30        137.95        16.57 o                         
  -9   9  14         24.10         16.61         6.82 o                         
  -7   9  14        121.36        127.75        13.77 o                         
  -5   9  14         49.17         23.57         7.60 o                         
  -3   9  14        124.40        130.28        11.44 o                         
  -1   9  14        530.58        536.42        24.37 o                         
   1   9  14          0.02          3.40         5.58 o                         
   3   9  14         10.67         16.71         7.33 o                         
   5   9  14         84.58         67.70         9.18 o                         
   7   9  14        660.97        627.61        26.79 o                         
   9   9  14        325.49        260.99        20.68 o                         
  -8  10  14       1031.47       1045.18        51.54 o                         
  -6  10  14        194.50        242.34        21.23 o                         
  -4  10  14          4.33         22.98         7.28 o                         
  -2  10  14        196.73        197.29        16.84 o                         
   0  10  14       1149.65       1156.18        49.44 o                         
   2  10  14         15.75          6.73         5.75 o                         
   4  10  14        104.33        115.67        12.60 o                         
   6  10  14         41.24         40.12         9.55 o                         
 -19   1  15         72.48         89.62        12.82 o                         
 -17   1  15          3.27          5.04         8.14 o                         
 -15   1  15        429.43        447.77        28.57 o                         
 -13   1  15        125.78        126.33        14.09 o                         
 -11   1  15         68.68         77.02        11.97 o                         
  -9   1  15         79.46         95.57        11.52 o                         
  -7   1  15       1910.62       1913.03        50.61 o                         
  -5   1  15       1511.76       1611.78        40.78 o                         
  -3   1  15        959.46        891.87        26.11 o                         
  -1   1  15       1135.53       1185.44        30.97 o                         
   1   1  15       1080.67       1037.55        35.40 o                         
   3   1  15        310.48        266.98        14.18 o                         
   5   1  15        698.58        711.30        23.29 o                         
   7   1  15        575.27        563.05        21.42 o                         
   9   1  15       2338.63       2341.81        51.95 o                         
  11   1  15        290.15        277.70        15.16 o                         
  13   1  15         97.47        103.48        10.76 o                         
  15   1  15        830.89        862.20        29.34 o                         
  17   1  15        129.28        122.75        17.54 o                         
 -18   2  15        457.60        443.59        29.78 o                         
 -16   2  15         80.39         69.47        12.66 o                         
 -14   2  15       1519.79       1543.83        49.35 o                         
 -12   2  15         41.20         34.34         9.04 o                         
 -10   2  15       1250.55       1332.05        43.96 o                         
  -8   2  15        100.60         94.72        11.00 o                         
  -6   2  15        249.18        254.69        15.70 o                         
  -4   2  15       2731.87       2722.54        57.49 o                         
  -2   2  15        102.28        122.06        10.17 o                         
   0   2  15       6097.42       6516.41       128.26 o                         
   2   2  15       3115.25       3130.84        62.77 o                         
   4   2  15        588.68        555.06        22.45 o                         
   6   2  15          3.50         -3.56         3.56 o                         
   8   2  15        545.37        598.67        20.82 o                         
  10   2  15        669.06        652.89        23.71 o                         
  12   2  15        187.89        205.51        13.66 o                         
  14   2  15       2088.96       2057.30        52.16 o                         
  16   2  15        215.67        206.33        14.16 o                         
 -17   3  15         17.14         21.82         7.73 o                         
 -15   3  15         33.90         43.22        11.38 o                         
 -13   3  15        413.91        424.12        24.48 o                         
 -11   3  15          7.27          0.00         7.59 o                         
  -9   3  15       1305.93       1224.38        37.69 o                         
  -7   3  15       1539.83       1520.74        41.86 o                         
  -5   3  15        450.70        441.53        20.77 o                         
  -3   3  15         60.18         61.39         8.48 o                         
  -1   3  15        114.77        123.33        10.56 o                         
   1   3  15         18.51         14.13         5.15 o                         
   3   3  15       1142.51       1165.76        31.40 o                         
   5   3  15       3389.66       3462.86        72.55 o                         
   7   3  15          5.99         10.86         4.04 o                         
   9   3  15        309.90        309.47        16.54 o                         
  11   3  15        232.45        203.85        13.09 o                         
  13   3  15         27.94         20.69         5.57 o                         
  15   3  15        173.53        161.41        13.43 o                         
  17   3  15        197.21        189.92        19.19 o                         
 -18   4  15          0.13          4.43         5.98 o                         
 -16   4  15         16.28         15.40         7.74 o                         
 -14   4  15        299.48        243.51        25.57 o                         
 -12   4  15        243.19        260.55        20.66 o                         
 -10   4  15        311.45        330.60        19.58 o                         
  -8   4  15         17.27         20.38         6.45 o                         
  -6   4  15        213.14        251.74        16.46 o                         
  -4   4  15       1468.67       1341.10        40.68 o                         
  -2   4  15         58.89         47.72         7.35 o                         
   0   4  15        195.14        171.71        13.92 o                         
   2   4  15        114.24        102.33         9.88 o                         
   4   4  15       1395.02       1441.43        37.64 o                         
   6   4  15        971.79        977.99        33.20 o                         
   8   4  15          0.60         -3.75         3.75 o                         
  10   4  15          7.25         11.45         4.71 o                         
  12   4  15       1359.03       1442.73        37.14 o                         
  14   4  15          7.12          4.08         4.25 o                         
  16   4  15         95.02         77.32         8.18 o                         
 -17   5  15          1.07          0.68         5.17 o                         
 -15   5  15          0.52         -4.81         4.87 o                         
 -13   5  15         96.65        156.62        15.09 o                         
 -11   5  15        188.20        238.56        17.97 o                         
  -9   5  15          0.42          2.04         5.85 o                         
  -7   5  15        619.76        595.09        28.25 o                         
  -5   5  15        212.49        172.43        14.96 o                         
  -3   5  15          8.19          5.93         4.46 o                         
  -1   5  15        682.55        646.62        26.80 o                         
   1   5  15         14.85         34.73         7.01 o                         
   3   5  15          4.15          0.73         4.51 o                         
   5   5  15          7.98         -3.87         3.87 o                         
   7   5  15        255.05        259.21        15.29 o                         
   9   5  15         11.07         15.46         5.06 o                         
  11   5  15         45.48         64.60         9.14 o                         
  13   5  15         63.99         61.35         7.62 o                         
  15   5  15        443.20        412.37        36.90 o                         
 -16   6  15         38.57         59.15        10.92 o                         
 -14   6  15        733.89        862.82        36.41 o                         
 -12   6  15        396.06        366.93        25.89 o                         
 -10   6  15       1113.64       1180.62        37.65 o                         
  -8   6  15        149.67        130.43        13.86 o                         
  -6   6  15        619.78        651.80        29.96 o                         
  -4   6  15       2252.00       2302.37        62.37 o                         
  -2   6  15          0.00          6.42         6.39 o                         
   0   6  15        496.19        468.17        28.56 o                         
   2   6  15          1.47         -1.55         3.92 o                         
   4   6  15         15.78         10.83         5.71 o                         
   6   6  15          0.58          7.69         5.41 o                         
   8   6  15         27.72         21.59         5.93 o                         
  10   6  15          5.43          3.80         3.71 o                         
  12   6  15        297.58        339.71        15.15 o                         
  14   6  15        670.43        675.33        42.39 o                         
 -13   7  15         39.60         10.38         7.25 o                         
 -11   7  15         28.98         35.09         9.71 o                         
  -9   7  15         29.24         22.79         7.25 o                         
  -7   7  15         49.59         74.79        11.35 o                         
  -5   7  15         20.89         11.35         6.96 o                         
  -3   7  15        630.38        669.74        27.42 o                         
  -1   7  15        209.82        202.49        13.35 o                         
   1   7  15       1018.13       1026.41        30.40 o                         
   3   7  15        370.16        358.18        20.01 o                         
   5   7  15        937.26        968.22        38.85 o                         
   7   7  15        194.14        226.60        14.90 o                         
   9   7  15       1208.27       1368.86        40.74 o                         
  11   7  15        184.15        172.95        12.11 o                         
  13   7  15         46.08         55.54        13.05 o                         
 -12   8  15        278.36        328.07        28.73 o                         
 -10   8  15         15.07         23.24         8.03 o                         
  -8   8  15        217.58        253.76        19.32 o                         
  -6   8  15         51.08         50.80        10.16 o                         
  -4   8  15          2.08         -0.92         4.62 o                         
  -2   8  15        432.97        435.22        22.96 o                         
   0   8  15         86.55         81.76        10.24 o                         
   2   8  15        106.51         94.95        10.73 o                         
   4   8  15        156.19        146.45        13.62 o                         
   6   8  15        125.05        182.65        13.17 o                         
   8   8  15       1222.95       1388.66        51.42 o                         
  10   8  15        280.80        278.55        22.02 o                         
  -9   9  15         87.53         84.02        12.38 o                         
  -7   9  15        567.23        559.22        31.54 o                         
  -5   9  15         33.44         28.77         8.07 o                         
  -3   9  15        289.45        282.63        17.45 o                         
  -1   9  15       1225.89       1308.09        46.59 o                         
   1   9  15        360.71        306.65        19.44 o                         
   3   9  15         22.56         26.70         8.11 o                         
   5   9  15        268.26        254.06        18.28 o                         
   7   9  15       1018.09        950.28        33.42 o                         
   9   9  15         21.64         18.62        12.65 o                         
  -6  10  15        142.31        160.50        19.06 o                         
  -4  10  15         59.52         80.58        11.13 o                         
  -2  10  15       1009.59       1089.28        43.52 o                         
   0  10  15         50.87         71.46        11.69 o                         
   2  10  15          0.00         -3.77         6.61 o                         
   4  10  15        262.27        275.16        18.29 o                         
 -18   0  16        216.21        237.41        27.52 o                         
 -16   0  16        451.31        401.98        35.51 o                         
 -14   0  16        236.69        258.83        35.26 o                         
 -12   0  16        409.74        476.33        38.54 o                         
 -10   0  16        249.22        237.65        26.56 o                         
  -8   0  16      11826.79      13170.77       454.82 o                         
  -6   0  16         84.95         67.78        13.22 o                         
  -4   0  16        145.51        115.10        17.52 o                         
  -2   0  16          7.81          5.94         7.15 o                         
   0   0  16        106.05         97.82        14.83 o                         
   2   0  16       1352.75       1347.51        48.47 o                         
   4   0  16        504.47        452.02        30.68 o                         
   6   0  16         11.19          7.38         4.69 o                         
   8   0  16        882.06        908.51        39.72 o                         
  10   0  16        321.71        344.15        23.33 o                         
  12   0  16         79.16         65.48        12.84 o                         
  14   0  16        384.65        390.60        31.88 o                         
  16   0  16       1654.11       1672.74        87.15 o                         
 -17   1  16         24.62          7.59         7.32 o                         
 -15   1  16        400.98        462.67        29.93 o                         
 -13   1  16          2.42         -1.68         5.99 o                         
 -11   1  16       1515.30       1515.99        49.14 o                         
  -9   1  16       6615.84       6704.02       158.84 o                         
  -7   1  16       1542.05       1593.85        56.74 o                         
  -5   1  16        864.71        829.21        29.49 o                         
  -3   1  16         23.14         32.00         6.71 o                         
  -1   1  16          0.74         -0.07         4.54 o                         
   1   1  16        706.74        752.42        25.97 o                         
   3   1  16         64.34         70.80         8.35 o                         
   5   1  16          2.71          2.29         3.96 o                         
   7   1  16        421.78        432.85        20.30 o                         
   9   1  16       2007.52       2092.07        53.33 o                         
  11   1  16        270.88        267.79        16.14 o                         
  13   1  16        263.78        253.15        16.64 o                         
  15   1  16        148.63        161.72        13.00 o                         
  17   1  16          4.33          5.16        14.69 o                         
 -18   2  16          1.64          3.17         5.95 o                         
 -16   2  16        234.85        251.50        20.73 o                         
 -14   2  16        119.58        126.35        14.03 o                         
 -12   2  16        106.84        127.16        19.29 o                         
 -10   2  16         74.56         49.04        10.74 o                         
  -8   2  16        466.79        442.46        25.55 o                         
  -6   2  16       2185.86       2244.20        56.10 o                         
  -4   2  16        680.77        685.02        27.69 o                         
  -2   2  16        229.70        261.43        15.66 o                         
   0   2  16        555.80        528.24        22.10 o                         
   2   2  16         99.25         85.45         8.88 o                         
   4   2  16        621.28        674.20        29.54 o                         
   6   2  16          3.96          5.27         5.13 o                         
   8   2  16         79.04         78.62        10.82 o                         
  10   2  16         28.81         17.56         5.91 o                         
  12   2  16        320.16        305.44        16.11 o                         
  14   2  16         32.94         29.88         7.32 o                         
  16   2  16        145.31        158.04        15.01 o                         
 -17   3  16         25.77         40.95         8.89 o                         
 -15   3  16        489.30        526.14        32.15 o                         
 -13   3  16          8.77          4.78         8.10 o                         
 -11   3  16         31.09         32.77         9.18 o                         
  -9   3  16          8.46         16.33         7.08 o                         
  -7   3  16        819.27        907.70        36.13 o                         
  -5   3  16       1254.34       1275.96        39.35 o                         
  -3   3  16        232.49        251.29        20.90 o                         
  -1   3  16        149.78        140.66        12.55 o                         
   1   3  16         22.37         12.84         4.92 o                         
   3   3  16       2579.78       2562.01        56.11 o                         
   5   3  16       1840.18       1839.84        48.08 o                         
   7   3  16         75.45         85.75        10.18 o                         
   9   3  16       2229.82       2309.74        54.26 o                         
  11   3  16          0.46          3.50         4.53 o                         
  13   3  16          2.41          4.04         4.80 o                         
  15   3  16         45.11         51.07         8.68 o                         
 -16   4  16        326.24        318.49        23.35 o                         
 -14   4  16         85.94         71.71        12.57 o                         
 -12   4  16        323.11        351.29        22.71 o                         
 -10   4  16         45.79         40.42         9.54 o                         
  -8   4  16        110.18        105.41        13.04 o                         
  -6   4  16       2007.35       1889.10        55.72 o                         
  -4   4  16         88.61         65.79        10.46 o                         
  -2   4  16        565.73        576.22        24.15 o                         
   0   4  16         71.25         61.33         8.61 o                         
   2   4  16        313.87        317.86        21.46 o                         
   4   4  16          0.28          0.76         4.02 o                         
   6   4  16        110.37         89.06        10.59 o                         
   8   4  16         22.03         21.35         5.58 o                         
  10   4  16        204.53        187.18        13.02 o                         
  12   4  16        237.62        244.47        14.62 o                         
  14   4  16        240.18        239.65        17.31 o                         
 -15   5  16         96.59         93.68        13.68 o                         
 -13   5  16         35.88         51.01        10.02 o                         
 -11   5  16          8.94          9.42         6.81 o                         
  -9   5  16          9.79          7.50         7.69 o                         
  -7   5  16        229.79        250.19        17.89 o                         
  -5   5  16         57.60         19.67         6.87 o                         
  -3   5  16        840.13        790.87        34.09 o                         
  -1   5  16       1092.49       1088.72        34.27 o                         
   1   5  16        288.46        281.17        17.12 o                         
   3   5  16        599.87        545.91        21.65 o                         
   5   5  16        515.69        442.39        21.05 o                         
   7   5  16         76.91         54.54         8.37 o                         
   9   5  16        355.51        364.38        18.73 o                         
  11   5  16        451.06        474.50        23.22 o                         
  13   5  16        174.27        180.69        13.03 o                         
 -14   6  16       1744.84       1757.59        62.48 o                         
 -12   6  16        962.62        936.78        51.11 o                         
 -10   6  16        283.24        301.78        20.59 o                         
  -8   6  16        345.22        273.35        20.80 o                         
  -6   6  16        390.75        415.74        24.09 o                         
  -4   6  16        303.18        323.93        20.89 o                         
  -2   6  16        113.49        107.72        11.57 o                         
   0   6  16         76.19         58.62         9.17 o                         
   2   6  16         13.09          7.69         4.75 o                         
   4   6  16        383.86        354.73        20.44 o                         
   6   6  16        252.83        256.29        19.47 o                         
   8   6  16          5.84          4.46         5.04 o                         
  10   6  16         90.74        122.88         9.64 o                         
  12   6  16        138.95        138.04        10.93 o                         
 -13   7  16        429.32        355.07        28.06 o                         
 -11   7  16          0.08          1.30         7.12 o                         
  -9   7  16         24.13         23.26         9.18 o                         
  -7   7  16        238.36        222.59        18.84 o                         
  -5   7  16       1801.35       1743.28        51.19 o                         
  -3   7  16         82.20         99.96        12.00 o                         
  -1   7  16        202.08        204.05        13.95 o                         
   1   7  16          3.25          2.09         4.30 o                         
   3   7  16          9.27         -3.55         4.47 o                         
   5   7  16          7.58          3.86         5.77 o                         
   7   7  16          0.38         -2.40         4.03 o                         
   9   7  16        167.49        158.82        13.35 o                         
  11   7  16         18.86         30.24         5.04 o                         
 -10   8  16        113.98         97.67        14.42 o                         
  -8   8  16        407.46        408.81        25.10 o                         
  -6   8  16        160.25        147.76        14.54 o                         
  -4   8  16        482.49        566.06        26.43 o                         
  -2   8  16        370.81        359.25        18.90 o                         
   0   8  16         24.43         37.41         7.91 o                         
   2   8  16         53.07         73.94         9.86 o                         
   4   8  16         38.70         48.58         8.59 o                         
   6   8  16        285.56        255.83        16.97 o                         
   8   8  16        360.16        363.92        20.64 o                         
  10   8  16        253.70        255.19        21.80 o                         
  -9   9  16        100.90         92.15        25.19 o                         
  -7   9  16        714.27        805.99        53.90 o                         
  -5   9  16         26.07         36.62         9.62 o                         
  -3   9  16         17.86          8.44         5.68 o                         
  -1   9  16        300.52        247.66        19.98 o                         
   1   9  16        720.46        704.65        33.73 o                         
   3   9  16         22.09         24.72         7.28 o                         
   5   9  16        127.52        111.09        12.90 o                         
   7   9  16        323.26        247.04        18.79 o                         
  -2  10  16         25.41         41.98         9.30 o                         
   0  10  16         44.90         48.34        12.79 o                         
   2  10  16         94.82         30.16        19.80 o                         
 -17   1  17        148.51        115.66        16.13 o                         
 -15   1  17        317.91        280.44        20.96 o                         
 -13   1  17         80.61         60.38        11.82 o                         
 -11   1  17         61.37         81.20        12.59 o                         
  -9   1  17       2409.90       2558.38        84.39 o                         
  -7   1  17       1925.62       2006.91        57.15 o                         
  -5   1  17       2638.31       2604.43        61.94 o                         
  -3   1  17        646.99        642.54        33.52 o                         
  -1   1  17        227.58        214.94        15.28 o                         
   1   1  17        591.47        638.42        31.18 o                         
   3   1  17        129.51        137.22        11.54 o                         
   5   1  17       3394.72       3490.91        78.87 o                         
   7   1  17       1170.74       1150.60        32.36 o                         
   9   1  17        290.53        293.87        16.79 o                         
  11   1  17        536.32        557.38        24.99 o                         
  13   1  17         34.88         34.14         7.54 o                         
  15   1  17        205.72        201.16        16.44 o                         
 -16   2  17        119.64        120.71        14.99 o                         
 -14   2  17          1.82         -3.20         6.79 o                         
 -12   2  17        172.15        182.31        17.57 o                         
 -10   2  17          2.41          6.64         7.32 o                         
  -8   2  17       1426.56       1528.23        47.31 o                         
  -6   2  17       1057.18       1031.08        41.06 o                         
  -4   2  17        453.00        474.29        24.36 o                         
  -2   2  17       2229.65       2257.46        57.63 o                         
   0   2  17       1161.09       1235.73        34.81 o                         
   2   2  17         80.07         57.42         8.51 o                         
   4   2  17        350.61        370.55        19.39 o                         
   6   2  17          0.95         -3.67         3.67 o                         
   8   2  17       1698.93       1672.50        45.44 o                         
  10   2  17        814.17        879.40        32.48 o                         
  12   2  17         18.63         18.59         5.75 o                         
  14   2  17          7.62         10.61         5.26 o                         
 -17   3  17         10.90          3.69        10.98 o                         
 -15   3  17         63.48         72.03        13.36 o                         
 -13   3  17         55.31         43.58         9.80 o                         
 -11   3  17        438.63        431.80        27.96 o                         
  -9   3  17        466.65        441.75        26.66 o                         
  -7   3  17        751.49        828.23        36.75 o                         
  -5   3  17         18.44         22.77         7.94 o                         
  -3   3  17         17.71         14.58         6.89 o                         
  -1   3  17          0.14          4.80         4.74 o                         
   1   3  17       1315.34       1297.10        36.73 o                         
   3   3  17       3079.02       2974.76        82.57 o                         
   5   3  17       1597.67       1535.76        49.74 o                         
   7   3  17         46.75         50.91         6.69 o                         
   9   3  17       1393.55       1448.34        40.31 o                         
  11   3  17        547.96        565.10        24.27 o                         
  13   3  17         67.31         66.07        10.88 o                         
  15   3  17         85.53         94.03        11.81 o                         
 -16   4  17        110.64        106.49        15.86 o                         
 -14   4  17         17.37         23.90         8.34 o                         
 -12   4  17          1.88         -0.06         6.74 o                         
 -10   4  17         62.86         60.94        11.44 o                         
  -8   4  17          4.42         10.38         6.15 o                         
  -6   4  17        284.35        247.73        18.33 o                         
  -4   4  17          0.30         -4.06         4.06 o                         
  -2   4  17       1624.20       1548.42        45.97 o                         
   0   4  17        976.90        879.81        30.17 o                         
   2   4  17          0.99         -0.55         4.05 o                         
   4   4  17        108.29        146.64        15.06 o                         
   6   4  17        231.67        236.38        12.47 o                         
   8   4  17         62.88         59.21        10.14 o                         
  10   4  17        203.53        222.51        14.35 o                         
  12   4  17         33.96         35.68         6.36 o                         
  14   4  17        178.45        177.30        15.09 o                         
 -15   5  17         47.46         50.53        13.35 o                         
 -13   5  17          0.82         -4.94         4.94 o                         
 -11   5  17        363.87        396.03        25.75 o                         
  -9   5  17        632.98        611.56        29.83 o                         
  -7   5  17        738.43        771.46        33.92 o                         
  -5   5  17         10.52          7.49         5.84 o                         
  -3   5  17         98.36        107.64        12.20 o                         
  -1   5  17         61.74         47.01         8.99 o                         
   1   5  17          4.52         -4.62         4.62 o                         
   3   5  17         37.51         21.20         6.29 o                         
   5   5  17        958.19        915.95        31.56 o                         
   7   5  17        111.11         82.98         9.56 o                         
   9   5  17        219.90        228.44        15.28 o                         
  11   5  17         44.48         30.30         7.43 o                         
  13   5  17         55.02         62.34        10.34 o                         
 -14   6  17        191.37        203.70        22.20 o                         
 -12   6  17        170.27        148.41        16.75 o                         
 -10   6  17         59.30         58.87        11.83 o                         
  -8   6  17         21.70         18.56        10.30 o                         
  -6   6  17        332.68        335.83        22.19 o                         
  -4   6  17         10.11          6.80         6.35 o                         
  -2   6  17         54.46         68.64         9.31 o                         
   0   6  17         23.99         12.17         6.02 o                         
   2   6  17        145.37        149.60        12.39 o                         
   4   6  17         47.60         49.62         9.04 o                         
   6   6  17         36.52         23.28         7.29 o                         
   8   6  17         63.43         61.45         9.94 o                         
  10   6  17        199.43        271.62        23.21 o                         
  12   6  17          0.15          4.50         3.84 o                         
 -11   7  17          7.14          2.17         6.99 o                         
  -9   7  17         47.72         39.35         9.06 o                         
  -7   7  17         97.95        132.04        15.29 o                         
  -5   7  17         92.65        110.85        12.66 o                         
  -3   7  17        516.05        484.81        27.52 o                         
  -1   7  17         46.86         31.31         8.14 o                         
   1   7  17        373.97        320.54        19.38 o                         
   3   7  17         20.34          7.66         6.47 o                         
   5   7  17         32.23         43.56         9.03 o                         
   7   7  17         45.65         46.24         8.04 o                         
   9   7  17          8.58         18.78         5.67 o                         
 -10   8  17         22.39         33.57        11.08 o                         
  -8   8  17        526.70        488.07        30.01 o                         
  -6   8  17       1170.04       1394.47        48.78 o                         
  -4   8  17         63.21         49.90         9.17 o                         
  -2   8  17         43.50         43.07         7.61 o                         
   0   8  17        291.86        333.73        34.10 o                         
   2   8  17          9.43         17.64         6.29 o                         
   4   8  17         17.57         23.02         7.18 o                         
   6   8  17        184.21        166.02        15.20 o                         
   8   8  17        165.48        135.60        13.34 o                         
  -5   9  17        137.94        141.53        17.64 o                         
  -3   9  17        250.72        273.31        23.82 o                         
  -1   9  17        130.10        143.44        14.99 o                         
   1   9  17       1418.71       1405.71        51.11 o                         
   3   9  17        309.29        300.53        20.39 o                         
   5   9  17         84.09         80.95        26.73 o                         
 -16   0  18          8.40         -7.40         7.40 o                         
 -14   0  18          1.75         -0.67         6.60 o                         
 -12   0  18        336.55        369.38        34.59 o                         
 -10   0  18       1639.28       1657.74        75.44 o                         
  -8   0  18         31.47         48.73        15.23 o                         
  -6   0  18       5885.79       6164.75       178.65 o                         
  -4   0  18       3043.10       3052.47       112.38 o                         
  -2   0  18       1044.15       1100.88        53.17 o                         
   0   0  18         36.49         69.06        16.87 o                         
   2   0  18         87.60         70.08        17.20 o                         
   4   0  18         88.86         68.23        14.98 o                         
   6   0  18        352.40        361.24        25.55 o                         
   8   0  18       8355.98       8658.39       238.14 o                         
  10   0  18       1151.51       1202.71        57.76 o                         
  12   0  18         92.61         82.07        14.52 o                         
  14   0  18       1463.60       1449.15        72.13 o                         
 -15   1  18         28.52          9.90         8.07 o                         
 -13   1  18         39.05         44.28        11.09 o                         
 -11   1  18       1043.24       1072.34        41.74 o                         
  -9   1  18          5.86          6.55         9.26 o                         
  -7   1  18         36.25         13.95         7.09 o                         
  -5   1  18        138.85        132.10        14.49 o                         
  -3   1  18        221.95        274.49        21.46 o                         
  -1   1  18        459.14        509.48        26.01 o                         
   1   1  18          0.02          0.20         4.76 o                         
   3   1  18        107.22         94.20        10.30 o                         
   5   1  18       2333.44       2329.84        55.25 o                         
   7   1  18       1833.25       1821.16        53.96 o                         
   9   1  18         33.40         22.61         6.02 o                         
  11   1  18        263.51        266.31        15.77 o                         
  13   1  18         90.87         79.50        11.08 o                         
 -16   2  18        126.67        114.04        15.16 o                         
 -14   2  18        146.26        156.56        19.84 o                         
 -12   2  18         30.69         49.44        11.00 o                         
 -10   2  18        560.49        578.96        30.68 o                         
  -8   2  18        366.72        379.34        24.80 o                         
  -6   2  18        744.20        732.76        34.99 o                         
  -4   2  18        397.86        427.49        24.73 o                         
  -2   2  18        181.85        162.33        13.89 o                         
   0   2  18        585.53        595.79        26.52 o                         
   2   2  18        479.94        489.00        22.49 o                         
   4   2  18         21.78          9.67         5.30 o                         
   6   2  18       2291.98       2400.36        57.87 o                         
   8   2  18         17.50         28.49         6.30 o                         
  10   2  18          0.04         -4.36         4.36 o                         
  12   2  18        523.84        522.71        24.46 o                         
  14   2  18        267.98        252.49        20.99 o                         
 -15   3  18          8.06          1.98         7.66 o                         
 -13   3  18         91.42         85.25        12.97 o                         
 -11   3  18        151.85        189.00        17.40 o                         
  -9   3  18        648.63        665.22        34.98 o                         
  -7   3  18          0.02          5.31         8.00 o                         
  -5   3  18          3.95          1.15         5.78 o                         
  -3   3  18         96.87        132.77        17.29 o                         
  -1   3  18       1841.45       1897.38        51.59 o                         
   1   3  18          9.56         -3.67         3.67 o                         
   3   3  18        388.30        373.04        19.20 o                         
   5   3  18        308.80        294.20        17.18 o                         
   7   3  18        161.96        167.29        11.70 o                         
   9   3  18        136.56        153.40        12.73 o                         
  11   3  18         13.68         12.69         6.29 o                         
  13   3  18         16.38         20.88         7.23 o                         
 -14   4  18          1.56         -4.50         5.51 o                         
 -12   4  18        181.65        206.48        19.42 o                         
 -10   4  18        402.21        460.04        28.54 o                         
  -8   4  18          3.27          1.38         6.25 o                         
  -6   4  18        399.89        409.05        24.57 o                         
  -4   4  18          5.16         14.14         6.90 o                         
  -2   4  18          2.62          1.39         5.13 o                         
   0   4  18        932.05        884.97        33.01 o                         
   2   4  18       2792.11       2795.79        62.68 o                         
   4   4  18        230.15        196.35        14.40 o                         
   6   4  18        156.46        170.85        11.43 o                         
   8   4  18          5.50          0.38         6.83 o                         
  10   4  18         11.75         11.75         5.52 o                         
  12   4  18         28.01         32.33         7.87 o                         
 -13   5  18         94.69        102.51        15.12 o                         
 -11   5  18          9.29          7.17         7.12 o                         
  -9   5  18        132.08        143.56        15.50 o                         
  -7   5  18         15.91         19.55        10.21 o                         
  -5   5  18        111.34         74.76        10.94 o                         
  -3   5  18         31.58         46.13         9.25 o                         
  -1   5  18          0.57          2.02         5.22 o                         
   1   5  18          5.74          0.79         5.02 o                         
   3   5  18         73.30         62.83        11.03 o                         
   5   5  18        373.83        374.81        20.70 o                         
   7   5  18          5.90          2.62         4.48 o                         
   9   5  18        485.28        544.56        24.00 o                         
  11   5  18        759.11        778.15        36.24 o                         
 -12   6  18         53.12         38.97        11.69 o                         
 -10   6  18         13.29         10.25         7.45 o                         
  -8   6  18         87.39        114.65        13.28 o                         
  -6   6  18        383.24        391.24        24.09 o                         
  -4   6  18         81.47         79.06        11.83 o                         
  -2   6  18         17.74          7.48        10.03 o                         
   0   6  18        207.50        172.45        15.04 o                         
   2   6  18        748.15        741.25        32.23 o                         
   4   6  18        188.84        189.90        15.62 o                         
   6   6  18         71.05         44.84         9.68 o                         
   8   6  18        802.20        961.39        47.04 o                         
  10   6  18       1089.88       1078.99        40.32 o                         
 -11   7  18         76.51         72.84        34.74 o                         
  -9   7  18        222.70        197.03        19.61 o                         
  -7   7  18        353.48        378.43        24.42 o                         
  -5   7  18        126.06        180.03        16.09 o                         
  -3   7  18        136.87        131.99        14.07 o                         
  -1   7  18        101.11        104.21        11.89 o                         
   1   7  18         11.53          5.42         5.98 o                         
   3   7  18        260.78        254.31        17.93 o                         
   5   7  18        296.13        259.21        19.41 o                         
   7   7  18         81.38         71.08        10.42 o                         
   9   7  18          5.58          8.57         5.95 o                         
  -8   8  18          3.10          3.39         6.73 o                         
  -6   8  18         46.26         55.06        12.70 o                         
  -4   8  18        274.98        261.70        22.10 o                         
  -2   8  18        231.39        203.49        16.47 o                         
   0   8  18        667.54        682.56        32.30 o                         
   2   8  18          0.36          1.15         5.86 o                         
   4   8  18        255.48        259.90        22.50 o                         
   6   8  18        687.25        648.54        30.22 o                         
  -1   9  18        366.98        359.16        59.74 o                         
 -15   1  19         51.96         54.58        11.73 o                         
 -13   1  19         15.14         27.42        10.61 o                         
 -11   1  19          5.59          1.64         5.64 o                         
  -9   1  19        921.49        928.70        40.90 o                         
  -7   1  19       2817.71       2967.32        81.38 o                         
  -5   1  19        380.25        371.88        22.96 o                         
  -3   1  19        156.32        178.71        14.51 o                         
  -1   1  19        205.16        205.99        15.96 o                         
   1   1  19        419.77        394.43        21.90 o                         
   3   1  19        668.25        675.54        29.47 o                         
   5   1  19       2277.34       2403.90        58.89 o                         
   7   1  19        197.38        226.03        15.93 o                         
   9   1  19         26.08         35.25         7.34 o                         
  11   1  19         36.38         34.76         7.02 o                         
  13   1  19        165.48        169.60        18.44 o                         
 -14   2  19        314.52        332.46        23.85 o                         
 -12   2  19          2.19         10.71         6.97 o                         
 -10   2  19        107.92        120.27        14.74 o                         
  -8   2  19       2691.79       2755.63        76.13 o                         
  -6   2  19       2046.06       2168.27        59.09 o                         
  -4   2  19       1348.11       1326.66        43.49 o                         
  -2   2  19         89.57         73.28        10.26 o                         
   0   2  19         50.48         49.84         9.32 o                         
   2   2  19         96.83        110.21        11.75 o                         
   4   2  19        922.93        963.46        33.17 o                         
   6   2  19        374.18        400.23        22.10 o                         
   8   2  19        276.71        300.14        16.88 o                         
  10   2  19        275.61        269.63        18.31 o                         
  12   2  19         28.62         31.17         7.42 o                         
 -13   3  19        156.07        163.17        17.55 o                         
 -11   3  19         34.15         52.24        11.01 o                         
  -9   3  19       1013.60       1042.15        46.37 o                         
  -7   3  19       2116.56       2187.34        61.15 o                         
  -5   3  19         20.56          5.51         6.01 o                         
  -3   3  19          1.67         -4.63         4.63 o                         
  -1   3  19       1325.99       1363.98        43.30 o                         
   1   3  19        249.15        234.03        17.30 o                         
   3   3  19         12.86         16.89         6.11 o                         
   5   3  19          1.38          6.31         4.89 o                         
   7   3  19         37.85         46.06         8.49 o                         
   9   3  19         83.64         71.90         9.85 o                         
  11   3  19         48.34         44.18         9.26 o                         
 -14   4  19       1739.13       1657.31       148.26 o                         
 -12   4  19       1486.68       1503.58        59.92 o                         
 -10   4  19          0.34         -0.81         5.80 o                         
  -8   4  19        403.12        385.86        25.62 o                         
  -6   4  19        365.52        327.07        21.81 o                         
  -4   4  19       1039.02       1100.14        39.32 o                         
  -2   4  19        121.88        123.84        13.52 o                         
   0   4  19       1276.21       1300.68        41.92 o                         
   2   4  19       1097.33       1106.19        36.41 o                         
   4   4  19         15.59         18.10         6.35 o                         
   6   4  19        168.08        164.98        11.53 o                         
   8   4  19          2.16          9.01         5.49 o                         
  10   4  19        457.65        432.92        25.48 o                         
 -11   5  19        207.36        209.58        20.22 o                         
  -9   5  19         38.88         23.76         7.84 o                         
  -7   5  19         37.99         69.83        11.47 o                         
  -5   5  19        360.07        297.41        23.05 o                         
  -3   5  19          1.00         -3.64         5.23 o                         
  -1   5  19         34.68         38.19         8.58 o                         
   1   5  19          3.37          2.23         5.37 o                         
   3   5  19        124.08        116.93        12.87 o                         
   5   5  19         77.22         64.38         9.76 o                         
   7   5  19        201.47        242.60        16.58 o                         
   9   5  19         63.24         79.55        10.66 o                         
 -10   6  19          4.08          5.73         7.91 o                         
  -8   6  19         51.69         61.00        12.47 o                         
  -6   6  19       1398.41       1380.20        45.15 o                         
  -4   6  19         11.03         -5.66         5.73 o                         
  -2   6  19          2.59         -0.84         6.37 o                         
   0   6  19        492.18        500.02        24.76 o                         
   2   6  19         33.22         18.07         6.74 o                         
   4   6  19         23.94         23.94         8.05 o                         
   6   6  19        227.03        206.05        17.47 o                         
   8   6  19        503.55        490.55        29.83 o                         
  -9   7  19         20.75         14.27        24.69 o                         
  -7   7  19          1.10         11.66         7.86 o                         
  -5   7  19        132.56        154.61        16.62 o                         
  -3   7  19        128.02        152.97        15.46 o                         
  -1   7  19         46.20         33.30         8.50 o                         
   1   7  19         31.34         22.96         8.26 o                         
   3   7  19         65.83         48.73        10.67 o                         
   5   7  19         23.02         18.61         6.57 o                         
   7   7  19         14.07         -7.60         7.60 o                         
  -4   8  19        827.47        809.58        46.04 o                         
  -2   8  19          0.33          1.19         6.70 o                         
   0   8  19         57.82         35.73         9.81 o                         
   2   8  19        121.16         67.79        16.11 o                         
 -14   0  20          0.65         -5.16         8.36 o                         
 -12   0  20        100.43         96.51        20.46 o                         
 -10   0  20          7.57          9.09        10.10 o                         
  -8   0  20        555.40        662.40        48.22 o                         
  -6   0  20       2506.60       2571.95       117.56 o                         
  -4   0  20       1089.62       1061.24        52.50 o                         
  -2   0  20        469.53        490.37        40.20 o                         
   0   0  20       1491.81       1505.56        61.91 o                         
   2   0  20        885.96        904.93        48.31 o                         
   4   0  20          1.44          5.62         8.25 o                         
   6   0  20        356.90        380.58        30.60 o                         
   8   0  20          8.60          4.86         7.53 o                         
  10   0  20       1400.72       1385.64        59.09 o                         
  12   0  20          4.96          2.13        10.60 o                         
 -13   1  20         21.93         12.07         6.94 o                         
 -11   1  20        244.06        232.56        20.48 o                         
  -9   1  20        247.65        241.60        20.42 o                         
  -7   1  20         68.69         78.71        12.51 o                         
  -5   1  20        351.75        336.32        22.28 o                         
  -3   1  20        246.15        222.48        17.01 o                         
  -1   1  20         39.86         37.68         7.72 o                         
   1   1  20        104.38        116.72        12.55 o                         
   3   1  20        257.04        290.00        23.47 o                         
   5   1  20       2382.26       2424.11        62.03 o                         
   7   1  20       1319.68       1373.91        40.57 o                         
   9   1  20        611.49        630.33        33.61 o                         
  11   1  20        296.25        273.52        23.61 o                         
 -14   2  20        293.15        284.07        57.68 o                         
 -12   2  20        101.96        101.69        14.23 o                         
 -10   2  20         47.32         49.27        11.56 o                         
  -8   2  20       1072.14       1151.31        60.44 o                         
  -6   2  20        962.84        928.26        39.17 o                         
  -4   2  20        136.73        124.40        14.47 o                         
  -2   2  20        336.11        340.57        23.03 o                         
   0   2  20        539.13        505.95        25.51 o                         
   2   2  20        565.71        522.25        28.03 o                         
   4   2  20          8.26          3.29         5.20 o                         
   6   2  20         31.54         29.22         7.16 o                         
   8   2  20          1.35          4.62         4.99 o                         
  10   2  20        263.84        269.75        19.97 o                         
 -13   3  20         72.80         80.62        13.88 o                         
 -11   3  20        228.72        255.24        21.20 o                         
  -9   3  20       1459.79       1558.05        53.05 o                         
  -7   3  20        206.77        219.91        19.18 o                         
  -5   3  20         43.42         43.43        10.30 o                         
  -3   3  20        152.49        140.59        24.66 o                         
  -1   3  20         52.84         64.29        11.26 o                         
   1   3  20        185.49        187.49        15.41 o                         
   3   3  20         22.64         15.37         6.10 o                         
   5   3  20        913.46        970.57        38.81 o                         
   7   3  20        108.59         87.41        10.74 o                         
   9   3  20         89.69        109.24        14.33 o                         
  11   3  20        307.84        306.73        23.47 o                         
 -12   4  20        716.49        708.35        43.13 o                         
 -10   4  20         24.10         35.60        10.24 o                         
  -8   4  20         30.97         61.09        11.03 o                         
  -6   4  20         75.50         69.67        11.73 o                         
  -4   4  20         17.88         27.47         8.30 o                         
  -2   4  20          5.23          3.87         5.81 o                         
   0   4  20         16.99         25.35         8.03 o                         
   2   4  20        121.77        121.37        12.36 o                         
   4   4  20         66.04         59.64         8.76 o                         
   6   4  20         15.91         14.40         4.93 o                         
   8   4  20         28.96         30.01         8.22 o                         
  10   4  20        622.71        620.25        37.11 o                         
 -11   5  20          7.79          3.63         6.71 o                         
  -9   5  20        239.40        238.91        20.76 o                         
  -7   5  20        200.98        204.14        17.84 o                         
  -5   5  20          7.85         11.91         7.52 o                         
  -3   5  20        111.91        119.85        14.13 o                         
  -1   5  20          4.50          6.15         6.07 o                         
   1   5  20        104.31         93.08        12.16 o                         
   3   5  20        143.29        137.97        13.77 o                         
   5   5  20         42.68         36.90         8.40 o                         
   7   5  20         19.55         18.40         6.95 o                         
  -8   6  20         22.99         54.69        12.20 o                         
  -6   6  20        353.52        347.15        24.36 o                         
  -4   6  20        236.08        266.80        20.72 o                         
  -2   6  20          9.92         -4.80         4.80 o                         
   0   6  20          4.87          5.05         5.44 o                         
   2   6  20         29.49         51.43         9.79 o                         
   4   6  20        496.01        506.42        30.78 o                         
   6   6  20        252.46        244.85        19.90 o                         
  -5   7  20        216.10        170.10        20.45 o                         
  -3   7  20        168.89        119.46        17.40 o                         
  -1   7  20         87.40         59.73        12.55 o                         
   1   7  20         10.65         11.21        10.19 o                         
   3   7  20         78.76         85.17        13.57 o                         
 -11   1  21         76.55         68.82        12.31 o                         
  -9   1  21         93.47         98.62        14.70 o                         
  -7   1  21       1077.28       1189.73        45.19 o                         
  -5   1  21         86.15        110.68        14.59 o                         
  -3   1  21         54.85         69.54        11.71 o                         
  -1   1  21        312.99        274.21        19.18 o                         
   1   1  21          7.44          8.93         6.39 o                         
   3   1  21        652.30        623.16        28.57 o                         
   5   1  21        452.53        420.70        24.80 o                         
   7   1  21       1815.65       1833.78        51.19 o                         
   9   1  21        619.27        578.75        35.27 o                         
 -12   2  21         81.86         82.77        13.33 o                         
 -10   2  21        189.79        173.51        17.72 o                         
  -8   2  21        192.69        162.53        17.08 o                         
  -6   2  21        222.25        235.78        20.84 o                         
  -4   2  21        919.98        831.19        39.81 o                         
  -2   2  21          6.86          0.80         6.41 o                         
   0   2  21         76.96         63.68        10.35 o                         
   2   2  21        266.69        233.93        17.36 o                         
   4   2  21         63.27         56.47         9.66 o                         
   6   2  21          0.08         -2.43         4.49 o                         
   8   2  21          1.28          1.92         7.34 o                         
  10   2  21       1476.86       1490.18       140.39 o                         
 -11   3  21        381.53        384.86        25.99 o                         
  -9   3  21        475.04        498.30        28.71 o                         
  -7   3  21        112.37        106.02        13.68 o                         
  -5   3  21        264.04        223.51        18.45 o                         
  -3   3  21        937.62        898.58        38.73 o                         
  -1   3  21          2.21          2.66         6.22 o                         
   1   3  21        140.11        134.03        14.40 o                         
   3   3  21         58.72         53.22         9.72 o                         
   5   3  21        201.10        193.94        15.76 o                         
   7   3  21        291.28        295.74        20.75 o                         
   9   3  21          7.81          9.01         8.90 o                         
 -10   4  21         28.02         25.54        10.54 o                         
  -8   4  21         67.76         50.27        11.27 o                         
  -6   4  21        225.60        244.09        20.08 o                         
  -4   4  21        438.02        423.29        25.56 o                         
  -2   4  21         10.09         27.76         7.94 o                         
   0   4  21         10.57         19.75         7.35 o                         
   2   4  21        405.91        438.71        24.62 o                         
   4   4  21         23.13         12.27         6.79 o                         
   6   4  21          4.81          7.34         8.08 o                         
   8   4  21        235.93        216.39        22.57 o                         
  -7   5  21       1752.46       1749.59        83.58 o                         
  -5   5  21       1053.69       1077.30        41.52 o                         
  -3   5  21         24.36         38.78        10.07 o                         
  -1   5  21        153.86        172.28        16.71 o                         
   1   5  21         21.30         20.88         7.43 o                         
   3   5  21        236.74        261.20        22.04 o                         
   5   5  21        113.50         90.75        16.15 o                         
  -6   6  21        294.38        273.33        28.60 o                         
  -4   6  21          0.56         -1.37         5.68 o                         
  -2   6  21        117.21        102.55        14.92 o                         
   0   6  21        224.43        201.17        22.54 o                         
   2   6  21         99.07         68.22        14.11 o                         
 -10   0  22         34.36         24.71        17.80 o                         
  -8   0  22         59.04         44.20        23.89 o                         
  -6   0  22       1644.56       1676.81        78.03 o                         
  -4   0  22        619.46        664.84        51.81 o                         
  -2   0  22       2207.93       2274.89        88.83 o                         
   0   0  22          3.87          5.18         9.06 o                         
   2   0  22        579.45        618.48        40.92 o                         
   4   0  22        146.38        158.95        20.55 o                         
   6   0  22       4986.40       5048.95       184.16 o                         
   8   0  22        655.45        679.93       100.74 o                         
  -9   1  22          0.57          0.28         5.51 o                         
  -7   1  22        654.75        647.39        34.36 o                         
  -5   1  22        758.11        755.12        37.72 o                         
  -3   1  22         61.03         48.44        10.19 o                         
  -1   1  22        146.92        143.96        15.33 o                         
   1   1  22          0.84          0.17         5.36 o                         
   3   1  22          0.02          4.70         6.18 o                         
   5   1  22        313.80        303.82        22.25 o                         
   7   1  22       1084.75       1046.58        54.63 o                         
 -10   2  22         24.58         17.29         7.26 o                         
  -8   2  22          1.75          2.73         6.59 o                         
  -6   2  22          0.43          4.69         6.53 o                         
  -4   2  22        167.94        167.41        15.95 o                         
  -2   2  22        349.09        378.07        23.91 o                         
   0   2  22         58.87         57.94        10.59 o                         
   2   2  22          3.25         -3.70         4.42 o                         
   4   2  22         10.28          2.54         5.91 o                         
   6   2  22          5.25          9.58         7.16 o                         
  -9   3  22          0.33          4.09         5.24 o                         
  -7   3  22        630.67        588.44        37.74 o                         
  -5   3  22        933.59        957.24        41.11 o                         
  -3   3  22        183.59        172.32        17.93 o                         
  -1   3  22          0.46         -0.51         5.70 o                         
   1   3  22        375.79        391.85        24.22 o                         
   3   3  22        421.17        399.11        27.50 o                         
   5   3  22        111.57         85.38        15.64 o                         
   7   3  22        351.68        323.27        50.91 o                         
  -8   4  22         10.28         34.76        22.48 o                         
  -6   4  22        476.66        456.52        33.64 o                         
  -4   4  22         61.31         58.93        11.76 o                         
  -2   4  22         13.29          6.69         7.17 o                         
   0   4  22         12.12          8.12         5.99 o                         
   2   4  22         31.54         19.58         7.45 o                         
   4   4  22          4.03          1.05         7.00 o                         
  -5   5  22        459.45        431.98        31.46 o                         
  -3   5  22        177.69        183.63        21.31 o                         
  -1   5  22        191.07        154.48        22.01 o                         
   1   5  22        585.31        566.89        39.40 o                         
   3   5  22          3.11          6.00        12.58 o                         
  -7   1  23          7.07          9.50         7.13 o                         
  -5   1  23        182.01        163.73        22.08 o                         
  -3   1  23         26.59         26.31         9.36 o                         
  -1   1  23          6.09         16.87         7.27 o                         
   1   1  23          8.14         20.11         7.23 o                         
   3   1  23        767.08        765.15        41.28 o                         
   5   1  23        256.71        241.85        27.31 o                         
  -6   2  23          0.85          9.14         6.90 o                         
  -4   2  23         61.40         64.47        12.57 o                         
  -2   2  23         26.04          8.20         7.16 o                         
   0   2  23        690.96        665.89        37.87 o                         
   2   2  23        389.61        336.00        30.41 o                         
   4   2  23          7.64         13.54         9.14 o                         
  -5   3  23         45.69         24.51         9.56 o                         
  -3   3  23         85.77         93.55        15.52 o                         
  -1   3  23          0.07          6.45        12.62 o                         
   1   3  23          0.27         -1.86         6.55 o                         
   3   3  23        196.03        183.39        22.52 o                         
  -2   4  23          1.41          9.22        11.10 o                         
  -2   0  24          3.88          1.51         7.44 o                         
   0   0  24         81.46         77.86        18.71 o                         
  -1   1  24         71.83         84.07        16.89 o                         
                                                                                
